# Supplementary material for: Genome-wide association analysis identifies seven loci conferring resistance to multiple wheat foliar diseases, including brown and yellow rust resistance originating from Aegilops ventricosa
Source: Theor Appl Genet. 2025 Jun 2;138(6):133. doi: 10.1007/s00122-025-04907-x (PMC12129864; doi:10.1007/s00122-025-04907-x)
Supplement: Supplementary file 4 — Supplementary file4 (XLSX 45931 KB) [file 122_2025_4907_MOESM4_ESM.xlsx]

## Sheet: Supplementary Table S1
Germplasm entry	AFP nuber1	Seasonal growth habit (spring/winter)	Variety	Country of release	Year of release	Year source
W4_BOUQUET	4	Winter	BOUQUET	FRA	1965	trial uk
W10_MILDRESS	10	Winter	MILDRESS	NLD	1964	trial uk
S17_MARIS_ENSIGN	17	Spring	MARIS_ENSIGN	GBR	1968	genbank cz
W18_MARIS_RANGER	18	Winter	MARIS_RANGER	GBR	1966	trial uk
W23_TOMMY	23	Winter	TOMMY	FRA	1967	trial uk
W39_MARIS_SETTLER	39	Winter	MARIS_SETTLER	GBR	1967	trial uk
W41_MARIS_BEACON	41	Winter	MARIS_BEACON	GBR	1967	trial uk
W42_MARIS_NIMROD	42	Winter	MARIS_NIMROD	GBR	1968	trial uk
W43_MARIS_ENVOY	43	Winter	MARIS_ENVOY	GBR	1974	genbank cz
S52_MARIS_DOVE	52	Spring	MARIS_DOVE	GBR	1971	genbank cz
S53_MARIS_BUTLER	53	Spring	MARIS_BUTLER	GBR	1972	genbank cz
W63_BENNO	63	Winter	BENNO	DEU	1969	trial uk
W65_MARIS_PLOUGHMAN	65	Winter	MARIS_PLOUGHMAN	GBR	1972	genbank cz
W66_MARIS_HUNTSMAN	66	Winter	MARIS_HUNTSMAN	GBR	1969	trial uk
W67_MARIS_TEMPLAR	67	Winter	MARIS_TEMPLAR	GBR	1969	trial uk
W103_MARIS_FREEMAN	103	Winter	MARIS_FREEMAN	GBR	1970	trial uk
W105_MARIS_MARKSMAN	105	Winter	MARIS_MARKSMAN	GBR	1975	trial uk
W109_MEGA	109	Winter	MEGA	GBR	1970	trial uk
W110_CARIBO	110	Winter	CARIBO	DEU	1968	genbank cz
W111_ATOU	111	Winter	ATOU	FRA	1970	trial uk
S117_MARIS_HALBERD	117	Spring	MARIS_HALBERD	GBR	1972	genbank cz
W133_TALENT	133	Winter	TALENT	FRA	1973	genbank cz
W134_CLEMENT	134	Winter	CLEMENT	NLD	1971	trial uk
W158_MARIS_FUNDIN	158	Winter	MARIS_FUNDIN	GBR	1972	trial uk
W169_ALCEDO	169	Winter	ALCEDO	DEU	1974	genbank cz
W171_HARDI	171	Winter	HARDI	NA	1969	genbank cz
W173_FLANDERS	173	Winter	FLANDERS	FRA	1973	trial uk
W178_KINSMAN	178	Winter	KINSMAN	GBR	1973	trial uk
W179_HOBBIT	179	Winter	HOBBIT	GBR	1973	trial uk
S185_SICCO	185	Spring	SICCO	NLD	1973	genbank cz
W192_DURIN	192	Winter	DURIN	GBR	1968	genbank cz
W193_TIPSTAFF	193	Winter	TIPSTAFF	GBR	NA	NA
W196_SPORTSMAN	196	Winter	SPORTSMAN	GBR	1974	trial uk
W201_ARMADA	201	Winter	ARMADA	GBR	1974	trial uk
W205_KADOR	205	Winter	KADOR	GBR	1974	trial uk
W230_HUSTLER	230	Winter	HUSTLER	GBR	1975	trial uk
W231_BRIGAND	231	Winter	BRIGAND	GBR	1975	trial uk
W233_MARDLER	233	Winter	MARDLER	GBR	1975	trial uk
W235_ARGENT	235	Winter	ARGENT	GBR	1979	genbank cz
W243_AQUILA	243	Winter	AQUILA	GBR	1975	trial uk
S248_HIGHBURY	248	Spring	HIGHBURY	GBR	1968	genbank cz
S249_AINTREE	249	Spring	AINTREE	GBR	1981	genbank cz
W260_ANVIL	260	Winter	ANVIL	GBR	1982	genbank cz
W265_COPAIN	265	Winter	COPAIN	FRA	1976	trial uk
W270_WIZARD	270	Winter	WIZARD	GBR	1983	genbank cz
W271_IONA	271	Winter	IONA	GBR	1976	trial uk
W272_SENTRY	272	Winter	SENTRY	GBR	1976	trial uk
W273_VILLEIN	273	Winter	VILLEIN	DEU	NA	NA
W274_BOUNTY	274	Winter	BOUNTY	GBR	1976	trial uk
W276_VIRTUE	276	Winter	VIRTUE	GBR	1976	trial uk
W286_HERALD	286	Winter	HERALD	GBR	NA	NA
W287_AVALON	287	Winter	AVALON	GBR	1979	trial uk
W288_MAESTRO	288	Winter	MAESTRO	GBR	1976	genbank cz
W289_SHIRE	289	Winter	SHIRE	GBR	1979	genbank cz
W291_HEDGEHOG	291	Winter	HEDGEHOG	GBR	NA	NA
W296_GRANTA	296	Winter	GRANTA	GBR	1980	genbank cz
W311_ABELE	311	Winter	ABELE	GBR	1978	trial uk
W317_CHAMPLEIN	317	Winter	CHAMPLEIN	FRA	1959	trial uk
W319_MARIS_WIDGEON	319	Winter	MARIS_WIDGEON	GBR	1960	trial uk
W321_NORMAN	321	Winter	NORMAN	GBR	1979	trial uk
W323_FLAMBEAU	323	Winter	FLAMBEAU	GBR	NA	NA
W325_RAPIER	325	Winter	RAPIER	GBR	1978	trial uk
W328_DISPONENT	328	Winter	DISPONENT	DEU	1975	genbank cz
S337_SANDOWN	337	Spring	SANDOWN	GBR	1980	genbank cz
W364_LONGBOW	364	Winter	LONGBOW	GBR	1979	trial uk
W371_JENA	371	Winter	JENA	NA	1980	genbank cz
W389_STETSON	389	Winter	STETSON	GBR	1980	trial uk
S406_NEWMARKET	406	Spring	NEWMARKET	GBR	NA	genbank cz
W423_HAMMER	423	Winter	HAMMER	GBR	1981	trial uk
W438_MITHRAS	438	Winter	MITHRAS	GBR	1978	trial uk
W439_AVOCET	439	Winter	AVOCET	GBR	NA	NA
W440_GALAHAD	440	Winter	GALAHAD	GBR	1982	listed uk
S455_HAYDOCK	455	Spring	HAYDOCK	GBR	NA	genbank cz
W464_FRONTIER	464	Winter	FRONTIER	GBR	1981	genbank cz
W479_AMBASSADOR	479	Winter	AMBASSADOR	GBR	1982	trial uk
W486_MOULIN	486	Winter	MOULIN	GBR	1980	trial uk
W488_RENARD	488	Winter	RENARD	GBR	1982	trial uk
W489_BROCK	489	Winter	BROCK	GBR	1982	trial uk
W491_BRIMSTONE	491	Winter	BRIMSTONE	GBR	1982	trial uk
S494_SOLITAIRE	494	Spring	SOLITAIRE	GBR	1985	genbank cz
W496_TONIC	496	Winter	TONIC	GBR	1983	listed uk
S497_JERICO	497	Spring	JERICO	FRA	1983	listed uk
W509_BOXER	509	Winter	BOXER	GBR	1982	trial uk
W527_GAWAIN	527	Winter	GAWAIN	GBR	1984	trial uk
W528_ASLAN	528	Winter	ASLAN	GBR	1982	genbank cz
W529_CRAFTSMAN	529	Winter	CRAFTSMAN	GBR	1987	genbank cz
W531_BOOTY	531	Winter	BOOTY	GBR	NA	NA
W533_MERCIA	533	Winter	MERCIA	GBR	1984	listed uk
W537_SLEJPNER	537	Winter	SLEJPNER	SWE	1983	trial uk
W544_AXONA	544	Winter	AXONA	NLD	1984	listed uk
S547_WEMBLEY	547	Spring	WEMBLEY	GBR	1984	listed uk
W565_PARADE	565	Winter	PARADE	GBR	1984	trial uk
W584_SARSEN	584	Winter	SARSEN	GBR	1987	genbank cz
W585_RENDEZVOUS	585	Winter	RENDEZVOUS	GBR	1984	trial uk
W590_CINNABAR	590	Winter	CINNABAR	GBR	1985	genbank cz
W591_HORNET	591	Winter	HORNET	GBR	1984	trial uk
W607_APOLLO	607	Winter	APOLLO	DEU	1985	trial uk
W610_SOLEIL	610	Winter	SOLEIL	FRA	1986	listed uk
W612_ARMINDA	612	Winter	ARMINDA	NLD	1976	genbank cz
W618_MERLIN	618	Winter	MERLIN	DEU	1956	trial uk
W626_SQUADRON	626	Winter	SQUADRON	GBR	NA	NA
W628_RIBAND	628	Winter	RIBAND	GBR	1987	listed uk
W635_MANDATE	635	Winter	MANDATE	GBR	1985	trial uk
W670_APOSTLE	670	Winter	APOSTLE	GBR	1986	trial uk
W671_PASTICHE	671	Winter	PASTICHE	GBR	1988	listed uk
W672_FRESCO	672	Winter	FRESCO	GBR	1988	listed uk
W682_URBAN	682	Winter	URBAN	DEU	1988	trial uk
W692_BEAVER	692	Winter	BEAVER	GBR	1989	listed uk
W694_HAVEN	694	Winter	HAVEN	GBR	1988	listed uk
W707_AXIAL	707	Winter	AXIAL	FRA	1988	trial uk
W724_EKLA	724	Winter	EKLA	FRA	1988	genbank cz
W728_TALON	728	Winter	TALON	DEU	1988	trial uk
W732_DEAN	732	Winter	DEAN	GBR	1987	trial uk
W735_TARA	735	Winter	TARA	GBR	1988	trial uk
W736_HEREWARD	736	Winter	HEREWARD	GBR	1989	listed uk
W755_ORESTIS	755	Winter	ORESTIS	DEU	1988	genbank cz
W756_SITKA	756	Winter	SITKA	GBR	NA	NA
W759_ADMIRAL	759	Winter	ADMIRAL	GBR	1990	listed uk
W760_SOLDIER	760	Winter	SOLDIER	GBR	NA	NA
W765_SAREK	765	Winter	SAREK	SWE	1992	genbank cz
W770_LANCELOT	770	Winter	LANCELOT	NA	2002	listed FRA
W773_TORONTO	773	Winter	TORONTO	DEU	1990	listed DEU
W775_ESTICA	775	Winter	ESTICA	NLD	1990	listed uk
W776_WASP	776	Winter	WASP	GBR	1990	listed uk
W783_CAPRIMUS	783	Winter	CAPRIMUS	GBR	1994	genbank cz
W785_ARISTOCRAT	785	Winter	ARISTOCRAT	GBR	1992	genbank cz
W787_TORFRIDA	787	Winter	TORFRIDA	GBR	1988	trial uk
W798_CAMP_REMY	798	Winter	CAMP_REMY	FRA	1980	listed FRA
W801_ASTRON	801	Winter	ASTRON	DEU	1990	BR ref
W803_FLETUM	803	Winter	FLETUM	NLD	1990	BR ref
W806_DIABLO	806	Winter	DIABLO	GBR	1990	BR ref
W808_SPARK	808	Winter	SPARK	GBR	1991	listed uk
W810_ZODIAC	810	Winter	ZODIAC	GBR	1990	trial uk
W811_FENDA	811	Winter	FENDA	GBR	1990	BR ref
W817_HUSSAR	817	Winter	HUSSAR	GBR	1991	listed uk
W818_BRIGADIER	818	Winter	BRIGADIER	GBR	1991	listed uk
W824_BRYDEN	824	Winter	BRYDEN	GBR	1990	BR ref
W825_ADROIT	825	Winter	ADROIT	GBR	1990	BR ref
W826_LEO*	826	Winter	LEO*	NA	1990	BR ref
W827_RENOWN	827	Winter	RENOWN	NA	1990	BR ref
W828_HUNTER	828	Winter	HUNTER	GBR	1991	listed uk
W829_VERITAS	829	Winter	VERITAS	GBR	1990	BR ref
W833_CADENZA	833	Winter	CADENZA	GBR	1991	listed uk
W834_SOISSONS	834	Winter	SOISSONS	FRA	1990	listed uk
W844_TREND	844	Winter	TREND	DEU	1990	BR ref
W847_FLAME	847	Winter	FLAME	GBR	1992	listed uk
W848_WOODSTOCK	848	Winter	WOODSTOCK	GBR	1992	listed uk
W856_LYNX*	856	Winter	LYNX*	GBR	1992	listed uk
W858_RIALTO	858	Winter	RIALTO	GBR	1992	listed uk
W859_ANDANTE	859	Winter	ANDANTE	GBR	1991	trial uk
W862_ATLA	862	Winter	ATLA	GBR	1990	BR ref
W863_OSTARA	863	Winter	OSTARA	NA	1990	BR ref
W867_PROPHET	867	Winter	PROPHET	GBR	1991	trial uk
W878_BEAUFORT	878	Winter	BEAUFORT	GBR	1993	listed uk
W881_ENCORE	881	Winter	ENCORE	GBR	1993	listed uk
W882_CONSORT	882	Winter	CONSORT	GBR	1993	listed uk
W886_TURPIN	886	Winter	TURPIN	GBR	1991	BR ref
W896_DYNAMO	896	Winter	DYNAMO	GBR	1993	listed uk
W900_TRAWLER	900	Winter	TRAWLER	GBR	1991	BR ref
S919_CHABLIS	919	Spring	CHABLIS	GBR	1994	listed uk
S920_SHIRAZ	920	Spring	SHIRAZ	GBR	1994	listed uk
W931_CAXTON	931	Winter	CAXTON	GBR	1994	listed uk
W932_REAPER	932	Winter	REAPER	GBR	1994	listed uk
W933_RALEIGH	933	Winter	RALEIGH	GBR	1995	listed uk
W934_DRAKE	934	Winter	DRAKE	GBR	1996	listed uk
W938_SHANNON	938	Winter	SHANNON	GBR	1992	BR ref
W939_CHARGER	939	Winter	CHARGER	GBR	1994	listed uk
W940_CLOVE	940	Winter	CLOVE	GBR	1995	listed uk
W942_NEWHAVEN	942	Winter	NEWHAVEN	NA	1992	BR ref
W943_GALATEA	943	Winter	GALATEA	GBR	1995	listed uk
W945_MAGELLAN	945	Winter	MAGELLAN	GBR	1995	listed uk
W946_CHIANTI	946	Winter	CHIANTI	GBR	1995	listed uk
W954_CROFTER	954	Winter	CROFTER	GBR	1994	listed uk
W955_RITMO	955	Winter	RITMO	NLD	1992	BR ref
W966_RUBENS	966	Winter	RUBENS	FRA	1993	BR ref
W967_ABBOT	967	Winter	ABBOT	GBR	1995	listed uk
W970_IMPALA	970	Winter	IMPALA	GBR	1996	listed uk
W972_ACCLAIM	972	Winter	ACCLAIM	GBR	1995	listed uk
W973_MADRIGAL	973	Winter	MADRIGAL	GBR	1995	listed uk
W978_HARRIER	978	Winter	HARRIER	GBR	1995	listed uk
W980_MALACCA	980	Winter	MALACCA	GBR	1995	listed uk
W982_HUDSON	982	Winter	HUDSON	GBR	1993	BR ref
W983_EQUINOX	983	Winter	EQUINOX	GBR	1995	listed uk
W992_HOLSTER	992	Winter	HOLSTER	GBR	1993	BR ref
W994_WARRIOR	994	Winter	WARRIOR	GBR	1995	listed uk
W1003_VIVANT	1003	Winter	VIVANT	GBR	1990	BR ref
W1008_JACADI	1008	Winter	JACADI	FRA	1997	listed uk
W1014_BANKER	1014	Winter	BANKER	GBR	1996	listed uk
W1019_TEMPLE	1019	Winter	TEMPLE	NA	1996	listed uk
W1020_TILBURI	1020	Winter	TILBURI	FRA	1994	BR ref
W1028_TEMPEST	1028	Winter	TEMPEST	NA	1997	listed uk
W1029_BLAZE	1029	Winter	BLAZE	GBR	1996	listed uk
W1030_CANTATA	1030	Winter	CANTATA	GBR	1996	listed uk
W1031_FALSTAFF	1031	Winter	FALSTAFF	GBR	1997	listed uk
W1033_SAVANNAH	1033	Winter	SAVANNAH	GBR	1996	listed uk
W1035_MAVERICK	1035	Winter	MAVERICK	GBR	1996	listed uk
W1039_CHAUCER	1039	Winter	CHAUCER	GBR	1996	listed uk
W1040_WESTON	1040	Winter	WESTON	GBR	1996	listed uk
W1046_OBERON	1046	Winter	OBERON	GBR	1996	listed uk
W1047_KRAKATOA	1047	Winter	KRAKATOA	GBR	1996	listed uk
W1048_WELLINGTON	1048	Winter	WELLINGTON	GBR	1997	listed uk
W1062_SHANGO	1062	Winter	SHANGO	GBR	1995	trial uk
W1070_CLAIRE	1070	Winter	CLAIRE	GBR	1997	listed uk
W1078_MARSHAL	1078	Winter	MARSHAL	GBR	1997	listed uk
W1088_ROSETTE	1088	Winter	ROSETTE	NA	1997	listed uk
W1092_SHAMROCK	1092	Winter	SHAMROCK	FRA	1997	listed uk
W1100_BUCHAN	1100	Winter	BUCHAN	GBR	1997	listed uk
W1108_DATUM	1108	Winter	DATUM	GBR	1999	listed uk
W1111_AARDVARK	1111	Winter	AARDVARK	GBR	1997	listed uk
W1115_DICKINS	1115	Winter	DICKINS	NA	1998	listed uk
S1117_RAFFLES	1117	Spring	RAFFLES	GBR	1997	listed uk
W1120_FLAIR	1120	Winter	FLAIR	DEU	1996	BR ref
W1122_ATOLL*	1122	Winter	ATOLL*	FRA	1996	BR ref
W1126_ECLIPSE	1126	Winter	ECLIPSE	GBR	1999	listed uk
W1133_AGAMI	1133	Winter	AGAMI	GBR	1996	BR ref
W1137_BROILER	1137	Winter	BROILER	GBR	1999	listed uk
W1147_NAPIER	1147	Winter	NAPIER	GBR	1998	listed uk
W1149_WICKHAM	1149	Winter	WICKHAM	GBR	1998	listed uk
W1151_CHICAGO	1151	Winter	CHICAGO	GBR	1998	listed uk
W1152_EXPLOSIV	1152	Winter	EXPLOSIV	GBR	1999	listed uk
W1153_GENGHIS	1153	Winter	GENGHIS	GBR	1999	listed uk
W1155_DENVER*	1155	Winter	DENVER*	GBR	1998	listed uk
W1156_BRANDO	1156	Winter	BRANDO	GBR	1999	listed uk
W1157_RANGER	1157	Winter	RANGER	GBR	1998	listed uk
W1161_DERWENT*	1161	Winter	DERWENT*	USA	1999	listed uk
W1169_MEXICO	1169	Winter	MEXICO	NA	1998	listed uk
W1184_ARLINGTON	1184	Winter	ARLINGTON	USA	2000	listed uk
W1195_VERDON	1195	Winter	VERDON	FRA	1999	listed uk
W1196_ELECTRON	1196	Winter	ELECTRON	FRA	2000	listed uk
W1197_DORIAL	1197	Winter	DORIAL	FRA	1999	listed uk
W1199_MILESTONE	1199	Winter	MILESTONE	GBR	1999	listed uk
W1200_OPTION	1200	Winter	OPTION	GBR	1999	listed uk
W1201_REYDON	1201	Winter	REYDON	GBR	1999	listed uk
W1202_OXBOW	1202	Winter	OXBOW	GBR	1999	listed uk
W1204_SLADE	1204	Winter	SLADE	GBR	1999	listed uk
W1205_POTENT	1205	Winter	POTENT	GBR	1999	listed uk
W1206_GOLDLACE	1206	Winter	GOLDLACE	GBR	1999	listed uk
W1210_ORTON	1210	Winter	ORTON	GBR	2000	listed uk
W1211_ODYSSEY	1211	Winter	ODYSSEY	GBR	1999	listed uk
W1213_EXSEPT	1213	Winter	EXSEPT	DEU	1999	listed uk
W1220_DEBEN	1220	Winter	DEBEN	GBR	1999	listed uk
W1222_ARRIVA	1222	Winter	ARRIVA	GBR	1999	listed uk
W1223_CANTERBURY	1223	Winter	CANTERBURY	GBR	1999	listed uk
W1224_CYBER	1224	Winter	CYBER	GBR	1997	BR ref
W1226_TRAVIX	1226	Winter	TRAVIX	GBR	2000	listed uk
W1227_BISCAY	1227	Winter	BISCAY	GBR	1999	listed uk
W1233_ARK	1233	Winter	ARK	DEU	2000	listed uk
W1235_EPOCH	1235	Winter	EPOCH	NA	1997	BR ref
W1240_NEXUS	1240	Winter	NEXUS	NA	1997	BR ref
W1249_CHEQUER	1249	Winter	CHEQUER	GBR	1998	BR ref
W1251_HARROW	1251	Winter	HARROW	GBR	1998	BR ref
W1257_RICHMOND	1257	Winter	RICHMOND	GBR	2000	listed uk
W1258_CHATSWORTH	1258	Winter	CHATSWORTH	NLD	2000	listed uk
W1259_WOBURN	1259	Winter	WOBURN	NLD	2000	listed uk
W1262_MACRO	1262	Winter	MACRO	GBR	2000	listed uk
W1263_FENDER	1263	Winter	FENDER	GBR	2001	listed uk
W1266_ACCESS	1266	Winter	ACCESS	GBR	2000	listed uk
W1267_ANGLO	1267	Winter	ANGLO	GBR	2000	listed uk
W1269_POSIT	1269	Winter	POSIT	GBR	2000	listed uk
W1270_COMET	1270	Winter	COMET	GBR	1998	BR ref
W1271_FEAST	1271	Winter	FEAST	GBR	2000	listed uk
W1272_RAMPART	1272	Winter	RAMPART	GBR	2000	listed uk
W1273_VAULT	1273	Winter	VAULT	GBR	1998	BR ref
W1275_KEMPT	1275	Winter	KEMPT	GBR	1998	BR ref
W1276_ALCHEMIST	1276	Winter	ALCHEMIST	GBR	2000	listed uk
W1277_FRELON	1277	Winter	FRELON	GBR	2001	listed uk
W1278_PHLEBAS	1278	Winter	PHLEBAS	GBR	2000	listed uk
W1280_A13_98	1280	Winter	A13_98	DNK	NA	NA
W1281_XI19	1281	Winter	XI19	NLD	2000	listed uk
W1282_SOLSTICE*	1282	Winter	SOLSTICE*	NLD	2001	listed uk
W1286_STORM	1286	Winter	STORM	NLD	2000	listed uk
W1292_VIRTUOSE	1292	Winter	VIRTUOSE	FRA	1998	BR ref
W1295_SABRE*	1295	Winter	SABRE*	GBR	2000	listed uk
W1300_WINDSOR	1300	Winter	WINDSOR	DEU	1998	BR ref
W1310_CAPNOR	1310	Winter	CAPNOR	FRA	1999	BR ref
W1321_PR21R60	1321	Winter	PR21R60	NA	2001	listed uk
W1326_TELLUS	1326	Winter	TELLUS	GBR	2002	listed uk
W1327_BRUNEL	1327	Winter	BRUNEL	GBR	2001	listed uk
W1328_WIZARD***	1328	Winter	WIZARD***	GBR	2002	listed uk
W1329_ZAKA	1329	Winter	ZAKA	GBR	2002	listed uk
W1330_ROBIGUS	1330	Winter	ROBIGUS	GBR	2002	listed uk
W1331_CONTEXT	1331	Winter	CONTEXT	GBR	2001	listed uk
W1332_CONVOY	1332	Winter	CONVOY	GBR	2001	listed uk
W1333_ASHANTI	1333	Winter	ASHANTI	GBR	2001	listed uk
W1335_SCORPION_25	1335	Winter	SCORPION_25	GBR	2001	listed uk
W1336_WARLOCK_24	1336	Winter	WARLOCK_24	GBR	2001	listed uk
W1343_CARLTON	1343	Winter	CARLTON	GBR	2001	listed uk
W1353_GOODWILL	1353	Winter	GOODWILL	GBR	2001	listed uk
W1359_INSIGHT	1359	Winter	INSIGHT	GBR	2001	listed uk
W1361_MALLET	1361	Winter	MALLET	GBR	2001	listed uk
W1364_RIVET	1364	Winter	RIVET	GBR	2001	listed uk
W1367_FIELDER	1367	Winter	FIELDER	GBR	2001	listed uk
W1370_HARBOUR	1370	Winter	HARBOUR	GBR	2001	listed uk
W1376_EINSTEIN	1376	Winter	EINSTEIN	GBR	2002	listed uk
W1380_ARRAN	1380	Winter	ARRAN	GBR	2002	listed uk
W1383_CHARDONNAY	1383	Winter	CHARDONNAY	GBR	2000	trial uk
W1388_CORDIALE	1388	Winter	CORDIALE	GBR	2003	listed uk
W1392_QUEST	1392	Winter	QUEST	GBR	2003	listed uk
W1395_SENATOR	1395	Winter	SENATOR	GBR	2003	listed uk
W1400_FLAXEN	1400	Winter	FLAXEN	GBR	2002	listed uk
W1407_AWARD	1407	Winter	AWARD	DEU	2002	listed uk
W1409_MAYFAIR	1409	Winter	MAYFAIR	NA	2002	listed uk
W1411_DICKSON	1411	Winter	DICKSON	NA	2002	listed uk
W1414_VECTOR	1414	Winter	VECTOR	GBR	2002	listed uk
W1415_SMUGGLER	1415	Winter	SMUGGLER	GBR	2002	listed uk
W1426_ISTABRAQ	1426	Winter	ISTABRAQ	GBR	2003	listed uk
W1427_NIJINSKY	1427	Winter	NIJINSKY	GBR	2003	listed uk
W1428_SANCERRE	1428	Winter	SANCERRE	NA	2003	listed uk
W1429_ALSACE	1429	Winter	ALSACE	FRA	2002	listed uk
W1435_SW_TATAROS	1435	Winter	SW_TATAROS	DEU	2003	listed uk
W1438_CAPHORN	1438	Winter	CAPHORN	GBR	2000	BR ref
W1439_DART*	1439	Winter	DART*	GBR	2002	listed uk
W1441_MONUMENT	1441	Winter	MONUMENT	GBR	2002	listed uk
W1442_GLADIATOR*	1442	Winter	GLADIATOR*	GBR	2002	listed uk
W1443_HERITAGE	1443	Winter	HERITAGE	GBR	2002	listed uk
W1444_M007	1444	Winter	M007	NA	2002	listed uk
W1445_BELTER	1445	Winter	BELTER	GBR	2002	listed uk
W1447_BENTLEY	1447	Winter	BENTLEY	FRA	2002	listed uk
W1449_WELFORD	1449	Winter	WELFORD	GBR	2002	listed uk
W1450_PENNANT*	1450	Winter	PENNANT*	GBR	2002	listed uk
W1456_RAGLAN	1456	Winter	RAGLAN	GBR	2003	listed uk
W1461_MAYFIELD	1461	Winter	MAYFIELD	GBR	2003	listed uk
W1462_AMBROSIA	1462	Winter	AMBROSIA	GBR	2003	listed uk
W1463_EQUATOR	1463	Winter	EQUATOR	GBR	2003	listed uk
W1464_EXTEND	1464	Winter	EXTEND	GBR	2003	listed uk
W1467_MAGNITUDE	1467	Winter	MAGNITUDE	GBR	2003	listed uk
W1468_DEFENDER	1468	Winter	DEFENDER	GBR	2003	listed uk
W1469_SCANDIA	1469	Winter	SCANDIA	GBR	2003	listed uk
W1470_CHOICE*	1470	Winter	CHOICE*	GBR	2003	listed uk
W1477_ATLANTA	1477	Winter	ATLANTA	GBR	2004	listed uk
W1482_GLASGOW	1482	Winter	GLASGOW	NA	2003	listed uk
W1489_ISIDOR	1489	Winter	ISIDOR	FRA	2002	listed FRA
W1497_SAMURAI	1497	Winter	SAMURAI	DEU	2003	listed uk
W1499_PREDATOR	1499	Winter	PREDATOR	GBR	2003	listed uk
W1502_BROMPTON	1502	Winter	BROMPTON	GBR	2002	trial uk
W1511_CHESTER	1511	Winter	CHESTER	GBR	2003	listed uk
W1512_EXETER	1512	Winter	EXETER	FRA	2003	listed uk
W1532_MASCOT*	1532	Winter	MASCOT*	GBR	2004	listed uk
W1541_PIRANHA	1541	Winter	PIRANHA	GBR	2004	listed uk
W1542_DIRECTOR	1542	Winter	DIRECTOR	GBR	2004	listed uk
W1543_ASAGAI	1543	Winter	ASAGAI	GBR	2003	trial uk
W1545_ZEBEDEE	1545	Winter	ZEBEDEE	GBR	2004	listed uk
W1546_GATSBY	1546	Winter	GATSBY	GBR	2004	listed uk
W1549_FASTNET	1549	Winter	FASTNET	GBR	2004	listed uk
W1550_DOVER	1550	Winter	DOVER	GBR	2005	listed uk
W1556_HOURRA	1556	Winter	HOURRA	GBR	2004	listed uk
W1561_HYPERION	1561	Winter	HYPERION	FRA	2004	listed uk
W1564_ALCHEMY	1564	Winter	ALCHEMY	GBR	2004	listed uk
W1573_AARDEN	1573	Winter	AARDEN	FRA	2005	listed uk
W1577_HURLEY	1577	Winter	HURLEY	GBR	2005	listed uk
W1578_KIPLING	1578	Winter	KIPLING	FRA	2004	listed uk
S1591_AC_BARRIE	1591	Spring	AC_BARRIE	CAN	2003	listed uk
W1599_BATTALION	1599	Winter	BATTALION	GBR	2005	listed uk
W1606_OCHRE	1606	Winter	OCHRE	GBR	2003	BR ref
W1611_CONTENDER	1611	Winter	CONTENDER	GBR	2006	listed uk
W1621_GULLIVER	1621	Winter	GULLIVER	GBR	2005	listed uk
W1625_BENEDICT	1625	Winter	BENEDICT	GBR	2006	listed uk
W1649_SAHARA	1649	Winter	SAHARA	NLD	2005	listed uk
W1652_HUMBER	1652	Winter	HUMBER	GBR	2005	listed uk
W1658_OAKLEY	1658	Winter	OAKLEY	GBR	2006	listed uk
W1666_CANADAIR	1666	Winter	CANADAIR	NA	2006	listed uk
W1667_BUZZER	1667	Winter	BUZZER	GBR	2006	listed uk
W1668_MAXWELL	1668	Winter	MAXWELL	NA	2006	listed uk
W1677_ROCKY*	1677	Winter	ROCKY*	GBR	2005	trial uk
W1680_MUSKETEER	1680	Winter	MUSKETEER	GBR	2005	trial uk
W1687_MARKSMAN**	1687	Winter	MARKSMAN**	GBR	2006	listed uk
W1695_BOWINDO	1695	Winter	BOWINDO	GBR	2007	listed uk
W1704_VELOCITY	1704	Winter	VELOCITY	GBR	2006	listed uk
W1714_ORATOR	1714	Winter	ORATOR	FRA	2007	listed uk
W1724_EMERALD	1724	Winter	EMERALD	GBR	2007	listed uk
W1725_DUXFORD	1725	Winter	DUXFORD	GBR	2006	listed uk
W1726_LIMERICK	1726	Winter	LIMERICK	GBR	2006	listed uk
W1727_MONTY	1727	Winter	MONTY	GBR	2006	listed uk
W1728_ZANATAN	1728	Winter	ZANATAN	GBR	2006	listed uk
W1731_HEREFORD	1731	Winter	HEREFORD	DNK	2005	trial uk
W1737_JB_DIEGO	1737	Winter	JB_DIEGO	GBR	2006	listed uk
W1746_WALPOLE	1746	Winter	WALPOLE	NLD	2005	BR ref
W1753_BATSMAN	1753	Winter	BATSMAN	NA	2005	BR ref
W1756_LANGDALE	1756	Winter	LANGDALE	GBR	2005	BR ref
W1760_GALTIC	1760	Winter	GALTIC	FRA	2005	BR ref
W1766_GALLANT	1766	Winter	GALLANT	GBR	2005	BR ref
W1769_SHOGUN	1769	Winter	SHOGUN	GBR	2005	BR ref
W1779_CELEBRATION	1779	Winter	CELEBRATION	NA	2005	BR ref
W1787_SCOUT	1787	Winter	SCOUT	GBR	2005	BR ref
W1789_QPLUS	1789	Winter	QPLUS	NA	2005	BR ref
W1790_LEAR	1790	Winter	LEAR	GBR	2005	BR ref
W1795_BANTAM*	1795	Winter	BANTAM*	GBR	2005	BR ref
W1798_CASSIUS	1798	Winter	CASSIUS	GBR	2005	BR ref
W1801_PANORAMA	1801	Winter	PANORAMA	GBR	2005	BR ref
W1806_TIMARU	1806	Winter	TIMARU	GBR	2005	BR ref
W1808_ACROBAT	1808	Winter	ACROBAT	GBR	2005	BR ref
W1811_GRAFTON	1811	Winter	GRAFTON	GBR	2005	BR ref
W1813_CONQUEROR	1813	Winter	CONQUEROR	GBR	2005	BR ref
W1825_TYRELL	1825	Winter	TYRELL	GBR	2006	BR ref
W1827_CHEVRON**	1827	Winter	CHEVRON**	GBR	2006	BR ref
W1830_ROCHFORT	1830	Winter	ROCHFORT	GBR	2006	BR ref
W1853_INVICTA	1853	Winter	INVICTA	GBR	2006	BR ref
W1858_SANTANA	1858	Winter	SANTANA	GBR	2006	BR ref
W1860_EDMUNDS	1860	Winter	EDMUNDS	GBR	2006	BR ref
W1865_WARRIOR**	1865	Winter	WARRIOR**	GBR	2006	BR ref
W1871_STALWART	1871	Winter	STALWART	GBR	2006	BR ref
W1877_KWS_CURLEW	1877	Winter	KWS_CURLEW	GBR	2006	BR ref
W1880_KWS_STERLING	1880	Winter	KWS_STERLING	GBR	2006	BR ref
W1882_HORIZON	1882	Winter	HORIZON	GBR	2006	BR ref
W1883_KWS_QUARTZ	1883	Winter	KWS_QUARTZ	GBR	2006	BR ref
W1885_BELUGA	1885	Winter	BELUGA	GBR	2006	BR ref
W1892_CADOGAN	1892	Winter	CADOGAN	GBR	2007	BR ref
W1895_DENMAN	1895	Winter	DENMAN	GBR	2007	BR ref
W1904_RAINBOW*	1904	Winter	RAINBOW*	DEU	2007	BR ref
W1907_KWS_PODIUM	1907	Winter	KWS_PODIUM	GBR	2007	BR ref
W1909_KWS_GYMNAST	1909	Winter	KWS_GYMNAST	GBR	2007	BR ref
W1911_KWS_TARGET	1911	Winter	KWS_TARGET	GBR	2007	BR ref
W1916_KWS_SANTIAGO	1916	Winter	KWS_SANTIAGO	GBR	2007	BR ref
W1922_COCOON	1922	Winter	COCOON	GBR	2007	BR ref
W1933_ORBIT	1933	Winter	ORBIT	GBR	2007	BR ref
W1940_GRAVITAS	1940	Winter	GRAVITAS	GBR	2007	BR ref
W1941_STIGG	1941	Winter	STIGG	GBR	2007	BR ref
W1943_LAZARUS	1943	Winter	LAZARUS	GBR	2007	BR ref
W1947_SHELDON	1947	Winter	SHELDON	GBR	2007	BR ref
W1954_TUXEDO	1954	Winter	TUXEDO	GBR	2007	BR ref
U100100_ANGLIA		Winter1	ANGLIA	GBR	1987	genbank cz
U100136_ARINA		Winter3	ARINA	CHE	1981	genbank cz
U100273_CAPELLE_DESPREZ		Winter	CAPELLE_DESPREZ	FRA	1946	genbank cz
U100460_ETOILE_DE_CHOISY		Winter1,2	ETOILE_DE_CHOISY	FRA	1950	genbank cz
U100578_GREIF		Winter1,2	GREIF	DEU	1989	genbank cz
U100825_MONOPOL		Winter1,2,3	MONOPOL	DEU	1975	genbank cz
U100874_OKAPI		Winter3	OKAPI	DEU	1978	genbank cz
U101237_VIKING		Winter1,2,3	VIKING	DNK	1956	genbank cz
U101246_VUKA		Winter1,2,3	VUKA	DEU	1975	genbank cz
U101415_IBIS		Winter3	IBIS	DEU	1962	genbank cz
U112030_TAMBOR		Winter1	TAMBOR	DEU	1995	genbank cz
U112495_ISENGRAIN		Winter3	ISENGRAIN	FRA	1997	genbank cz
U112544_AMAROK		Winter3	AMAROK	FRA	NA	genbank cz
U112943_LORRAINE		Winter1	LORRAINE	FRA	1998	genbank cz
U113096_BOSTON		Winter1	BOSTON	NLD	NA	NA
U9000_80_30_VERSAILLES		Winter3	80_30_VERSAILLES	FRA	NA	NA
U9001_BERSEE		Winter1,2,3	BERSEE	FRA	1936	genbank cz
U9002_BILBO		Winter1	BILBO	GBR	1972	genbank cz
U9005_CLEO		Winter1,3	CLEO	NLD	1961	genbank cz
U9008_ELYSEE		Spring1	ELYSEE	FRA	1968	genbank cz
U9010_HEINES_110		Winter1,2	HEINES_110	DEU	1969	genbank cz
U9012_HOLDFAST		Winter1,2,3	HOLDFAST	GBR	1936	genbank cz
U9013_HYBRID_46		Winter1,3	HYBRID_46	FRA	1936	genbank cz
U9014_HYBRIDE_DU_JONCQUOIS		Winter1	HYBRIDE_DU_JONCQUOIS	FRA	1933	genbank cz
U9018_KRANICH		Winter1,2	KRANICH	DEU	1969	genbank cz
U9019_KRONJUWEL		Winter1,2	KRONJUWEL	DEU	1981	genbank cz
U9020_MARNE_DESPREZ		Winter1,2	MARNE_DESPREZ	FRA	1954	genbank cz
U9021_MINISTER		Winter1,2	MINISTER	BEL	1947	genbank cz
U9022_NORD_DESPREZ		Winter1,3	NORD_DESPREZ	FRA	1945	genbank cz
U9023_NSL_92_5719		NA	NSL_92_5719	GBR	NA	NA
U9024_NSL_93_5372		NA	NSL_93_5372	GBR	NA	NA
U9025_NSL_94_5130		NA	NSL_94_5130	GBR	NA	NA
U9026_NSL_94_6897		NA	NSL_94_6897	GBR	NA	NA
U9027_NSL_WW13		NA	NSL_WW13	GBR	NA	NA
U9028_OBELISK		Winter3	OBELISK	NLD	1985	genbank cz
U9029_POROS		Winter2	POROS	DEU	1966	genbank cz
U9030_PROFESSEUR_DELOS		Winter1,2	PROFESSEUR_DELOS	BEL	1937	genbank cz
U9031_PROFESSEUR_MARCHAL		Winter1,2,3	PROFESSEUR_MARCHAL	BEL	1957	genbank cz
U9032_RIEBESEL_57/41		Winter1	RIEBESEL_57/41	DEU	NA	NA
U9033_STELLA		Winter1	STELLA	BEL	1957	genbank cz
U9034_TADEPI		Winter1,3	TADEPI	FRA	1949	genbank cz
U9035_TADORNA		Winter2,3	TADORNA	NLD	1966	genbank cz
U9038_VILMORIN_23		Winter1,2	VILMORIN_23	FRA	1923	genbank cz
U9039_VILMORIN_27		Winter3	VILMORIN_27	FRA	1928	genbank cz
U9040_VILMORIN_29		Winter1,2	VILMORIN_29	FRA	1929	genbank cz
U9042_WH929623_5		NA	WH929623_5	NA	NA	NA
U9043_YEOMAN		Winter3	YEOMAN	FRA	1916	genbank cz
U100347_COURTOT		Spring1	COURTOT	FRA	1974	genbank cz
U100546_GARNET		Spring1	GARNET	CAN	1926	genbank cz
U101082_SELKIRK		Spring1	SELKIRK	CAN	1953	genbank cz
U112547_ARONDE		Spring1	ARONDE	FRA	1962	genbank cz
U9003_CARSTENS_V		Winter3	CARSTENS_V	DEU	1921	genbank cz
U9004_CARSTENS_VIII		Winter1	CARSTENS_VIII	DEU	1952	genbank cz
U9006_DW929620_511		NA	DW929620_511	GBR	NA	NA
U9007_DW930861_509		NA	DW930861_509	GBR	NA	NA
U9011_HEINES_PEKO		Spring1	HEINES_PEKO	DEU	1946	genbank cz
U9015_JUFY_I		Spring1	JUFY_I	BEL	1954	genbank cz
U9016_KOGA_1		Spring1,3	KOGA_1	DEU	NA	NA
U9017_KOGA_II		Spring1	KOGA_II	DEU	NA	NA
U9036_THATCHER		Spring1,2	THATCHER	USA	1934	genbank cz

## Sheet: Supplementary Table S2
Trial code	Trial name	Total plots	Total Entries	Total control cultivars	Trial design information	Country	Latitude	Longditude	Altitude (masl)	Trial sowing date	Crop one year prior	Crop two years prior	Crop three years prior	Soil type	Plot length (m)	Plot width (m)	Number rows per plot	Trial infection type
YR_1	DSV_YR_12	1012	491	2	9 blocks (60 x 2 plots per block), plus replicated controls, plus discard	UK	52.647	1.1825	104	NA	Winter oilseed rape	Winter barley	Winter wheat	Medium soils	1	NA	3	Innoculated trial (Ps isolates 03/7 niab (Brock); 08/21 niab (solstice); 08/501 niab (Timber); 11/8 niab (warrior)) with spreader cultivar
YR_2	ELS_YR_12	1036	503	2	2 blocks (37 x 14 plots per block), 2 reps per entry. Plus controls	UK	52.8087	0.1157	5	NA	Vegetables	Sugar beet	Winter wheat	Deep fertile silty soils	1	0.36	2	Innoculated trial (Ps isolates 03/7 niab (Brock); 08/21 niab (solstice); 08/501 niab (Timber); 11/8 niab (warrior)) with spreader cultivar
YR_3	LSW_YR_12	1040	499	2	2 blocks (20 x 26 plots per block), 2 reps per entry. Plus controls	SWE	55.5171	13.996	69	NA	Winter oilseed rape	Spring oats	NA	Medium soils	1.2	0.4	2	Innoculated trial (Pst isolates local, including Lynx and Kranich races) with spreader cultivar
YR_4	LIM_YR_12	1120	504	3	2 blocks (280 x 2 plots per block), 18 sub-blocks, 2 reps per entry. Plus controls	UK	53.4822	-0.259917	80	2011-10-16	Set aside	Set aside	Winter wheat	Medium soils	1	0.84	2	Innoculated trial (Ps isolates 03/7 niab (Brock); 08/21 niab (solstice); 08/501 niab (Timber); 11/8 niab (warrior)) with spreader cultivar
YR_5	SEJ_YR_12	1080	499	2	2 blocks (60 x 9 plots per block), 2 reps per entry. Plus controls	DNK	55.4961	9.55672	18	2011-09-30	Grain peas	Grass	NA	NA	1	0.5	2	Innoculated trial (Pst isolates DK122/09 Vyr1,2,3,4,6,9,17,32 (solstice); DK09/11 Vyr1,2,3,4,6,7,9,(17),32 (warrior); DK66/02 Vyr1,(2),6,7,8,9; UK94/519 Vyr1,2,3,9,17 (Brigade)) with spreader cultivar
YR_6	SEJ_YR_13	1080	487	1	2 blocks (20 x 27 plots per block), 18 sub-blocks, 2 reps per entry. Plus controls	DNK	55.8287	9.92779	15	2012-10-12	Grain peas	Grass	Grass	Deep clay soils	1	NA	2	Innovulated trial (Pst isolates Ambition/Warrior Vyr1,2,3,4,6,7,9,(17),25,32; Kranich Vyr1,2,3,6,7,8,9,17,25,32; Vyr 1,2,3,9,17,25; Vyr (2),6,7,8,9,25), with spreader cultivar
YR_7	ELS_YR_14	960	475	1	2 blocks (16 x 30 plots per block), 2 reps per entry. Plus replicated controls	UK	52.8215	-0.116097	4	NA	Grain peas	Vegetables	NA	Deep fertile silty soils	1.25	0.16	2	Innoculated trial with spreader cultivar
YR_8	JIC_Morley_14	950	474	1	2 blocks (19 x 25 plots per block), 2 reps per entry. Plus controls	UK	52.5595	1.02674	55	NA	NA	NA	NA	NA	NA	NA	NA	Natural infection
YR_9	JIC_Brokenback_14	950	474	1	2 blocks (19 x 25 plots per block), 2 reps per entry. Plus controls	UK	52.6308	1.17573	39	NA	NA	NA	NA	NA	NA	NA	NA	Natural infection
YR_10	JIC_Track_2014	950	474	1	2 blocks (19 x 25 plots per block), 2 reps per entry. Plus controls	UK	52.6225	1.21771	17	NA	NA	NA	NA	NA	NA	NA	NA	Natural infection
YR_11	RAG_YR_14	1008	487	1	2 blocks (14 x 36 plots per block), 2 reps per entry. Plus replicated controls	UK	52.0356	0.091793	90	2013-10-09	Forage peas	Sugar beet	Winter wheat	medium soils	0.9	0.24	2	Innoculated trial (Pst races NIAB YR 08-21, NIAB YR 11-08, NIAB YR 11-140) with spreader cultivar
YR_12	SYN_YR_14	960	475	1	2 blocks (10x48 plots per block), 2 reps per entry. Plus replicated controls	UK	52.186	0.194738	21	2013-10-08	NA	NA	NA	NA	NA	NA	NA	Innoculated trial
YR_13	SYN_PB_YR_14	960	475	1	2 blocks (10 x 50 plots per block), 2 reps per entry. Plus replicated controls, plus discard	FRA	48.8646	1.69303	95	2013-10-19	Winter oilseed rape	NA	NA	Deep clay soils	1	0.7	2	Innoculated trial (Pst isolates 237E173V17 solstice race; 239E175V17 warrior race) with spreader cultivar
BR_1	LSW_BR_12	1000	490	1	2 blocks (5 x 100 plots per block), 2 reps per entry. Plus controls	DEU	51.5845	11.2018	108	2011-10-18	Potatoes	Winter wheat	NA	Organic soils	1.3	0.25	1	Innoculated trial (Ps isolates local) with spreader cultivar
BR_2	NOR_BR_12	1000	482	1	2 blocks (50 x 10 plots per block), 2 reps per entry. Plus controls	DEU	51.514	10.5829	223	2011-09-27	Winter oilseed rape	Forage peas	Spring barley	Shallow soils	1.4	1.5	6	Innoculated trial (Ps isolates 3/Germany; 12/Germany; 10/Germany; 41/Germany) with spreader cultivar
BR_3	RAG_BR_12	1036	504	1	2 blocks (37 x 14 plots per block), 2 reps per entry. Plus controls	UK	52.68	0.1618	50	NA	Grain peas	Sugar beet	NA	Medium soils	0.9	0.24	2	Innoculated trial (Ps isolates 08/09 NIAB; 11/15 NIAB; 11/110 NIAB), with spreader cultivar
BR_4	DSV_BR_13	1008	486	1	2 blocks (36 x 14 plots per block), 2 reps per entry. Plus replicated controls	DEU	51.1583	13.343	179	NA	Winter oilseed rape	Clover	Winter barley	Deep fertile silty soils	1	0.75	3	Natural infection with spreader cultivar
BR_5	KWS_BR_13	1248	486	1	2 blocks (26 x 24 plots per block), 2 reps per entry. Plus replicated controls	UK	52.0831	0.051734	28	2012-10-24	Winter oilseed rape	Winter wheat	Sugar beet	Medium soils	1	1.651	6	Innoculated trial (isolates 08/09; 11/15 'Stigg'; 11/110 'Robigus') with spreader cultivar
BR_6	LSW_BR_13	1008	487	1	2 blocks (12 x 42 plots per block), 2 reps per entry. Plus replicatedcontrols	DEU	53.1662	7.48022	7	NA	NA	NA	NA	NA	NA	NA	NA	NA
BR_7	RAG_BR_13	1008	487	1	2 blocks (36 x 14 plots per block), 2 reps per entry. Plus replicated controls	UK	52.0841	0.15874	30	2012-12-11	Forage peas	Sugar beet	Winter wheat	medium soils	0.9	0.24	2	Innoculated trial (isolates NIAB BR 08-09, NIAB BR 11-15, NIAB BR 11-110) with spreader cultivar
ST_1	ELS_ST_12	608	482	1	2 blocks (38 x 8 plots per block), 1-2 reps per entry. Plus controls	UK	52.8087	0.1157	5	2011-10-10	Vegetables	Sugar beet	Winter wheat	Deep fertile silty soils	1	0.5	3	Natural infection with spreader cultivar
ST_2	KWS_ST_12	1100	497	3	2 blocks (10 x 55 plots per block), 2 reps per entry. Plus controls	UK	52.0836	0.0737342	29	2011-09-10	Oilseed rape	NA	NA	Good loam based on fine sandy silt	1.1	1.71	NA	Natural infection
ST_3	LIM_ST_12	640	304	3	2 blocks (20 x 16 plots per block), 2 reps per entry. Plus controls	UK	52.2082	0.85907	71	2011-10-20	Winter oilseed rape	Spring barley	Winter wheat	NA	NA	NA	3	Natural infection
ST_4	SYN_ST_12	500	479	1	1 block (20 x 25 plots per block), 1 rep per entry. Plus controls	UK	52.186	0.194738	21	NA	NA	NA	NA	NA	NA	NA	NA	Natural infection
ST_5	KWS_ST_13	1080	486	1	2 blocks (54 x 10 plots per block), 2 reps per entry. Plus replicated controls	UK	52.0831	0.051734	28	2012-09-17	Winter oilseed rape	Winter wheat	Sugar beet	Medium soils	1	1.651	10	Natural infection
ST_6	LIM_ST_13	1040	486	3	2 blocks (6 x 80 plots in block1, 7x80 in block2), 2 reps per entry. Plus replicated controls	UK	52.1958	0.856512	83	NA	Winter oilseed rape	Winter wheat	NA	Medium soils	NA	NA	NA	Natural infection
ST_7	SEJ_ST_13	1080	487	1	2 blocks (20 x 27 plots per block), 18 sub-blocks, 2 reps per entry. Plus controls	DNK	55.8287	9.92779	15	2012-10-12	Grain peas	Grass	Grass	Deep clay soils	1	NA	2	Natural infection
ST_8	KWS_ST_14	972	475	1	2 blocks (27 x 18 plots per block), 2 reps per entry. Plus replicated controls	UK	52.1383	0.09226	15	NA	Winter oilseed rape	NA	NA	NA	1	1	NA	Natural infection with spreader cultivar
PM_1	SEJ_PM_14	960	475	1	2 blocks (20 x 24 plots per block), 16 sub-blocks, 2 reps per entry. Plus replicated controls	DNK	55.4681	9.84196	23	NA	Winter wheat	Winter oilseed rape	NA	Deep clay soils	1	0.5	2	natural infection with spreader cultivar
PM_2	JIC_PM_15	2040*	508	NA	4 blocks (17 x 30 pots per block) typically 4 reps per entry, with 4 entries having 5-6 reps	UK	52.6225	1.21771	14	NA	NA	NA	NA	NA	NA*	NA*	NA*	Natural infection
PM_4	NIA_PM_12	1000	482	1	2 blocks (50 x 10 plots per block), 2 reps per entry. Plus controls	UK	52.1413	0.5428	14	2011-11-03	Winter beans	Winter oilseed rape	Set aside	Medium soils	1	0.4	2	Natural infection

## Sheet: Supplementary Table S3
Original 90k array SNP name	KASP marker name in this study	Target genetic locus	Position in wheat reference genome (chr: bp)	SNP	Allele-specific KASP primer A (5' - 3')	Allele-specific KASP primer B (5' - 3')	Common KASP primer (5' - 3')	Resistant allele
Kukri_c18149_581	YR_K1	YR_2A010	2A: 14812659	A/G	ccagggcacatgaaaccA	ccagggcacatgaaaccG	gctgctaacaactgacctacG	G
Excalibur_c25599_358	YR_K2	YR_2A010	Un: 11733354	T/C	cgaaatgtggaaactgaacatagT	cgaaatgtggaaactgaacatagC	tcCgtttccattctctgtatcC	T
GENE_4021_496	YR_K3	YR_6A610	6A: 610349884	T/C	tgcattcgtgatcacctgaaT	tgcattcgtgatcacctgaaC	tgaacggcctgttgtcagT	T
Tdurum_contig29607_413	YR_K4	YR_6A610	6A: 609380011	T/C	ccaagatgcattccagtagcaT	ccaagatgcattccagtagcaC	gcaactactctgctcctaatatgG	T

## Sheet: Supplementary Table S4
Chromosome	Number markers	Length chromosome (bp)	Length chromosome (Mbp)	Mean marker density (markers/Mbp)
1A	905	594102056	594.102	1.52331
1B	2196	673617499	673.617	3.26001
1D	608	495453186	495.453	1.22716
2A	1073	780798557	780.799	1.37423
2B	1517	673617499	673.617	2.25202
2D	935	651852609	651.853	1.43437
3A	989	750843639	750.844	1.31719
3B	1526	673617499	673.617	2.26538
3D	223	615552423	615.552	0.362276
4A	693	744588157	744.588	0.930716
4B	673	673617499	673.617	0.999083
4D	83	509857067	509.857	0.162791
5A	1129	709773743	709.774	1.59065
5B	1731	713149757	713.15	2.42726
5D	272	566080677	566.081	0.480497
6A	1347	618079260	618.079	2.17933
6B	1327	720988478	720.988	1.84053
6D	248	473592718	473.593	0.523657
7A	1500	736706236	736.706	2.03609
7B	1035	750620385	750.62	1.37886
7D	156	638686055	638.686	0.244251
A sub-genome	7636	4934891648	4934.89	1.54735
B sub-genome	10005	4879228616	4879.23	2.05053
D sub-genome	2525	3951074735	3951.07	0.639067

## Sheet: Supplementary Table S5
Germplasm entry	BR_1_S1	BR_1_S2	BR_1_S3	BR_2_S1	BR_3_S1	BR_3_S2	BR_4_S1	BR_4_S2	BR_5_S1	BR_6_S1	BR_7_S1	BR_7_S2	BR_7_S3	PM_4_BR_S1	PM_1_S1	PM_2_S1	PM_2_S2	PM_2_S3	PM_2_S4	PM_2_S5	BR_4_PM_S1	ST_5_PM_S1	ST_6_PM_S1	ST_1_S1	ST_2_S1	ST_3_S1	ST_4_S1	ST_5_S1	ST_5_S2	ST_6_S1	ST_7_S1	ST_8_S1	BR_3_ST_S1	YR_11_ST_S1	YR_1_S1	YR_1_S2	YR_10_S1	YR_11_S1	YR_12_S1	YR_13_S1	YR_13_S2	YR_2_S1	YR_2_S2	YR_3_S1	YR_3_S2	YR_4_S1	YR_4_S2	YR_5_S1	YR_5_S2
S1117_RAFFLES	0.0570191	0.711385	0.769377	0.30103	0.166667	0.131683	1.04411	1.08019	0.176091	1.15521	0.585799	1.052	1.62562	0.0898345	0.0243306	0.634581	1.03603	1.07904	1.28558	1.27819	0.15667	0.909772	0.046336	1.06633	1.40037	NA	0.30103	0.542701	1.12024	0.690196	1.69688	1.38543	0.926342	0.753123	0.84516	1.40295	0.60206	0.216166	1.04139	1.23084	1.37948	1.04999	1.07441	0.646894	2.0033	0.442323	0.520639	0.580469	0.619682
S117_MARIS_HALBERD	0.0570191	0.558228	0.923244	0	0.181329	0.118595	0.607348	0.823344	0	1.37541	0.180986	0.479143	0.640481	0.118761	NA	0.0563938	-0.0341507	0.00991015	0.347486	0.119099	0.502057	0.341812	0.00924692	NA	1.73062	NA	NA	0.776774	1.09864	1.26316	1.71071	NA	1.68744	0.533645	1.00467	1.4188	NA	0.282849	NA	NA	NA	1.48134	1.65255	0.991403	2.0022	0.458789	1.27643	1.11025	1.3269
S1591_AC_BARRIE	0.0761669	0.484727	0.799341	NA	0.162415	0.0985053	1.05173	1.10877	0	0.540204	0.430559	0.672005	0.824776	NA	1.13225	1.41037	1.42878	1.56644	1.84348	1.57662	1.59239	1.48812	1.71423	NA	1.72868	1.83816	NA	0.719083	1.20602	0.583199	NA	1.81928	NA	0.254306	NA	NA	1.41497	1.59639	2.00432	2.00432	1.99132	1.87384	2.00432	0.877314	1.98093	1.90455	2.00432	1.81669	1.93793
S17_MARIS_ENSIGN	0.0279201	0.308351	1.0835	0	0.179695	0.0925101	0.808211	1.01477	0.0211893	1.25749	0.247973	0.439333	0.558709	NA	0.177025	0.0106171	-0.0058069	0.00546891	0.0856	0.112402	0.0613501	0.658871	0.026975	NA	1.55558	NA	NA	0.856245	1.06296	0.986772	1.63919	1.58422	1.2388	0.317436	0.857393	0.823474	0.550228	0.168203	0.929419	1.03242	1.11458	0.60021	0.733911	1.05123	1.69309	0.626443	0.481494	0.549739	0.531547
S185_SICCO	0.0553401	0.0354297	0.865696	0.176091	0.237695	0.120574	0.944236	0.969835	0	1.37911	0.252853	0.603361	0.82866	0.0749261	0.010803	0.0248116	-0.0437867	-0.0207402	0.0717549	0.293117	0.0692225	0.144033	-0.0202032	NA	1.72346	NA	NA	0.472171	1.2824	0.755875	1.67979	1.60917	1.72272	0.187239	0.987175	1.27114	0.190332	0.128076	1.65079	1.56143	1.83656	1.34084	1.622	NA	NA	1.26717	1.7876	1.34866	1.59654
S248_HIGHBURY	0.0761669	0.34183	0.724276	0	0.181529	0.135864	0.222716	0.829561	0	0.955351	0.0461048	0.345962	0.710963	NA	0.0369307	0.0248116	0.142571	0.0678514	0.139862	0.295303	0.0642553	0.341812	0.0286735	NA	1.66717	NA	NA	0.852602	0.928908	1.30942	1.70269	1.51081	1.35064	0.334253	0.958516	1.42177	0.812913	0.701568	1.58546	1.45107	1.63774	1.08743	1.34873	0.136086	1.0973	0.439333	1.08659	0.730863	0.721439
S249_AINTREE	0.0851121	0.595386	1.17085	NA	0.207338	0.135482	0.801541	0.974189	0	1.15649	0.225309	0.427324	0.459392	NA	0.0303836	0.273542	0.525004	0.593726	0.898941	0.698537	0.0973419	0.42031	-0.0430272	NA	1.21985	NA	NA	0.667733	1.26411	1.17056	1.80236	1.47654	1.71975	0.77364	NA	NA	0.812913	0.256718	1.34733	1.33863	1.41406	1.19485	1.20815	1.71504	1.81448	0.457731	1.30087	0.622214	0.587617
S337_SANDOWN	0.404355	0.942851	1.04844	0.778151	0.139375	0.079543	1.05123	1.08286	0	0.643058	0.749504	1.23654	1.5358	0.110084	0.437973	0.36589	0.510997	0.640705	0.956514	1.07293	0.461746	0.658871	0.0714732	NA	1.66539	NA	NA	0.670802	0.984527	0.993877	1.69583	1.33806	1.58024	0.660865	1.28966	1.5895	1.20412	0.864511	1.80277	1.31646	1.45139	1.6738	1.6835	0.688865	2.0033	1.1411	1.19001	1.28201	1.72159
S406_NEWMARKET	0.411889	0.432328	0.893762	0	0.110691	0.0887738	0.776846	0.931	0	1.28863	1.05568	1.36603	1.66829	0.5614	0.28037	0.590645	0.853901	1.0497	1.20573	1.31327	0.655036	1.16237	0.208449	NA	0.563481	NA	NA	0.899109	1.18837	1.42537	1.78297	1.68133	1.09968	0.511081	0.373464	0.117271	0.0413927	0.285332	0	0.647248	1.11362	0.505964	0.668013	0.455454	1.4691	0.546419	0.424199	0.604442	0.797247
S455_HAYDOCK	0.120442	0.702947	1.03262	NA	0.230321	0.14145	NA	NA	NA	NA	NA	NA	NA	NA	NA	0.137287	0.201873	0.199448	0.142354	0.225057	NA	NA	NA	1.47217	1.7919	NA	NA	NA	NA	NA	NA	NA	1.46285	NA	NA	NA	NA	NA	NA	NA	NA	1.34508	1.37346	0.891035	1.8608	0.74186	0.941364	1.04191	1.01308
S494_SOLITAIRE	0.116807	0.109916	0.816241	0	0.810904	0.795045	0.935759	1.05404	0	0.644537	0.212454	0.55279	0.693727	0.0937718	0.00197768	-0.00676676	0.0311118	-0.00906642	0.0360078	0.0272192	-0.0850626	0.144033	0.0111397	1.47625	1.90838	NA	NA	0.774371	0.731589	0.895423	1.4183	1.38292	1.2878	0.600973	0.823213	1.25744	0.30103	0.0895519	1.26717	1.09611	1.17788	1.08142	1.29765	0.737272	1.86464	0.711217	0.652155	0.935457	0.772718
S497_JERICO	0.0570191	0.61289	0.972203	0	0.168556	0.0956923	0.606059	0.84342	0	0.596597	0.230449	0.593064	0.652246	0.425958	0.107838	0.0574406	0.1201	0.202913	0.200513	0.399186	0.492751	0.843962	-0.0302653	NA	1.5088	NA	NA	0.771514	0.900367	0.879096	1.69469	0.935507	1.03941	0.544068	1.09454	1.28307	0.0413927	0.0572856	1.70757	1.13652	1.23722	1.22647	1.31173	0.837904	1.81448	0.550228	1.36467	1.47273	1.70422
S52_MARIS_DOVE	0.209193	0.78831	1.17667	0.439333	0.181472	0.107888	0.783689	0.829239	0	1.13175	0.216166	0.610021	0.724276	0.131715	NA	0.182952	0.593493	0.897065	1.06313	0.950913	0.733646	0.909772	0.432897	NA	1.80318	NA	NA	0.767527	1.35908	1.09061	1.70449	1.66191	NA	0.371253	1.59696	1.71357	0.550228	1.05388	1.88081	1.93542	1.97142	1.71562	1.68873	1.2275	1.81448	1.23995	1.47421	1.34011	1.60197
S53_MARIS_BUTLER	0.661955	0.795741	1.50637	0.812913	0.318001	0.350345	1.04902	1.29519	0.0211893	1.6382	0.961895	1.38285	1.62107	0.561888	0.176881	0.621866	0.700932	0.975058	1.0191	1.15525	1.13064	0.909772	-0.0518489	NA	1.50488	NA	NA	0.667733	1.2492	0.838219	1.57565	1.22194	0.914343	0.941561	0.622628	0.596597	0.190332	0.188084	1.34733	0.842986	1.01478	1.29677	1.22794	NA	1.07572	0.720159	1.03646	0.555215	0.478338
S547_WEMBLEY	0.0536929	0.650113	1.0141	0	0.181129	0.121034	0.610021	0.835056	0	1.1623	0.167022	0.481872	0.348305	0.0770407	0.030545	0.0792432	0.100289	0.0591312	0.0448399	0.123113	-0.11705	0.222531	0.0329654	1.72558	1.5895	NA	1.41497	0.679973	0.970812	0.891537	1.59846	1.34498	1.17085	0.17406	0.994097	1.43152	0.929419	0.675045	1.41497	1.48883	1.47145	1.42978	1.68873	0.322839	1.87067	1.1898	1.1031	0.885361	1.12632
S919_CHABLIS	0.219794	0.870989	1.01072	0.176091	0.161548	0.0924048	0.790778	1.06483	0	0.635081	0.262925	0.638789	0.62941	0.064907	0.110723	0.459193	0.787182	1.13375	1.3155	1.63177	0.2864	0.843962	0.0286712	1.47217	1.63579	NA	1.04139	1.06236	1.05461	1.29403	1.77525	1.66417	1.42374	0.954918	1.09423	1.59062	0.781755	0.592843	1.41497	1.21202	1.41101	1.28226	1.28888	1.22194	1.9496	1.27919	1.50605	1.31391	1.48368
S920_SHIRAZ	0.0523861	0.641077	1.03222	0	0.0792174	0.0163647	0.267875	0.825166	0	0.574726	0.245759	0.669596	0.830589	0.0628451	0.0210407	0.32805	0.318554	0.32319	0.630723	0.721471	0.50285	0.778151	0.248661	0.71265	1.75755	NA	NA	0.732635	1.09447	1.05115	1.78781	1.31848	0.977724	0.77561	0.97557	1.59173	0.778151	0.216957	1.70757	1.4943	1.5987	1.07958	1.09391	0.593064	1.88826	0.615529	1.05684	0.909823	1.25074
U100100_ANGLIA	0.418102	1.05084	1.0976	0.676694	0.132035	0.0669964	0.932575	1.05289	0	0.614581	0.224015	0.591287	0.559907	0.0595634	0.189295	0.967942	1.26492	1.32184	1.56244	1.63224	0.548674	0.757602	0.0270967	0.562293	1.57807	NA	NA	0.357935	0.96895	1.06707	1.60756	1.52114	1.41896	0.512418	0.703893	1.2824	0.190332	0.126781	0.30103	1.20023	1.36594	0.909449	1.33522	1.30709	1.92645	0.989005	1.64522	1.04013	1.71154
U100136_ARINA	0.340504	0.93837	1.28735	0.845098	1.05962	1.04703	0.93837	1.07408	0	1.44855	0.885192	1.25052	1.63296	1.0476	0.914393	0.261576	0.294585	0.69587	0.833484	1.03145	0.875584	0.778151	0.0159414	1.79267	1.69958	NA	0.30103	0.72632	1.06032	0.848189	1.64885	1.22737	1.4843	0.675503	0.692494	1.27508	0.0413927	0.0610753	0.989005	0.896213	1.00546	1.02057	1.14763	1.0677	1.80864	0.277151	0.856111	0.907787	1.35549
U100273_CAPELLE_DESPREZ	0.0409187	0.510947	0.964731	0.845098	0.127234	0.230985	0.950657	1.11474	0	0.927165	0.395676	0.735279	1.20871	0.0963538	0.318456	0.332607	0.505083	0.613108	0.85486	0.988062	1.07779	0.909772	0.0417375	1.69601	1.67733	NA	0.30103	0.719	1.20656	1.01787	1.70492	1.40295	1.41797	0.951532	0.732715	1.28103	0.812913	0.205475	1.34733	1.06793	1.2439	1.08472	1.17089	0.565966	1.69159	0.929419	0.986903	0.608312	0.901571
U100347_COURTOT	0.409324	0.610128	0.935507	0.439333	0.147614	0.0413137	0.933589	0.826528	0	0.537567	0.221414	0.735359	0.847573	NA	NA	NA	NA	NA	NA	NA	0.0545342	0.724681	-0.0861588	1.97745	1.59262	NA	NA	1.54407	1.71155	1.67843	1.87904	1.81117	NA	0.644044	1.29842	1.59184	1.14613	0.116276	1.70757	1.88757	1.97257	1.67448	1.75154	0.421439	1.98093	1.34978	1.84248	1.42844	1.79592
U100460_ETOILE_DE_CHOISY	NA	NA	NA	NA	0.164502	0.0766404	0.810367	0.899218	0	0.64068	0.00817418	0.646698	1.33885	NA	0.177982	0.0875785	0.32449	0.541137	0.599564	0.770373	0.628679	0.889223	0.18533	NA	NA	NA	NA	0.5027	1.25066	1.15259	1.63498	1.59273	1.3216	0.508934	NA	NA	1.70757	0.664548	1.84354	1.82834	1.90256	NA	NA	NA	NA	0.697926	NA	NA	NA
U100546_GARNET	0.556158	0.925776	1.24846	0	0.174089	0.0713664	0.93847	1.26884	0	1.84054	0.333246	0.823735	1.10755	NA	NA	1.26689	1.5473	1.46168	1.48563	1.55853	0.707098	1.00317	1.06812	1.28668	1.617	NA	0.30103	0.358696	0.806858	0.741939	1.70672	NA	NA	0.297323	1.41867	1.80277	NA	1.28974	NA	NA	NA	1.53399	1.72295	0.445449	1.78344	1.32978	1.88915	0.834166	1.27213
U100578_GREIF	0.130398	0.508395	1.13672	0.845098	0.298176	0.234137	0.940666	0.955688	0	1.14749	0.584557	1.29081	1.74005	0.22191	0.157559	0.32713	0.425993	0.813314	0.943555	1.06609	0.325926	0.539591	0.0137466	1.69329	1.0461	NA	1.04139	0.73183	0.901458	0.755875	1.52048	1.36361	1.04883	0.872681	0.713994	1.21564	0.0413927	0.41797	0.676694	0.721897	0.759262	0.93922	0.928418	0.181272	0.959062	0.27738	1.03725	0.506776	0.595068
U100825_MONOPOL	0.328012	0.55279	1.18384	1.07004	0.309481	0.254306	1.271	1.57507	0.0211893	1.63648	0.510143	0.892651	1.48044	0.788854	0.933949	0.675896	1.21004	1.31098	1.38823	1.59712	1.28842	1.63442	0.470325	1.94527	1.80841	NA	0.30103	0.772322	1.52802	0.706718	1.71223	1.55035	1.24005	0.856124	0.659155	1.08099	0.550228	0.11294	0.929419	0.709296	1.08185	0.946894	1.04517	1.23462	1.77901	0.720159	1.03686	0.71206	1.18136
U100874_OKAPI	0.201697	0.313656	0.984077	0.176091	0.206664	0.24269	0.79872	1.09691	0.176091	1.27575	0.273001	0.638389	0.815578	0.0791451	0.520722	0.654491	0.804426	0.961594	1.10485	1.11994	1.23287	1.06898	0.737953	1.7926	1.36922	NA	0.30103	0.735279	0.96708	0.94939	1.71265	0.860338	0.814913	0.612466	0.684217	1.07882	0.0413927	0.848189	1.65079	1.26044	1.24672	1.21439	1.22205	0.797129	1.02597	0.761101	0.808259	0.859799	1.42242
U101082_SELKIRK	0.252173	0.618257	0.93852	NA	0.187436	0.135864	NA	NA	0	0.571243	0.256718	0.599665	0.523746	0.0967363	NA	0.11511	0.25996	0.28843	0.337759	0.34925	NA	NA	0.540797	0.846955	1.46105	NA	0.30103	NA	NA	0.723456	1.80618	NA	1.13226	0.266937	0.511883	0.806858	NA	0.276462	NA	NA	NA	0.678154	0.832892	0.929419	1.73154	0.443106	0.409446	0.359646	0.249119
U101237_VIKING	0.148849	0.0845763	0.759668	NA	0.172282	0.0986091	0.258398	0.700358	0	0.597695	0.306639	0.723538	0.869232	0.0580082	0.199094	0.0890675	0.277267	0.328897	0.707606	0.878451	0.533182	1.00317	0.0420164	1.60141	1.93298	NA	0.30103	0.615845	1.15836	1.26055	1.66969	1.20575	1.37931	0.668106	0.969463	1.04218	0.778151	0.317227	1.34733	0.860978	0.974932	0.89487	0.934464	0.722716	0.796447	0.511349	0.225328	0.531862	0.552995
U101246_VUKA	NA	NA	NA	NA	0.166963	0.124113	1.04626	1.26375	0	1.5955	0.751202	0.974281	1.06521	0.155852	0.469338	0.867837	1.23032	1.0248	1.39024	1.22265	0.823136	0.605401	0.38875	1.00775	1.56984	0.882525	NA	1.10646	1.44373	0.396199	1.61794	0.478566	1.00775	0.110926	1.08689	1.71206	1.42325	1.16429	1.80277	1.20182	1.37687	1.62485	1.64433	1.71853	1.81277	1.54711	1.8174	1.33177	1.7096
U101415_IBIS	NA	NA	NA	NA	NA	NA	0.789157	1.08171	0	1.47195	0.338257	0.813781	1.28035	NA	0.58579	0.603873	0.964058	1.2741	1.44582	1.4662	0.980694	0.909772	0.484519	NA	NA	NA	NA	0.66764	0.82866	0.690196	1.65954	1.26998	NA	0.307496	NA	NA	0.60206	0.838282	1.65079	1.26519	1.29006	NA	NA	NA	NA	NA	NA	NA	NA
U112030_TAMBOR	NA	NA	NA	NA	0.162594	0.0953786	0.937919	1.07708	0	1.45457	0.0762763	0.305996	0.672098	0.0613771	-0.00355968	-0.0162599	-0.088701	-0.0115175	0.0139147	0.127448	0.727449	0.461092	0.000205465	1.60141	1.31323	1.11661	0.60206	0.554247	0.792392	0.668386	1.46953	1.26553	1.27485	0.605951	0.6466	0.800029	0.0413927	0.219323	0.550228	0.842015	1.09035	0.609808	0.663367	0.962369	1.0552	0.147058	0.527045	0.553883	0.464307
U112495_ISENGRAIN	NA	NA	NA	NA	0.170819	0.0938418	1.05327	1.29634	0	1.64507	0.200029	0.303196	0.574031	0.0597905	0.106177	0.488532	0.9794	1.22244	1.30469	1.30916	0.751829	0.778151	-0.0289771	1.62366	1.60895	1.17026	0.778151	0.762078	0.891537	0.978181	1.81485	0.591065	0.83123	0.422754	0.303844	1.0569	0	0.2403	0.929419	0.764814	1.14886	0.392169	0.896309	0.699924	0.839001	0.39794	0.436906	0.578295	0.6514
U112544_AMAROK	NA	NA	NA	NA	0.205394	0.119915	0.780821	0.977266	0	0.618676	0.256237	0.672929	0.766413	NA	NA	0.159687	0.544561	0.691752	1.01086	0.767978	0.53544	0.843962	-0.100567	1.89955	1.69108	NA	0.929419	0.852358	1.23855	1.47012	1.78647	NA	1.4823	0.581495	NA	NA	NA	0.227372	NA	NA	NA	0.278296	0.5412	0.747101	0.569329	0.494989	0.401028	0.462548	0.63918
U112547_ARONDE	NA	NA	NA	NA	0.257823	0.19254	1.05442	1.06028	0.0211893	1.16041	0.451479	0.65782	1.23955	0.278411	NA	0.0187894	0.0704383	0.277504	0.348354	0.311192	0.685177	0.658871	0.0578383	1.44963	1.59295	NA	0.30103	0.533645	0.866878	0.696356	1.61752	1.16495	0.981819	0.27738	1.07766	1.28937	0.781755	0.264582	1.65079	1.02319	1.13692	1.28094	1.32557	NA	NA	1.20412	1.66989	0.613313	0.878569
U112943_LORRAINE	NA	NA	NA	NA	0.199783	0.0982975	0.320354	0.85382	0	0.586475	0.245266	0.631342	0.862131	0.0650192	0.0455661	0.159384	0.306824	0.867647	1.24358	1.52115	0.0795177	0.341812	-0.0444516	1.29973	1.56996	1.07809	0.30103	1.49486	1.55847	1.58794	1.71172	1.28307	0.96895	0.454845	0.294466	0.931458	0.781755	0.260787	0.929419	0.743237	0.762856	0.204391	0.633399	0.166726	1.04307	0.136403	0	0.546419	0.536406
U113096_BOSTON	NA	NA	NA	NA	1.21692	1.27382	1.051	1.06592	0	1.37754	0.171434	0.579212	0.815578	0.853053	-0.025646	-0.0143964	0.00432622	0.0875627	0.0969576	0.193449	-0.0130281	0.42031	-0.0359177	1.08063	1.4618	1.32736	0.778151	0.609381	1.21617	0.85187	1.38668	1.15076	1.27323	0.459845	0.57565	0.843855	0.60206	0.119915	0.0211893	0.210931	0.670706	0.258158	0.484432	0.136086	0.740381	0.442323	0.409446	0.572058	0.360049
U9000_80_30_VERSAILLES	0.0599419	0.196176	1.24204	0	0.154089	0.0926505	1.04778	1.08923	0	0.386677	0.244525	0.632153	0.697229	NA	0.628499	0.366476	0.450003	0.44477	0.980591	0.894795	0.975079	0.724681	0.350168	0.71265	1.7629	NA	0.30103	0.671358	1.39777	0.710963	1.77056	0.885361	0.928908	0.403292	0.677151	0.796574	0.812913	0.0622058	0.676694	0.856065	1.35965	0.558228	0.682553	1.31902	1.78452	0.17406	0.383686	0.661813	0.587617
U9001_BERSEE	0.071219	0.786751	1.24969	0	0.181215	0.106972	0.351216	0.883605	0.0211893	1.37411	0.181272	0.522705	0.741152	0.0631081	0.197524	0.130379	0.201806	0.376042	0.555522	0.79899	0.913367	0.658871	-0.0209847	1.36474	1.35813	NA	0.30103	0.540705	1.29026	1.06558	1.75488	1.10312	1.14829	0.748731	0.626238	0.960946	0.0413927	0.227372	0.989005	0.911029	1.00994	0.450249	0.646219	0.912806	1.57188	0.137987	0.0635951	0.480007	0.458566
U9002_BILBO	0.40654	1.04466	1.13033	0.653213	0.15005	0.0286526	1.27786	1.31006	0	1.45889	1.2173	1.76148	1.91651	NA	NA	1.77024	1.87196	1.91594	1.83578	1.89898	1.49627	1.46788	1.39112	1.34301	1.73336	NA	NA	1.19676	1.75442	1.49164	NA	1.85582	1.82743	0.819741	1.07922	1.5895	0.0413927	0.369587	1.41497	1.5794	1.74017	1.7386	1.85619	0.645226	2.00432	1.69789	1.88314	1.07089	1.79592
U9003_CARSTENS_V	0.132484	0.443106	0.691081	0.30103	0.647373	0.611011	1.05142	1.28463	0.176091	1.64467	0.755951	1.12956	1.65099	NA	1.08183	1.30111	1.74269	1.81281	1.8288	1.71291	1.57654	1.70757	1.34329	1.91196	1.72558	1.02202	NA	0.549249	0.845098	0.774517	1.69487	1.29535	1.43886	0.413467	1.08739	1.70995	0.550228	0.977541	1.70757	1.63105	1.77765	1.64796	1.75632	1.52098	1.8625	1.37827	1.89475	1.60971	1.87321
U9004_CARSTENS_VIII	NA	NA	NA	NA	NA	NA	1.05189	1.29095	0.0211893	1.73278	0.831422	1.29345	1.75778	NA	0.267687	0.374167	0.505872	0.95517	1.0985	1.24782	1.02357	1.32158	0.264162	NA	NA	NA	NA	0.721811	0.933993	0.947434	1.65321	1.04999	NA	0.369587	NA	NA	0.550228	0.164947	0.989005	0.749673	1.09069	NA	NA	NA	NA	NA	NA	NA	NA
U9005_CLEO	0.08318	0.415974	0.683047	0.511883	0.187408	0.132644	1.04887	1.07867	0.0211893	1.38205	0.589391	0.833721	1.36493	0.11304	0.387515	0.99807	1.24318	1.39076	1.48104	1.5818	1.31539	1.56127	0.0389497	1.89955	1.92542	NA	0.30103	0.664548	0.968483	1.32346	1.71046	1.30492	NA	0.435367	0.863858	1.4221	0.190332	0.57461	1.26717	1.20906	1.5095	1.76918	1.85258	1.42969	1.92897	1.49136	1.71125	1.31148	1.80284
U9006_DW929620_511	0.0279201	0.269746	1.0835	0.439333	0.168792	0.0949251	0.616055	0.855943	0.190332	0.580583	0.236789	0.729732	1.26007	0.0742311	0.0420677	0.726933	1.34981	1.41393	1.42178	1.56921	0.199793	0.889223	0.0761652	1.70053	1.55437	NA	0.30103	1.07799	1.64631	1.22011	1.77996	1.68476	1.77291	0.754883	0.522053	0.669317	0.550228	0.171434	0.0211893	0.704319	1.24907	0.507991	0.665232	0.706547	1.2499	0.145507	0.314806	0.590507	0.631486
U9007_DW930861_509	NA	NA	NA	NA	NA	NA	NA	NA	NA	NA	NA	NA	NA	NA	0.00495911	0.166197	0.318155	0.640312	0.582196	0.829857	NA	NA	NA	NA	NA	NA	NA	NA	NA	NA	NA	1.5339	NA	NA	NA	NA	0.190332	NA	1.04139	0.971873	1.31485	NA	NA	NA	NA	NA	NA	NA	NA
U9008_ELYSEE	0.143358	0.784546	1.34518	0.439333	1.05931	1.05077	1.271	1.58099	0.176091	0.661907	0.915505	1.27386	1.70621	1.04705	NA	1.18722	1.61769	1.77692	1.81077	1.71525	1.48708	1.06898	1.25361	1.08063	1.53656	NA	0.30103	1.14557	1.22789	0.666518	1.71399	1.18127	1.34064	0.372544	0.814847	0.965202	0.190332	0.136086	0.0211893	0.554818	0.87513	0.421933	0.681659	0.537315	0.65465	0.438701	0.378345	0.55206	0.540014
U9010_HEINES_110	0.203794	0.570543	1.30578	0	0.2045	0.16643	1.05135	1.08307	0	1.52324	0.250908	0.643551	0.803457	0.0638585	0.84994	0.400862	0.465683	0.777034	1.16295	1.28947	1.47131	1.23552	0.773167	1.33546	1.18441	NA	0.30103	0.538699	0.886491	0	1.71466	1.11428	1.16495	0.445915	0.440122	0.788875	0.0413927	0.31492	1.84354	1.87799	1.92115	0.776047	0.50239	1.09826	0.755813	0.787177	1.39913	0.684666	0.853699
U9011_HEINES_PEKO	0.318397	0.825815	1.14082	0.439333	0.193598	0.123165	1.0445	1.03096	0	1.27402	0.163161	0.510411	0.692847	0.0583501	0.756285	0.358891	0.457469	0.826916	0.957711	1.10073	0.849171	0.843962	0.04955	NA	1.61247	NA	NA	0.858657	1.19507	1.02325	1.66332	1.0461	1.56726	0.504471	1.07221	1.28892	0.0413927	0.291369	1.41497	1.26711	1.38566	1.41923	1.28332	0.645226	1.26892	0.615529	1.35173	1.04112	1.31701
U9012_HOLDFAST	0.318397	0.97382	1.05423	0	0.111934	0.105272	0.788168	0.966095	0	1.53607	0.446226	0.741546	1.09342	0.0985053	0.265237	0.506366	0.691433	0.790623	1.05971	0.971424	1.07002	1.06898	0.739451	1.11926	1.66049	NA	0.30103	0.608312	0.900367	0.621176	1.70088	1.1934	1.2284	0.610447	0.937418	1.06408	0.550228	0.212986	1.26717	0.887053	0.97581	1.34939	1.15432	1.0754	1.48339	0.814181	1.09354	0.911317	1.32474
U9013_HYBRID_46	0.0507663	0.175512	0.825426	0	0.118926	0.618801	0.92901	1.07936	0.0211893	1.44532	0.617315	1.06908	1.41481	0.0958316	0.483925	0.117681	0.473482	0.853396	1.19842	1.00187	0.644432	0.889223	0.268379	1.91196	1.68637	NA	0.30103	0.92028	1.46953	0.860338	1.67815	1.20602	1.29469	1.04992	0.827821	0.979093	0.778151	0.143327	0.30103	0.61486	0.462362	0.872156	1.08797	0.63809	0.65465	0.820792	0.0852314	0.601517	0.632455
U9014_HYBRIDE_DU_JONCQUOIS	0.252173	0.25261	1.13609	0.176091	0.157729	0.127558	0.951629	1.08934	0	1.11998	0.33965	0.682235	1.28035	0.0853619	0.888943	0.384172	0.747897	1.29817	1.54362	1.6564	1.46507	1.56127	1.57259	1.08027	1.771	NA	NA	0.854974	1.31534	0.986772	1.70978	1.26647	1.16613	0.539703	0.997517	1.27485	0.550228	0.977129	1.65079	1.41499	1.51117	1.53595	1.60353	0.946747	1.78452	1.5563	1.71208	1.02358	1.58879
U9015_JUFY_I	0.124374	0.73448	1.05423	0	0.103188	0.0508049	0.823474	1.07474	0	1.14817	0.163161	0.51746	0.907949	0.118959	0.117355	0.107033	0.217306	0.500597	0.532773	0.608321	-0.0380735	0.341812	-0.106219	NA	1.92324	NA	NA	0.814714	1.21985	1.08672	1.7406	1.45209	1.63397	0.466571	1.08296	1.43727	1.04139	0.864689	1.80277	0.941018	1.15818	1.59416	1.72724	0.838597	1.92897	0.9703	1.35928	1.28497	1.70749
U9016_KOGA_1	0.0292214	0.202216	0.940516	0	0.160619	0.0681116	0.938169	0.990827	0	1.37411	0.250664	0.524915	0.755875	0.0561423	NA	0.481611	0.894921	1.25461	1.20052	1.1173	1.24311	1.30867	0.457038	NA	1.89966	NA	NA	0.611829	1.10449	0.511883	1.70329	NA	1.18526	0.325926	1.08899	1.28735	NA	0.448088	NA	NA	NA	1.22699	1.25268	0.421275	1.61767	1.06141	1.7172	0.620968	0.594011
U9017_KOGA_II	0.0668847	0.304491	1.05385	0	0.173128	0.0993698	0.785757	1.047	0	1.26912	0.215373	0.667079	0.758912	0.111531	NA	0.101004	0.076156	0.100594	0.262195	0.820523	0.749825	0.526902	-0.0444809	NA	1.88958	NA	NA	1.12672	1.40671	0.937518	1.799	NA	1.54332	0.218798	1.08221	1.71391	NA	0.828209	NA	NA	NA	1.1052	1.46343	0.536937	1.41691	1.21798	1.86972	1.64517	1.78976
U9018_KRANICH	0.139312	0.891259	1.24969	0.653213	0.190472	0.12691	0.946845	1.30051	0	1.4544	0.203577	0.530712	0.820858	0.0846835	0.203952	0.666397	0.989007	1.09766	1.27489	1.36623	1.00814	0.843962	-0.00921587	1.70053	0.836324	1.18865	0.30103	0.856245	0.859739	0.778151	1.67642	1.22246	1.16047	0.206016	0.864274	1.27944	0.550228	1.05595	1.16879	1.26319	1.38	1.29598	1.42974	1.0992	1.69025	0.756484	1.38841	1.00376	1.14007
U9019_KRONJUWEL	0.190332	0.471878	0.778151	0.511883	0.185032	0.0976737	1.04501	1.23666	0	0.454845	0.288249	0.727704	0.917506	NA	0.0481517	0.146089	0.157944	0.295695	0.446999	0.569864	0.89752	1.41497	0.0554206	1.77568	1.97736	1.36717	NA	1.01595	0.995196	1.06595	NA	1.82769	NA	0.111599	1.30216	1.80557	1.41581	1.59389	1.88081	1.88455	1.94466	1.8114	1.91735	1.75335	2.00383	1.83818	1.96994	1.73161	2.00085
U9020_MARNE_DESPREZ	0.18673	0.298853	0.885361	0	0.173769	0.0861818	0.818556	0.955976	0	1.14495	0.142076	0.228913	1.20167	0.0616032	0.560944	0.270791	0.435934	0.665044	1.15913	1.4387	1.38198	0.975582	0.454875	1.30492	1.613	NA	NA	0.73183	1.02938	1.05652	1.50623	1.21005	1.15866	0.88773	0.961895	1.22453	0.30103	0.358316	1.65079	0.903763	1.1991	0.909823	1.2432	1.14613	1.36367	1.11331	0.961468	0.821906	1.12289
U9021_MINISTER	0.204174	0.440752	1.13672	0.30103	0.160829	0.0436766	0.949244	1.05404	0.176091	0.947924	0.577377	1.07463	1.49262	0.0889153	0.52366	0.237332	0.327849	0.487591	0.631937	0.704538	1.09778	1.48812	0.00552428	NA	1.67015	NA	NA	0.783618	0.790285	0.827369	1.70234	1.44731	1.5563	0.685473	0.69443	0.812245	0.0211893	0.0310043	0.30103	0.724055	1.20587	0.631241	0.916588	1.00286	1.40347	0.331022	0.482904	0.423082	0.972551
U9022_NORD_DESPREZ	0.209193	0.721068	1.14675	0.511883	0.241297	0.274227	1.04477	1.07	0.176091	1.58954	0.698101	0.913549	1.21643	0.088703	1.03926	0.325081	0.600184	1.03897	1.23675	1.39564	1.23938	1.56127	0.496844	1.77772	1.2938	NA	0.30103	0.613419	1.00475	1.09691	1.62624	1.19893	1.36847	0.687707	1.08314	1.42062	0.176091	0.415641	1.50853	1.48552	1.61004	1.53647	1.59836	1.08508	1.92327	1.57259	1.65071	1.13271	1.58772
U9023_NSL_92_5719	0.0640085	0.190892	0.889302	0.176091	0.208844	0.0944362	0.0930713	0.827111	0.0211893	0.627058	0.17667	0.460296	0.729974	0.0649444	NA	0.206836	0.495427	0.810883	0.722716	1.00584	0.299386	0.778151	0.153117	1.25912	1.14737	NA	0.176091	0.605844	0.786751	0.867467	1.58894	1.08672	0.313867	0.546172	0.379487	0.232996	0	0.134496	0	0.675875	0.621072	0.459392	0.885242	0.688865	0.9262	0.890365	0.945266	0.62798	0.550663
U9024_NSL_93_5372	0.0138901	0.609808	0.818885	0.176091	0.185344	0.104931	0.608954	0.8025	0	0.529302	0.276002	0.583765	0.724276	0.0605468	0.00616242	0.103211	0.315483	0.355688	0.529257	0.799654	0.126085	0.144033	0.0162007	1.59835	1.07555	NA	0.778151	0.533645	0.78746	0.739572	1.58625	1.30728	0.864511	0.721233	0.471585	0.815578	0.190332	0.239299	0.0211893	0.577075	0.84302	0.360593	0.663367	0.453624	0.860515	0.375846	0.41442	0.652246	0.727704
U9025_NSL_94_5130	0.0247319	0.626238	0.877947	0.653213	0.228067	0.575938	0.928959	0.944779	0.0413927	0.465532	0.823996	1.04653	1.41414	0.379849	0.209442	0.653944	1.24259	1.40222	1.65754	1.71308	0.751501	1.06898	0.043323	1.78993	1.60842	NA	0.778151	0.781971	0.905256	1.00303	1.65118	0.913814	0.974512	0.988202	1.05534	1.05077	0.0413927	0.219846	0.30103	0.749448	0.907088	0.504743	1.09182	0.588047	1.69517	0.160769	0.700815	0.605197	0.564468
U9026_NSL_94_6897	0.209193	0.60206	0.955207	0.778151	1.05802	1.4188	0.800786	1.00052	0.0413927	1.68495	1.21315	1.62713	1.73918	0.754486	0.0923405	0.340537	0.642571	0.759897	0.721436	0.702302	0.220636	0.658871	0.0128509	0.984977	1.67099	NA	0.176091	0.613207	0.951338	0.922725	1.42111	0.352183	0.909556	0.471292	0.191171	0.622214	0.544068	0.169968	0	0.579306	0.659047	0.309843	0.409162	0.235528	1.30869	0.479863	0.427411	0.512684	0.51027
U9027_NSL_WW13	0.13634	0.764101	1.21801	0.778151	0.182842	0.120837	0.785045	1.04536	0	1.47176	0.260787	0.65906	0.822822	0.162146	0.176099	0.747332	1.10053	1.31789	1.44344	1.43624	0.988079	1.30867	0.0338213	1.60141	1.61982	NA	0.60206	0.671358	1.12254	1.08672	1.6219	1.31408	1.27393	0.65089	0.713407	0.40824	0.30103	0.150756	0.30103	0.598459	0.731702	0.395326	0.714423	0.455454	1.0213	0.443106	0.427411	0.542078	0.697939
U9028_OBELISK	0.555276	1.06465	1.17869	0.778151	0.300291	0.245611	1.04317	1.29139	0.0211893	1.36689	0.682777	0.848928	0.942008	0.617839	0.305595	0.381026	0.535393	0.757667	0.753265	1.14211	0.94986	0.843962	0.0171555	1.91196	1.83954	NA	0.778151	0.815378	0.984977	0.942008	1.71625	1.30016	1.63276	0.559188	0.519434	0.478566	0.190332	0.317646	0.0211893	0.607833	1.0378	0.518777	0.731523	0.863561	1.53387	0.376759	0.631655	0.894759	0.939943
U9029_POROS	NA	NA	NA	NA	NA	NA	NA	NA	NA	NA	NA	NA	NA	NA	0.312865	0.217404	0.478506	0.562342	0.949159	0.981241	NA	NA	NA	NA	NA	NA	NA	NA	NA	NA	NA	1.60703	NA	NA	NA	NA	1.58602	NA	1.88081	1.91487	2.00432	NA	NA	NA	NA	NA	NA	NA	NA
U9030_PROFESSEUR_DELOS	0.0292214	0.321805	0.887617	0.653213	0.183526	0.257918	0.946894	1.29469	0	1.73321	0.641672	0.877429	1.07188	0.169821	1.20542	0.931801	1.33526	1.63515	1.79476	1.54603	1.75566	1.85595	1.02034	1.77342	1.58263	NA	0.30103	0.928396	1.19424	0.873902	1.70552	1.25792	1.41111	0.519566	0.709863	0.944976	0.60206	0.209515	0.778151	0.704653	1.12496	1.22781	1.06265	1.45484	1.48013	0.514415	0.48431	0.60455	0.850781
U9031_PROFESSEUR_MARCHAL	0.252173	1.05034	1.13609	0.511883	0.18472	0.116541	1.06258	1.0992	0	1.58926	1.13078	1.38258	1.5832	0.161008	0.169679	0.580931	0.614816	0.682376	0.851754	0.939703	1.38086	1.46788	0.004466	1.71625	1.33465	NA	0.30103	0.719	1.04727	1.14489	1.6777	1.1209	1.34694	0.533899	0.75343	0.952792	0.0413927	0.219323	0.30103	0.696914	0.99552	1.18724	1.24614	1.29675	1.72539	1.14672	1.54104	0.974005	1.32356
U9032_RIEBESEL_57/41	0.592898	1.32158	1.57194	0.511883	0.181929	0.369476	NA	NA	0	1.64141	0.225826	0.629715	0.792392	0.068223	NA	0.695604	1.0851	1.31459	1.7705	1.67122	NA	1.70757	1.24976	1.79267	1.88868	NA	0.30103	0.605736	1.20412	0.542825	1.66106	NA	0.854913	0.305566	0.368287	1.05729	NA	0.0884905	NA	NA	NA	1.33397	1.6114	1.59756	1.94835	1.40259	1.77254	1.13011	1.30152
U9033_STELLA	0.262831	0.650793	1.27485	0.511883	0.240674	0.263754	0.943	1.43374	0	1.72183	0.667453	1.26769	1.6835	0.163877	0.106586	0.0596675	0.346769	0.448477	0.856259	0.926874	0.487278	1.06898	0.00901251	1.29358	1.3897	NA	0.30103	0.730055	0.976808	0.706718	1.62377	1.0835	1.43696	0.239049	0.455454	0.61066	0.60206	0.256958	1.26717	0.556932	0.838233	0.624282	0.798021	0.841046	0.786472	0.37767	0.394174	0.285557	0.517899
U9034_TADEPI	0.0632207	0.0773679	0.691081	0.511883	0.157094	0.581779	1.04638	1.06945	0.0211893	1.28249	0.546172	0.665393	0.829947	0.0989551	0.485635	0.265326	0.475688	0.929412	1.20644	1.27523	0.734843	1.63442	0.446059	1.61962	1.80236	NA	0.30103	0.67431	1.05423	0.873902	1.70791	1.27852	1.26951	0.919392	0.759592	0.817565	0.176091	0.143327	0.676694	0.827684	1.12775	0.878981	0.935963	0.910144	0.665451	0.959947	0.422585	0.52621	0.409676
U9035_TADORNA	NA	NA	NA	NA	NA	NA	NA	NA	NA	NA	NA	NA	NA	NA	0.726805	1.15137	1.60184	1.62298	1.61781	1.79448	NA	NA	NA	NA	NA	NA	NA	NA	NA	NA	NA	1.49304	NA	NA	NA	NA	NA	NA	1.80277	1.72	1.84214	NA	NA	NA	NA	NA	NA	NA	NA
U9036_THATCHER	NA	NA	NA	NA	0.172077	0.0934567	0.935306	1.02235	0	1.26665	0.235023	0.701654	0.839478	NA	0.493765	0.640618	0.906697	1.02818	1.63386	1.16892	1.06371	1.06898	-0.00399535	1.77568	NA	NA	NA	0.774371	0.465383	0.673021	1.70851	1.38328	NA	0.321805	NA	NA	0.929419	1.42032	1.88081	1.79571	1.90292	1.71054	1.71097	NA	NA	1.32482	1.75416	NA	NA
U9038_VILMORIN_23	0.0138901	0.393224	0.880242	0.778151	0.173478	0.0998532	0.618153	0.957799	0.0211893	1.36831	0.237544	0.678336	1.16879	0.080915	0.206581	0.154921	0.210286	0.510116	0.652835	0.844576	1.30254	1.04139	0.471621	NA	1.66483	NA	NA	0.89176	1.01072	0.900367	1.65677	0.618048	0.974051	0.610128	0.717254	1.07482	1.20412	0.221936	0.989005	1.05862	1.35326	0.954339	0.935963	0.515741	1.43314	0.210853	0.656897	0.797268	0.928832
U9039_VILMORIN_27	0.141732	0.579097	0.802089	0.176091	0.149435	0.082893	0.805841	1.04895	0	1.27473	0.341435	0.71265	1.25959	0.140319	0.160624	-0.0346289	-0.0593707	0.104626	0.303273	0.277457	0.755429	0.461092	0.0213346	1.60401	1.47129	NA	0.30103	0.721728	0.741152	0.710963	1.70509	1.22401	1.10687	0.604226	0.45894	0.923244	0.550228	0.205204	0.176091	0.725249	0.989615	0.436481	0.618121	0.762003	1.04121	0.631545	0.478659	0.456366	0.379546
U9040_VILMORIN_29	0.151217	0.201124	1.09061	0.439333	0.154546	0.139312	NA	NA	1.42325	0.822756	NA	NA	NA	0.140131	0.603618	0.517344	0.566882	0.670614	0.781854	0.835117	NA	NA	0.0170581	1.34301	1.32408	NA	0.30103	NA	NA	0.815578	1.76967	0.80618	1.16077	NA	0.971229	0.948902	0.0413927	NA	0.0413927	0.557634	0.712039	1.17061	1.4499	1.00286	1.78425	1.32917	1.22171	0.817102	1.30441
U9042_WH929623_5	0.330475	0.582858	1.03663	0	0.130816	0.0855403	0.316809	0.640978	0	0.61289	0.214579	0.623766	0.742725	0.0670336	0.00384514	0.264925	1.31103	1.49002	1.70652	1.68017	0.093169	0.778151	-0.00152324	1.89955	1.51627	NA	1.04139	1.19756	1.35946	1.18213	1.79007	1.42943	1.72811	0.575303	0.267875	0.419956	0.0413927	0.144885	0.0211893	0.609393	1.11171	0.257439	0.56993	0.426511	0.850763	0.216957	0.419337	0.54133	0.554156
U9043_YEOMAN	0.0696681	0.207365	1.00817	0.511883	0.213358	0.264062	1.05457	1.27582	0.176091	1.53171	0.320562	0.674586	0.966611	0.164174	0.213245	0.111377	0.0450227	0.0880698	0.208755	0.504046	0.111129	0.889223	-0.0308809	1.36474	1.67825	NA	0.30103	0.357935	0.640481	0.311754	1.70467	1.41447	1.36754	0.349666	0.394627	0.606381	0	0.122216	0.0413927	0.430245	0.731702	0.255514	0.5412	0.645226	0.85767	0.384891	0.450769	0.585461	0.775513
W10_MILDRESS	0.055875	0.543571	0.948902	0.176091	0.245932	0.155943	0.78476	1.08753	0	1.12869	0.199206	0.417139	0.549003	NA	1.40647	1.35916	1.66266	1.72496	1.77745	1.77291	1.40238	1.56127	0.891832	0.847573	1.79817	NA	NA	0.660865	1.00346	1.02694	1.70105	1.60959	NA	0.260071	1.06232	1.71508	0.550228	1.06618	1.80277	1.48113	1.43526	1.48123	1.69746	1.61115	1.92723	1.47532	1.926	1.32346	1.87398
W1003_VIVANT	0.195789	0.692759	0.967548	0.176091	0.169292	0.108666	0.929419	1.20892	0	0.464788	1.2224	1.52113	1.83575	0.0718452	0.165311	0.989811	1.42716	1.55979	1.67074	1.51248	0.853203	0.909772	-0.00724927	1.71307	1.31302	NA	NA	0.947826	0.891537	1.04805	1.61225	1.55255	1.31597	0.382197	0.876218	1.42078	1.14613	1.42426	1.70757	1.13124	1.30919	1.42674	1.46623	1.0992	1.78425	1.57687	1.7843	0.406881	1.03737
W1008_JACADI	0.544068	1.14023	1.37107	0.176091	1.59095	1.58862	0.93293	1.26781	0.0211893	1.7345	1.15482	1.43737	1.56134	0.710972	0.524855	0.583025	1.14657	1.3442	1.4239	1.45356	1.08449	1.41497	0.023679	1.88666	1.91535	1.00432	0.30103	0.472171	0.904716	1.02407	1.60379	1.26998	1.15987	0.62798	0.470116	1.09517	0.0413927	0.251395	0.0211893	0.876125	1.14323	0.647872	1.63136	0.297761	0.815737	1.10537	1.46123	0.395152	0.774816
W1014_BANKER	0.55711	1.04949	1.2408	0.30103	0.188872	0.0996461	0.806112	0.847326	0	0.594503	0.492481	0.708336	0.82866	0.463027	0.00346256	0.73712	0.9014	1.37703	1.36691	1.55836	0.337024	0.724681	0.00805849	1.62356	1.89282	NA	1.04139	1.24672	1.2907	1.30792	1.82302	1.61247	1.51388	0.701482	0.486855	0.630428	0.0413927	0.203577	0.0211893	0.651603	1.11042	0.377488	0.663367	0.477555	1.7038	0.450865	0.440025	0.656577	0.58869
W1019_TEMPLE	0.608376	1.13624	1.27989	0.30103	0.181844	0.0988167	0.787035	1.06963	0	0.641077	0.727216	1.38093	1.71063	0.496501	0.609996	1.21522	1.56783	1.79281	1.82249	1.6965	1.36316	1.06898	0.561516	0.847573	1.67284	1.29115	0.778151	0.772322	1.01157	1.13704	1.73775	1.19479	1.49527	0.806858	0.718086	1.06221	1.13033	0.668479	1.26717	1.20286	1.28836	1.01966	1.27334	0.724604	1.81277	0.439333	1.03131	0.849235	0.94657
W1020_TILBURI	0.209408	0.713154	1.08707	0.176091	0.173303	0.0883842	0.619719	1.08149	0	0.594724	0.244772	0.610128	0.820858	0.0622434	0.294139	1.17103	1.54044	1.72075	1.79785	1.71244	1.11748	0.909772	0.36658	1.77945	1.72501	1.16316	0.778151	0.89254	1.00775	1.07408	1.66549	1.3653	1.90244	0.62634	0.680154	0.937518	0.0211893	0.224274	0.190332	1.37157	1.5309	0.929879	1.45612	1.12525	1.69724	1.2491	1.64084	0.745933	1.70952
W1028_TEMPEST	0.0851121	0.517987	0.864511	0.176091	0.0652809	0.0419056	0.653984	0.877659	0	0.559907	0.211654	0.652053	0.681241	0.0811312	0.189727	0.665222	1.57321	1.71923	1.7787	1.72817	0.735562	1.37448	-0.00912496	1.85522	1.54617	1.1329	0.778151	0.927216	1.00475	1.17984	1.72819	1.39305	0.916454	0.633064	0.459845	0.431364	0.0413927	0.248464	0.0211893	0.714869	1.14797	0.563955	0.749509	0.383456	1.54009	0.573568	1.0192	0.725667	0.848432
W1029_BLAZE	0.069335	0.14145	0.594393	0.176091	0.220317	0.123035	0.789016	0.986279	0	0.600428	0.0457141	0.301247	0.761928	NA	0.30303	0.404725	0.639921	0.899446	0.959382	1.05498	0.45431	0.843962	0.2964	1.60141	1.68886	NA	NA	1.0585	1.65925	1.15168	1.82737	1.67099	NA	0.940666	1.067	1.71164	1.20412	0.129368	1.84354	1.88322	1.94173	1.5435	1.69032	1.24996	1.98346	1.34978	1.88354	1.50323	1.59727
W103_MARIS_FREEMAN	0.168232	0.766264	1.2413	0.439333	0.165393	0.0944362	0.63769	0.850769	0.0211893	0.963929	0.434569	0.806384	1.0103	0.0793622	0.180938	0.18256	0.170635	0.619051	0.736604	0.833895	0.725859	0.909772	0.595294	0.846955	1.92875	NA	NA	1.00445	1.55847	0.769377	1.70269	1.30016	1.22089	0.902329	0.842796	1.42111	0.550228	0.188647	1.65079	1.03846	1.01677	1.00813	1.07077	0.354876	1.8571	1.26717	1.22707	0.694868	1.02618
W1030_CANTATA	0.416091	0.609274	0.996074	0.176091	0.177046	0.0666613	0.942851	0.92371	0	0.559428	0.222976	0.529687	0.575188	0.100818	0.186135	0.701314	0.826237	1.25562	1.24562	1.41307	0.76058	0.658871	0.0227202	1.77945	1.86147	NA	0.778151	0.858657	1.33925	1.30685	1.77945	1.69862	1.53983	0.681241	0.531096	0.635484	0.0413927	0.668106	0.989005	1.25984	1.4193	0.661055	0.889703	1.01204	1.92645	1.15324	1.36021	0.787956	1.13947
W1031_FALSTAFF	0.127461	0.960566	1.04689	0.439333	0.180413	0.0539615	0.610341	0.958325	0	0.583992	0.0228406	0.274158	0.4843	0.0807347	0.123985	0.560951	0.525863	0.746189	1.02079	0.98019	0.551236	0.843962	0.0421356	1.84105	1.61899	NA	1.27875	1.2791	1.39305	1.29557	1.84528	1.63669	1.74865	0.729246	0.440437	0.296665	0.0211893	0.180699	0	0.767563	1.0309	0.740284	0.856276	0.151676	0.938224	1.00617	0.574014	0.622835	0.713478
W1033_SAVANNAH	0.0292214	0.591065	1.08707	0.176091	0.177306	0.0975003	0.578754	0.784689	0	0.564311	0.255031	0.73416	0.925828	0.0605468	0.104844	0.449052	0.701374	0.852089	1.31131	1.53794	0.535743	0.843962	-0.0962033	1.43185	1.66492	NA	1.04139	1.03731	1.44716	1.26623	1.71734	1.40824	NA	0.934397	0.426023	0.650308	0.0211893	0.15137	0.190332	0.647913	1.15412	0.64434	0.62019	0.972434	1.53711	0.642761	0.730468	0.530968	0.743733
W1035_MAVERICK	0.143109	0.923348	1.15776	0.30103	0.156973	0.0926856	1.04238	1.08618	0	0.936413	0.112605	0.57066	0.544068	0.0793622	0.0564212	0.489783	0.784553	1.09248	1.08836	1.22337	0.373061	0.909772	-0.00278545	1.77568	1.63649	1.34124	0.0413927	0.931712	1.30792	1.08778	1.71003	1.57113	1.45332	0.680154	0.419295	0.779596	0.778151	0.188928	0.0413927	0.864973	1.21808	0.476687	0.942889	0.824126	1.35649	0.494989	1.1406	0.549249	0.9618
W1039_CHAUCER	NA	NA	NA	NA	NA	NA	1.20839	1.23987	0	0.5325	0.201943	0.628389	0.766413	NA	NA	0.511785	0.905419	1.156	1.22745	1.31798	0.818128	0.909772	0.0302028	NA	NA	NA	NA	0.817962	1.32654	1.54394	1.78965	NA	NA	0.885305	NA	NA	NA	0.209783	NA	NA	NA	NA	NA	NA	NA	NA	NA	NA	NA
W1040_WESTON	0.199097	0.872215	1.21299	0.30103	0.281238	0.16462	1.05015	1.08433	0	0.521269	0.126131	0.499824	0.848189	0.149988	-0.000563793	0.145782	0.298095	0.40778	0.554281	0.4915	0.270849	0.658871	0.0175169	1.9852	1.79872	NA	NA	0.730055	1.56396	1.22115	1.81842	1.82033	NA	0.787531	0.838975	1.4239	0.550228	0.133219	0.60206	1.65419	1.74258	1.57565	1.75162	1.13903	1.86481	1.66645	1.90807	0.813914	1.32573
W1046_OBERON	0.0414716	0.407391	0.939519	0	0.171229	0.102914	0.624695	0.816042	0.0211893	0.573104	0.164353	0.443263	0.542825	0.0803017	-0.0215299	0.569087	0.934364	0.93202	0.965667	0.979148	0.246408	0.843962	-0.0527894	1.84298	1.84572	NA	0.778151	1.01199	1.30038	1.38328	1.77801	1.77786	1.8223	0.830396	0.445604	0.40654	0.0211893	0.150449	0.190332	0.922689	0.964711	0.752586	0.795961	0.119915	0.916335	0.62798	1.06686	0.471878	0.734646
W1047_KRAKATOA	0.421653	0.556785	1.07482	0.176091	0.172399	0.101884	0.800786	0.822233	0	0.623869	0.282622	0.605089	0.559907	0.047742	0.0375302	0.306263	0.826283	0.951641	0.911184	1.28263	0.169511	0.461092	-0.0271623	1.85757	1.9525	NA	NA	1.01034	1.03703	1.44138	1.77924	1.54095	1.47159	0.70757	1.06685	1.59306	1.20412	0.375298	1.71542	1.27043	1.35802	1.06104	1.11256	1.12535	1.86171	0.964165	0.976636	0.827886	1.30544
W1048_WELLINGTON	0.427015	0.641573	1.17406	0.176091	0.169821	0.0956226	0.788381	0.848989	0	0.646502	0.205204	0.62024	0.723456	0.138934	-0.0244832	0.681069	1.24945	1.34919	1.57768	1.60015	0.280188	0.909772	0.0174123	1.61962	1.34635	1.51175	1.04139	1.08138	1.16613	1.38238	1.7854	1.59207	1.79581	0.779813	0.366423	0.736397	0.0413927	0.321805	0.30103	0.925857	1.24248	0.676328	1.0715	0.797129	1.02597	1.04139	1.29047	0.684127	0.776209
W105_MARIS_MARKSMAN	0.229938	0.43393	1.09552	0.30103	0.168733	0.078203	0.798858	1.08041	0.0211893	0.701999	0.824321	1.41867	1.87518	0.463385	0.106807	1.37977	1.81959	1.78259	1.61933	1.73141	0.820708	1.16237	-0.0506	1.77342	1.35199	NA	0.30103	1.00758	0.972666	1.39707	1.75266	1.44185	1.50215	0.876968	0.830909	1.28307	0.0413927	0.425697	1.65079	1.29407	1.50213	0.743039	1.27151	0.824126	0.795131	0.113943	0.918222	0.489255	0.846662
W1062_SHANGO	0.0677402	0.582063	0.955207	0.511883	0.183099	0.113576	0.934246	0.961801	0	0.60401	0.810569	1.48473	1.56703	0.429623	0.314464	1.11781	1.43264	1.72185	1.74684	1.82781	1.09763	1.37448	-0.00212954	1.62366	1.50433	1.43345	0.778151	1.20022	1.49234	1.15957	1.76133	1.18441	1.16584	0.627673	0.95564	0.782473	0.0413927	0.185259	0.0211893	0.645341	0.759262	0.416807	0.891364	0.950267	1.88826	0.719828	0.960063	0.75151	0.949379
W1070_CLAIRE	0.204174	0.655715	0.792392	0.176091	0.162923	0.0775859	0.937217	1.04976	0.0211893	1.10904	0.959185	1.37365	1.59483	0.379251	0.296804	NA	NA	NA	NA	NA	1.02981	1.06898	0.0487388	1.47625	1.32919	NA	0.60206	0.475526	0.83187	1.24378	1.74123	1.21985	0.962843	0.942901	0.967267	1.05805	0.190332	0.24403	0.30103	0.681715	1.01757	0.356217	0.943379	0.880127	1.47091	0.228657	0.857302	0.594724	0.925886
W1078_MARSHAL	NA	NA	NA	NA	NA	NA	NA	NA	NA	NA	NA	NA	NA	NA	0.261213	0.949307	1.65729	1.84033	1.86881	1.89882	NA	NA	NA	NA	NA	NA	NA	NA	NA	NA	NA	1.74225	NA	0.594503	NA	NA	0	0.0895519	0.190332	1.0984	1.2926	NA	NA	NA	NA	NA	NA	NA	NA
W1088_ROSETTE	0.09691	0.682145	1.20412	0.30103	0.183127	0.104692	0.824841	0.96199	0	0.588047	0.257198	0.683497	0.753583	0.089163	0.0813759	0.561542	1.02368	1.17234	1.32545	1.3761	0.182618	0.909772	0.046744	1.91397	1.62418	1.07298	0.929419	0.813181	1.06856	0.990339	1.65533	1.40209	1.0103	0.666518	0.466868	0.305351	0.0413927	0.275311	0.176091	0.939225	1.23794	0.602169	1.04633	0.737272	0.967125	0.955158	1.34944	0.587149	0.471379
W109_MEGA	0.127591	0.528788	1.16406	0.439333	0.194237	0.103633	1.05154	1.42752	0.778151	1.58654	0.534407	0.92153	1.43152	NA	0.787167	0.875457	1.04716	1.39227	1.57626	1.66995	1.2745	1.46788	1.08198	NA	1.47857	1.02653	NA	0.524526	0.881955	1.01242	1.70148	0.983175	1.10823	0.62798	1.2319	1.27068	0.190332	0.584218	1.65079	0.992851	1.19356	1.12869	1.22667	0.386499	1.81448	0.210853	0.761944	0.903144	1.0732
W1092_SHAMROCK	NA	NA	NA	NA	NA	NA	1.04755	1.71075	0.30103	1.52762	1.26512	1.7055	1.91392	NA	0.0199284	0.99082	1.58186	1.62737	1.61162	1.82748	0.184587	1.16237	0.0398079	NA	NA	NA	NA	0.853941	0.901458	1.15715	NA	1.31387	NA	0.696356	NA	NA	0	0.238799	0.0211893	1.05644	1.41851	NA	NA	NA	NA	NA	NA	NA	NA
W110_CARIBO	0.104863	0.595937	1.17406	0.30103	0.365694	0.79063	0.941263	1.23373	0.0211893	1.39714	0.317854	0.732635	1.18639	0.0990588	1.01823	0.68881	0.866132	1.25418	1.35973	1.53605	1.28277	1.56127	1.47812	1.28668	1.32777	NA	0.778151	1.08382	1.40841	0.661813	1.60097	1.31323	1.01157	0.5867	0.635685	1.28375	0.778151	0.272306	1.65079	0.941018	1.11106	1.24623	1.30196	0.972434	1.72748	0.74186	0.992165	0.653695	1.05966
W1100_BUCHAN	0.149558	0.733999	1.1245	0.176091	0.241621	0.138366	0.792252	0.73183	0	0.446382	0.0182843	0.356408	0.792392	0.2223	0.0930852	0.971752	1.33435	1.29565	1.61185	1.692	0.722173	0.778151	-0.0408862	1.50556	1.81405	NA	1.04139	0.817962	1.27277	1.18583	1.73496	1.32035	1.41963	0.805093	0.826917	0.585461	0.0413927	0.216957	0.466868	1.24206	1.4102	1.15299	1.288	0.877314	1.39177	0.929419	1.28317	0.525304	0.936591
W1108_DATUM	0.09691	0.624488	1.04139	0.176091	0.0407605	0.0361896	0.605197	0.971601	0	0.543696	0.213252	0.613207	0.814913	0.0911039	0.078646	0.517411	0.864647	1.06683	1.24835	1.30483	0.154162	0.843962	-0.0200209	1.91196	1.03262	1.23528	0.30103	0.667733	1.086	1.02531	1.77786	1.33826	1.36922	0.63819	0.436799	0.338456	0	0.0986437	0.190332	0.384476	0.815378	0.524136	0.774804	0.2398	0.715758	0.278296	0.909875	0.547652	0.322188
W111_ATOU	0.211708	0.279211	1.18384	0.30103	0.201888	0.256597	0.940865	1.05281	0	1.13335	0.409087	0.922725	1.28217	0.0866089	0.47465	0.425673	0.475363	0.78614	0.911593	0.765585	1.08147	0.843962	0.431783	0.970812	1.55823	NA	0.30103	0.609488	0.673021	0.905256	1.57136	0.932474	1.24993	0.74904	0.567849	1.07225	0.60206	0.282849	1.04139	0.827307	1.0278	0.993436	1.15733	0.455454	1.30053	0.787177	1.05193	0.719165	1.12382
W1111_AARDVARK	0.365413	0.966845	1.30707	0.176091	0.177132	0.103735	0.779308	0.801541	0	0.622732	0.514149	0.745699	0.955688	NA	0.0789303	0.495306	0.606826	0.98386	1.22387	1.20081	0.684136	1.00317	0.0177781	1.90124	1.55594	1.63104	1.04139	0.729489	1.11959	1.08207	1.77656	1.60821	1.52517	0.643946	0.156246	NA	0.0413927	0.21643	0.0211893	0.727707	1.16842	0.40002	0.646219	0.151676	0.799722	0.375846	0.468591	0.641077	0.583302
W1115_DICKINS	0.148849	0.30298	0.439333	0	0.193737	0.089163	0.305136	0.862608	0	0.551938	0.245759	0.308778	0.330414	0.0595256	0.174883	0.3629	0.697769	0.86434	1.06547	0.836452	0.309364	0.539591	0.0423616	1.77568	1.22557	1.27989	0.778151	0.862608	1.3092	1.18949	1.71941	1.59791	1.78003	0.661055	0.360593	0.190332	0.0211893	0.188928	0	0.659167	1.04346	0.265054	0.560563	0.745543	1.04567	0.450865	0.416065	0.485579	0.605494
W1120_FLAIR	0.176091	0.700184	1.04139	0.653213	0.25421	0.157578	0.932068	1.10171	0	1.27339	0.830845	0.918345	1.09934	0.0644205	0.252929	0.395604	0.393033	1.01121	1.32004	1.03121	0.361115	0.909772	-0.0445839	0.822822	1.7876	0.891537	0.778151	0.92371	1.08386	1.04139	1.69975	1.54925	NA	0.31133	1.08422	1.71189	1.41497	0.962417	1.88081	1.27711	1.4921	1.43562	1.53954	1.71853	1.94775	1.53011	1.61803	1.60769	1.87625
W1122_ATOLL*	0.127461	0.793721	1.16554	0.653213	0.169204	0.0908222	1.27323	1.25431	0.0211893	0.624179	0.626648	1.22861	1.66295	0.620219	0.236685	0.938477	1.54797	1.69982	1.69593	1.84809	1.15144	1.06898	0.0619234	1.08063	1.74288	1.49332	0.30103	0.808346	1.50092	1.28668	1.79253	1.3653	1.58399	0.783975	0.861475	0.815578	0.30103	0.262688	0.989005	0.770439	1.17623	1.03109	1.08621	0.891035	1.78344	0.814181	0.996502	0.605521	0.868567
W1126_ECLIPSE	0.13634	0.700184	1.25575	0.176091	0.200057	0.114377	NA	NA	0.190332	NA	0.149527	NA	NA	0.0769316	0.0127892	0.638088	1.11403	1.25323	1.38114	1.54275	NA	NA	0.0116084	1.84298	1.65485	1.4748	0.778151	NA	NA	1.09132	1.72754	1.60163	1.42357	NA	0.356217	0.220108	0.0413927	NA	0.0211893	0.411825	0.896695	0.430559	0.754081	0.386499	1.03175	0.113943	0.465671	0.51746	0.702082
W1133_AGAMI	NA	NA	NA	NA	NA	NA	NA	NA	NA	NA	NA	NA	NA	NA	0.201091	1.26876	1.86251	1.2931	1.38938	1.83513	NA	NA	NA	NA	NA	NA	NA	NA	NA	NA	NA	1.41347	NA	0.91824	NA	NA	0.0413927	0.605089	0.929419	1.26611	1.45592	NA	NA	NA	NA	NA	NA	NA	NA
W1137_BROILER	0.0558369	0.780317	0.93852	0.176091	0.179351	0.0562567	0.829882	1.06963	0	0.436163	0.24403	0.688776	0.865104	0.277036	0.195601	0.551583	1.00642	1.3492	1.4263	1.60095	0.27287	1.16237	0.0371605	1.88451	1.61268	1.19396	0.30103	0.783618	1.23754	0.964731	1.8173	1.60401	1.91709	0.500511	0	0.584331	0.812913	0.233504	0	0.779374	1.05785	0.269046	0.656779	0.670895	1.01538	0.15351	0.61432	0.54444	0.645802
W1147_NAPIER	0.228323	0.952986	1.23805	0.176091	0.140728	0.0581602	0.259355	0.995065	0	0.667733	0	0.261976	0.553883	0.0920536	0.109632	0.875369	1.66033	1.71285	1.78786	1.9005	0.609839	0.843962	0.00445356	1.84621	0.906874	1.50961	1.04139	0.980367	1.25334	1.30125	1.73823	1.62798	1.57669	0.680154	0.744762	0.485721	0.0413927	0.209247	0	0.816359	1.28256	0.970486	1.21816	0.837904	1.72748	0.814181	1.47176	0.484442	0.655091
W1149_WICKHAM	0.0292214	0.514282	0.91803	0.176091	0.184407	0.116741	0.792181	0.926908	0	0.584331	0.232742	0.604766	0.652246	0.0661022	0.0231613	0.188876	0.287102	0.492762	0.635527	0.817369	0.372294	0.843962	-0.0243547	1.84621	1.78767	1.51055	1.04139	1.14114	1.31345	1.36342	1.8251	1.67596	1.13001	0.699231	0.849297	0.937016	0.190332	0.231724	0.190332	1.19252	1.31945	0.570426	0.829082	0.493597	1.78425	0.946403	1.1098	0.354876	1.03316
W1151_CHICAGO	0.15351	0.488551	1.06781	0.176091	0.186872	0.114678	0.621695	0.840043	0	0.589391	0.303196	0.784617	0.758155	0.424392	0.088686	0.938715	1.44993	1.62705	1.68385	1.64229	0.172078	0.461092	-0.0304131	1.91397	1.72534	1.17955	1.04139	0.670802	1.0607	0.909021	1.68404	1.43521	0.894316	0.654658	0.672652	0.414973	0.0413927	0.151063	0.0211893	0.644384	0.975371	0.42259	0.465699	0.286681	1.30605	0.375846	0.461254	0.530584	0.565599
W1152_EXPLOSIV	0.612657	1.04887	1.18241	0.439333	0.177594	0.138839	NA	NA	NA	NA	NA	NA	NA	NA	-0.000154451	1.06703	1.469	1.61954	1.75548	1.7322	NA	NA	NA	1.95109	1.96595	1.32222	0.778151	NA	NA	NA	NA	1.80318	1.80003	NA	0.470851	0.474216	0.0413927	NA	0	0.63714	1.21354	0.713575	1.15281	1.10656	1.78344	0.747334	1.1889	0.556785	1.07109
W1153_GENGHIS	0.0940167	0.618466	0.799341	0.176091	0.178862	0.119454	0.800305	1.07598	0	0.955592	0.242541	0.703205	0.832509	0.0622058	0.0399006	0.24462	0.512741	0.788423	1.05124	1.16229	0.122781	0.539591	0.200472	1.84105	1.64157	1.06744	0.30103	0.533264	0.834421	0.978637	1.66596	1.41697	1.07628	0.564429	0.720242	0.572872	0.176091	0.174351	0.0413927	0.942757	0.98834	0.517987	0.876181	0.539202	1.41247	0.731911	1.17368	0.472318	0.620678
W1155_DENVER*	0.704699	1.20962	1.39129	0.176091	0.179207	0.110388	1.27017	1.28062	0	0.531862	0.215902	0.681422	0.733197	0.10161	0.127362	0.633277	0.821104	1.25332	1.55909	1.74622	0.521147	0.539591	-0.0361987	1.72558	1.69461	1.36097	0.778151	1.19827	1.21985	1.38686	1.79204	1.74367	1.25744	0.99158	0.454082	0.678518	0.778151	0.376394	0.60206	1.15788	1.31845	1.25341	1.57404	0.421439	1.01855	1.38437	1.62742	0.571126	0.971222
W1156_BRANDO	0.199344	0.811709	1.00389	0.511883	0.150204	0.0693721	0.642761	0.808953	0	0.57101	0.216957	0.261025	0.350248	0.0588813	0.0522166	0.444439	0.856781	1.35713	0.917717	1.73142	0.310347	0.539591	0.00448421	1.84473	1.84485	1.33726	0.778151	0.61236	1.06296	0.980458	1.69487	1.49346	1.20575	0.713491	0.650016	0.63749	0.0413927	0.318272	0.0413927	0.890164	1.06789	0.871806	1.1522	0.455454	1.10962	0.949048	1.16469	0.374748	0.462879
W1157_RANGER	0.119388	0.903687	1.0835	0.511883	0.14123	0.0715138	0.772175	0.694078	0	0.461799	0.184407	0.589279	0.698101	0.0655797	0.086971	0.339727	0.629355	0.959588	0.958634	0.945384	0.489254	0.461092	-0.0290822	1.29358	1.66661	0.889862	0.30103	0.715836	0.656098	1.11826	1.69311	1.2033	0.994757	1.06273	0.943939	1.03302	0.190332	0.190892	0.778151	0.653201	0.796584	0.946305	1.14702	0.877314	1.68424	0.528402	1.0155	0.50515	0.854861
W1161_DERWENT*	0.409866	0.805433	1.12123	0.439333	0.170115	0.0942614	0.382557	0.807535	0	0.667266	0.221675	0.601082	0.824126	0.0807707	0.0822329	0.450323	0.823745	1.06974	1.23262	1.00298	0.345903	0.843962	0.0412618	1.84298	1.16227	1.29929	1.04139	0.924021	1.14239	1.27989	1.70406	1.34005	1.04727	0.759441	0.838534	1.2824	0.190332	0.342028	1.34733	0.889783	1.2377	0.563955	0.784805	0.981637	1.42239	0.62798	0.892682	0.742882	0.707818
W1169_MEXICO	0.0138901	0.602603	1.14891	0.30103	0.0428117	0.0298706	0.783475	0.946207	0	0.669967	0.229426	0.585686	0.700704	0.0576281	0.0775782	0.721801	1.01295	0.972119	1.27101	1.35437	0.521656	0.909772	-0.0299841	1.84473	1.80414	1.45954	0.778151	0.856245	1.31848	1.10037	1.74989	1.44311	1.05038	0.885248	0.712144	1.09272	0.176091	0.354493	1.04139	0.80993	1.14531	0.82588	0.948254	0.942901	1.81036	0.590842	0.869611	0.65696	0.797247
W1184_ARLINGTON	0.168232	0.136721	0.870989	0.176091	0.194292	0.118298	0.311966	0.773201	0	0.63367	0.137671	0.437116	0.683947	0.163758	0.0857666	0.731555	0.975572	1.07602	1.39332	1.53635	0.306316	1.00317	0.0198044	1.77772	1.3442	1.27692	0.778151	0.712986	0.891537	1.17435	1.77561	1.46598	0.937518	0.992819	0.72811	0.959041	0.0211893	0.0993353	1.41497	0.683906	0.98834	0.542701	0.774804	0.42586	1.19992	0.565376	0.755978	0.802158	0.517899
W1195_VERDON	0.069335	0.588608	0.870989	0	0.165808	0.0900816	0.639984	0.850462	0.0211893	0.578868	0.659346	0.965531	1.48572	0.0893045	0.0376402	0.873645	1.38669	1.71012	1.63318	1.77016	0.57946	1.32158	-0.0393778	1.23147	1.57276	1.52453	0.778151	0.925157	1.01368	0.9154	1.78455	1.4901	1.25382	0.706888	0.964731	0.683947	0.778151	0.189209	0.60206	0.595468	0.94257	0.173769	0.790419	0.914343	1.72771	0.585348	0.507535	0.662096	0.753367
W1196_ELECTRON	0.176091	0.780893	1.13033	0.439333	0.183555	0.108836	0.936564	1.07328	0.0413927	0.65273	1.22269	1.59137	1.90347	0.229016	0.290671	0.521167	0.976986	1.2796	1.43785	1.54967	0.530104	0.909772	0.0428067	1.71634	1.30664	1.30168	NA	0.860637	1.55497	1.13609	1.74523	1.2927	1.67578	1.00225	1.09255	1.28398	0.176091	0.198932	0.929419	1.33548	1.46977	1.16358	1.36592	0.708931	1.92703	1.14672	0.998654	0.602603	1.50679
W1197_DORIAL	0.429316	0.441695	1.05652	0.176091	0.167376	0.0399294	0.0305997	0.786396	0	0.676053	0.193959	0.542825	0.525045	0.0666241	0.0217411	0.343476	0.339254	0.616366	0.771878	0.805461	0.0271905	0.909772	0.0204829	1.36474	1.82911	1.18013	NA	0.660865	1.19424	1.0607	1.67089	1.4138	0.745075	0.727785	0.995854	1.42521	1.13194	0.48643	1.65079	1.39281	1.4068	0.685921	1.0634	1.28262	1.88762	0.902057	1.39913	0.994141	1.51752
W1199_MILESTONE	0.124374	0.607241	1.21299	0.176091	0.0867512	0.0640085	0.560146	0.969882	0.176091	0.693727	0.964778	1.2783	1.49831	0.227398	0.125578	0.762848	1.09847	1.34517	1.54092	1.33362	0.690086	0.843962	-0.00166417	1.46761	1.66417	1.20112	1.04139	0.671358	1.28847	0.967548	1.70053	1.23679	1.14829	1.02682	0.840482	1.41481	0.0413927	0.283075	1.07664	0.765757	1.23385	0.624282	1.04401	0.724604	1.30053	0.09691	0.438468	0.634578	1.01868
W1200_OPTION	0.487082	1.27063	1.28511	0.439333	0.593972	0.576192	0.788168	0.84609	0.60206	0.578639	1.335	1.62789	1.84954	0.753828	0.278748	0.732791	1.07384	1.18495	1.44795	1.46085	0.380721	1.39473	-0.0940923	1.94527	1.88121	1.27323	1.04139	1.31668	1.56608	1.32858	1.74531	1.44871	1.25672	0.826269	0.843918	0.820201	0.190332	0.123525	0.176091	0.726519	0.931062	0.96839	1.15733	0.598572	1.04307	1.06141	1.09664	0.656098	0.868004
W1201_REYDON	0.0640085	0.620032	1.15381	0.176091	0.0891984	0.0690388	0.546913	0.786396	0	0.533391	0.201124	0.659916	1.20385	0.0626196	0.0818067	0.670876	0.903383	1.21259	1.43838	1.51399	0.377475	0.778151	0.0687434	1.97474	1.94724	1.25935	1.04139	0.824191	0.870404	1.00604	1.71357	1.25768	0.925312	0.658584	0.441538	0.276462	0.0211893	0.306211	0.176091	0.602064	0.995939	0.631951	0.977767	0.577607	1.44052	0.882297	1.18248	0.611298	0.686977
W1202_OXBOW	0.127591	0.25479	0.850646	0.176091	0.177883	0.060509	0.206286	0.72689	0	0.550473	0.206286	0.68922	0.861534	0.0672941	0.140851	0.543876	1.01449	1.20461	1.30644	1.36197	0.219324	0.778151	0.166958	1.62366	1.92711	1.59627	NA	1.01418	1.35083	1.31555	1.7839	1.74367	1.79218	0.71433	0.353339	0.354108	0.0211893	0.221675	0	0.976757	1.26871	1.00527	1.1671	0.461799	1.40992	1.24657	1.53133	0.482016	1.11339
W1204_SLADE	0.0440299	0.450249	0.806858	0	0.164947	0.164769	0.11294	0.543074	0	0.58872	0.188928	0.655427	0.838219	0.0865734	0.0460613	0.876487	1.12617	1.05265	1.18592	1.45026	0.498769	0.658871	0.0444065	1.77568	1.77466	1.17202	1.04139	0.930542	1.54667	1.14114	1.69714	1.47173	1.56972	0.641573	0.312812	0.49276	0.0413927	0.142389	0	0.596004	0.909648	0.315551	0.788322	0.486572	0.237924	0.138303	0.973918	0.36135	0.532767
W1205_POTENT	NA	NA	NA	NA	NA	NA	NA	NA	NA	NA	NA	NA	NA	NA	0.0423317	0.261208	0.48398	0.621206	0.728807	0.684633	NA	NA	NA	NA	NA	NA	NA	NA	NA	NA	NA	1.18127	NA	0.607348	NA	NA	0.30103	0.215373	0.190332	0.771512	1.00258	NA	NA	NA	NA	NA	NA	NA	NA
W1206_GOLDLACE	0.243038	0.944779	1.04139	0.511883	0.137354	0.0945061	0.612678	0.84161	0	0.543199	0.147676	0.63053	0.720159	0.149003	0.246992	0.553766	0.941781	1.30009	1.28193	1.47175	0.845986	1.09656	0.0183865	1.84473	1.73719	1.52956	1.04139	1.16524	1.46613	1.1364	1.78512	1.55255	1.1176	0.537693	0.46879	0.283301	0.0211893	0.31492	0.0211893	0.73879	1.12184	0.247482	0.444578	0.577607	0.935846	0.740047	0.823305	0.341039	0.605494
W1210_ORTON	0.0639335	0.823474	1.2188	0.511883	0.168409	0.0892337	1.05289	1.07849	0	0.549616	0.176959	0.486997	0.61066	0.0588434	0.16435	0.461059	0.657696	0.821799	1.09312	1.19669	0.528754	0.42031	-0.0375061	1.72558	1.75012	1.37365	0.778151	0.732635	1.19089	1.29425	1.74547	1.2927	1.16879	0.948951	0.497068	0.404834	0.0211893	0.12483	0.60206	0.972233	1.33275	0.650502	1.27403	0.620136	1.35649	0.890365	1.05155	0.519697	0.607549
W1211_ODYSSEY	0.0570191	0.504063	0.769377	0.676694	0.184578	0.110994	0.813848	0.954532	0	0.590842	0.19173	0.598462	0.663701	0.150019	0.158035	0.435229	0.710659	1.06646	1.1322	1.18066	0.496841	1.13479	0.053781	1.34321	1.81251	1.45637	0.929419	0.92371	1.51996	1.1116	1.77151	1.40243	0.923762	0.629817	1.08142	1.04297	0.0211893	0.799134	1.65079	1.08732	1.28126	0.678609	1.10486	1.30709	1.78344	0.617315	1.22707	0.794836	0.907265
W1213_EXSEPT	0.420929	1.13609	1.2634	0.511883	0.167022	0.25549	0.788522	1.03222	0.0211893	1.28019	0.904066	1.3891	1.6289	0.463833	0.147051	0.631214	1.26699	1.5242	1.49181	1.76514	0.462872	0.909772	0.0183127	1.11926	1.26647	NA	0.30103	0.767379	1.37457	0.923244	1.56336	1.13418	0.332438	0.943791	0.24279	0.469822	0.0413927	0.223236	0.989005	0.68869	0.806407	0.490239	0.663367	0.936061	1.57188	0.730459	1.01051	0.684935	0.851366
W1220_DEBEN	0.13634	0.782759	1.21801	0.676694	0.200358	0.127688	NA	NA	NA	NA	NA	NA	NA	0.499288	0.248005	0.499632	0.749038	0.989288	1.17082	1.28956	NA	NA	NA	1.70053	1.35755	1.44467	0.778151	NA	NA	NA	NA	1.61794	1.30211	0.745387	0.514946	0.414973	0.0413927	0.126781	0.0211893	0.604591	0.857649	0.411956	0.713592	0.421275	1.11375	0.143951	0.306432	0.483872	0.46715
W1222_ARRIVA	0.0640085	0.626956	0.676694	0.176091	0.173711	0.0846478	0.0867157	0.617	0	0.685652	0.210586	0.542327	0.592177	0.0848979	-0.0246778	0.509073	0.792758	1.05005	1.06895	1.45838	0.0440847	1.06898	0.0175368	1.69601	1.77291	1.23376	0.30103	0.726809	1.01368	1.22583	1.7145	1.32077	1.43457	0.942801	0.511215	0.424882	0.0211893	0.139564	0.0413927	0.756311	0.901922	0.500785	0.724277	0.455454	1.25725	0.709185	0.691335	0.716838	0.701257
W1223_CANTERBURY	0.211708	0.649335	1.18384	0.176091	0.176467	0.0763127	0.641672	0.981909	0	0.613525	0.271144	0.658679	0.742725	0.0718452	0.161557	0.391924	1.0782	1.57197	1.6639	1.79233	0.64739	0.909772	-0.0573144	1.71625	1.76842	1.50556	1.04139	0.76982	1.35774	1.4764	1.77988	1.62449	1.77254	0.704408	0.579097	0.633468	0.0211893	0.207634	0	0.617823	1.09404	0.545183	1.04556	0.522575	1.04121	0.75151	1.06502	0.54083	0.694595
W1224_CYBER	0.0478198	0.108227	0.85248	0.176091	0.178286	0.10843	0.276002	0.51746	0	0.603361	0.212986	0.560385	0.643453	0.0493731	0.0314928	0.642468	1.02698	1.331	1.22428	1.62715	-0.0712386	0.778151	0.0299615	1.91397	1.56277	1.3249	0.30103	0.66764	1.5824	1.32346	1.62972	1.80448	1.29973	0.871281	0.979412	1.28578	0.778151	0.219323	1.41497	0.957303	1.13145	0.987175	1.07514	0.63779	1.98754	0.442323	0.630654	0.556423	0.464307
W1226_TRAVIX	0.0573237	0.494433	1.08422	0.30103	0.185769	0.131875	0.640183	1.01824	0	0.58195	0.20167	0.614159	0.781755	0.0660649	0.17444	0.62942	0.925842	1.0457	1.40351	1.48109	0.322583	0.843962	0.00602165	1.84298	1.48869	1.49955	0.30103	1.01595	1.18893	1.17955	1.80855	1.41313	1.49693	1.01334	0.665956	0.820201	0.0413927	0.250664	0.60206	0.940486	1.14293	1.01586	1.39892	1.50088	1.88199	1.4965	1.60802	0.679064	1.06434
W1227_BISCAY	0.220396	0.485721	1.1245	0.176091	0.16643	0.0402462	0.579898	0.943939	0	0.632457	0.195623	0.5214	0.70757	0.0593741	0.107119	0.795446	1.42054	1.32049	1.35827	1.65898	0.661389	1.22818	0.013651	1.71307	1.64473	1.41979	0.778151	0.954049	1.42275	1.33945	1.79211	1.33746	1.68052	0.66483	0.438226	0.40824	0.0211893	0.142702	0.0211893	0.781894	1.1925	0.823474	0.885242	0.712986	1.8571	0.880185	0.89921	0.591621	0.996648
W1233_ARK	0.228323	0.81644	1.23805	0.628389	0.597388	0.797385	0.933791	0.980503	0.176091	1.26684	0.576917	1.30999	1.71383	0.853589	0.161829	0.705417	1.05118	1.22663	1.26182	1.52412	0.678719	0.778151	0.0347583	1.77342	1.46746	1.2418	0.30103	0.602386	1.11327	1.00561	1.57864	1.36135	1.45469	0.604658	0.374565	0.50515	0.190332	0.150756	0.176091	0.572691	0.883885	0.316809	0.674434	0.252125	0.719699	0.442323	0.508863	0.594171	0.656009
W1235_EPOCH	0.0523861	0.11227	1.07078	0.176091	0.105238	0.0476642	0.790918	0.855822	0	0.567262	0.211388	0.326336	0.432969	0.0602822	NA	0.0414474	0.239841	0.256176	0.380368	0.33769	0.138645	0.539591	-0.0941975	0.91169	1.34361	NA	0.30103	0.447313	1.11093	0.906874	1.78154	NA	0.808886	0.654658	0.523486	0.697229	NA	0.31133	NA	NA	NA	0.277609	0.258265	0.722552	1.46952	0	0.225328	0.48373	0.566726
W1240_NEXUS	0.217537	0.703979	0.792392	0.30103	0.195097	0.0538464	0.934296	0.925621	0	0.648555	0.22763	0.446537	0.509203	0.0649818	0.019784	0.699223	1.16439	1.23608	1.24381	1.56088	0.233365	0.843962	0.0215947	1.69845	1.5563	1.50961	NA	1.19474	1.3298	0.922725	1.82601	1.63357	1.28466	0.649724	0.817235	1.22167	0.190332	0.221414	0.30103	0.743542	1.05347	0.530968	0.779833	0.936061	1.92781	0.711217	0.758225	0.839541	1.07038
W1249_CHEQUER	0.087462	0.497483	1.2413	0.30103	0.257823	0.138808	0.795463	0.815179	0	0.618257	0.264582	0.528402	0.738781	0.0620929	0.0310833	0.21892	0.662252	0.822176	1.17221	1.17156	0.211719	0.778151	0.0342847	1.47972	1.82743	1.54998	NA	0.848189	1.35083	1.19368	1.74624	1.36021	0.96895	0.957847	0.730217	1.07078	0.0413927	0.818226	1.41497	1.13196	1.29408	0.990294	1.04401	0.981728	1.3032	1.21798	1.43437	0.502017	0.842503
W1251_HARROW	0.559188	1.13821	1.25983	0.176091	0.160619	0.087533	0.785472	1.00186	0	0.560504	0.632559	1.09479	1.22272	0.080915	0.0300317	0.50747	0.658583	0.972167	0.940233	1.3038	0.34734	0.909772	0.0266362	1.62356	1.82465	1.4777	0.778151	0.856245	1.34341	1.20925	1.7485	1.30621	1.23729	0.573104	0.850891	0.608526	0.176091	0.203033	0.243038	0.730701	1.17981	0.486997	0.646219	0.8025	1.4429	0.740047	1.14522	0.590061	0.680091
W1257_RICHMOND	0.496556	0.702775	1.1427	0.176091	0.164888	0.0842545	0.62798	0.817764	0	0.531351	0.19173	0.49485	0.729165	0.0596013	0.170023	0.717779	0.997184	1.13753	1.58883	1.61649	0.918588	0.843962	0.0677326	1.90276	1.90477	1.37822	1.04139	1.1465	1.50961	1.33325	1.80875	1.33486	1.03743	0.791971	0.512551	0.367356	0	0.23955	0	0.515027	0.77694	0.479575	0.724277	0.486572	1.14461	0.385785	0.459772	0.416474	0.702906
W1258_CHATSWORTH	0.563612	0.943297	1.19921	0.176091	0.200522	0.127105	0.343606	0.857212	0	0.908056	0.329805	0.834103	1.41913	0.460567	0.299023	1.22722	1.61678	1.69781	1.68729	1.87435	1.37356	1.22818	-0.00521547	1.69845	1.15229	1.09795	0.778151	0.712986	1.03623	0.961895	1.75251	1.28735	1.18355	0.723866	0.476976	0.173186	0.60206	0.144885	0.0211893	0.484707	0.818538	0.281033	0.324217	0.745543	0.65099	0.375846	0.432184	0.64286	0.595068
W1259_WOBURN	0.087462	0.800923	0.899273	0.439333	0.194265	0.129335	0.93877	1.06674	0.550228	0.569023	1.00039	1.41769	1.84161	0.590864	0.308767	1.36461	1.5988	1.75233	1.69873	1.65976	1.00379	1.13479	0.270122	1.50037	1.77916	0.730782	1.04139	0.92557	1.27462	1.09934	1.74531	0.959995	0.933993	1.09061	0.79796	0.955688	0.0211893	0.340047	0.778151	0.705319	0.96381	0.861415	1.03971	0.30103	1.20406	0.679519	0.734431	0.387212	0.679222
W1262_MACRO	0.0490629	0.731347	1.07115	0	0.191227	0.0765312	NA	NA	0.60206	NA	NA	NA	NA	0.097292	0.0360875	0.585414	1.0299	1.37142	1.40632	1.67664	NA	NA	0.054807	1.88666	1.84417	1.41581	0.929419	NA	NA	0.860338	1.78053	1.46419	1.47349	NA	0.884115	0.796574	0.190332	NA	0.0211893	0.937082	1.16333	1.03711	1.25316	0.712986	1.77901	0.39794	1.15311	0.915347	1.4587
W1263_FENDER	0.216957	0.827175	1.14489	0.30103	0.150849	0.0381033	0.779813	0.825491	0	0.495822	0.225051	0.622214	0.761928	0.165422	0.113146	0.686646	0.961448	1.54256	1.51913	1.5013	0.769601	0.778151	0.0218393	1.71634	1.63789	1.11093	0.30103	0.677059	1.40705	1.1383	1.72024	1.4853	1.53403	0.73886	0.271144	0.257679	0.0413927	0.143951	0	0.448667	0.963359	0.36903	0.645246	0.515741	0.540675	0.375846	0.432184	0.583765	0.613658
W1266_ACCESS	0.0523861	0.236537	0.96708	0.511883	0.199014	0.0911744	0.788875	0.935054	0	0.656386	0.166134	0.183839	0.173186	0.067703	0.0532263	0.892411	0.936242	1.64226	1.71692	1.46867	0.503372	0.658871	0.0410114	1.84473	1.51308	1.73078	0.778151	0.774371	1.03902	0.848805	1.6777	1.37328	1.55182	0.608205	0.391817	0.678518	1.13194	0.165838	0.0413927	0.783982	1.34716	0.71147	0.879601	0.670895	1.28693	0.804071	1.12739	0.600319	0.589759
W1267_ANGLO	0.223522	0.599883	1.01828	0.778151	0.201534	0.149896	1.05385	1.07715	0	0.529559	0.297979	0.5214	0.972666	0.275519	0.494446	1.26056	1.49496	1.60811	1.58263	1.78353	0.856472	0.975582	0.0242648	1.85751	1.96227	1.55509	1.27875	1.12905	1.55425	1.22246	1.85291	1.65811	1.13735	0.5214	0.390228	0.136721	0.0211893	0.29292	0.176091	0.578638	0.781764	0.65581	0.88692	1.15436	1.29263	0.427486	0.606976	0.662286	0.751162
W1269_POSIT	0.0599419	0.742254	1.05918	0.439333	0.143296	0.0912448	0.928703	1.06423	0	0.512818	0.20085	0.549003	0.741939	0.0962842	0.178614	0.648094	0.798057	1.07696	1.12723	1.32055	0.505374	0.909772	0.0277319	1.84105	1.72697	1.20656	0.778151	0.854549	1.31744	1.27715	1.72222	1.30621	1.53656	0.75997	0.7348	0.614897	0.190332	0.239299	0.0211893	0.75985	1.11138	0.844974	1.10317	0.489677	1.02829	1.03218	1.43547	0.603902	1.00206
W1270_COMET	0.0344279	0.780173	1.06408	0.176091	0.173711	0.0981936	0.612254	0.835056	0	0.682326	0.258877	0.690816	0.80956	0.059677	0.0205342	0.61336	0.821489	0.924015	1.04679	1.13836	0.318707	0.539591	0.0534723	1.80044	1.72738	1.45788	0.778151	0.762078	1.37712	1.17493	1.74507	1.4138	0.994757	0.814381	0.568671	0.580925	0.0413927	0.253096	0.929419	0.325195	0.432782	0.46568	0.836669	1.16643	0.953602	0.494989	0.869611	0.593508	0.454209
W1271_FEAST	0.0761669	0.69117	1.12385	0.439333	0.193542	0.133315	1.04242	1.06431	0	0.643946	0.232234	0.64434	0.592177	0.0645703	0.112832	0.060226	0.300773	0.399221	0.433579	0.510536	0.241511	0.341812	-0.0130083	1.34321	1.49914	1.22968	0.778151	0.85461	1.10517	1.35545	1.79113	1.33806	0.951338	1.00505	0.824061	0.834421	0.550228	0.323046	0.30103	1.01861	1.12247	0.81278	1.1461	1.08235	1.7264	1.05664	1.08448	0.903741	1.01065
W1272_RAMPART	0.275519	0.827369	1.2634	0.676694	0.182956	0.130462	0.945173	0.98583	0	0.62634	0.122216	0.420616	0.489958	0.0599797	0.0923638	0.602824	0.757024	1.0583	1.24677	1.24418	0.153828	0.843962	-0.0290323	1.89955	1.47741	1.79865	1.04139	0.850524	1.48116	1.37658	1.83168	1.26293	1.77379	0.834802	0.824191	0.848189	0.190332	0.410946	0.778151	1.26514	1.43875	0.841547	1.09839	1.28301	1.94472	1.15253	1.22656	1.15975	1.70134
W1273_VAULT	0.318397	1.52699	1.27485	0.511883	0.160318	0.0370678	0.785472	1.008	0	0.584896	0.245019	0.61574	0.664642	0.159387	0.0259525	0.460556	0.949032	1.42256	1.38238	1.32669	1.22365	1.13479	0.0324063	0.562293	1.06893	1.40976	1.27875	0.850524	1.29645	1.28803	1.74912	1.51943	1.54332	0.93917	0.530712	0.390935	0.0413927	0.310906	0.60206	1.03383	1.31143	0.292478	0.795961	0.906658	1.78425	0.590396	0.74993	0.941909	1.10205
W1275_KEMPT	0.158875	0.629308	0.991226	0.30103	0.153693	0.0774406	0.326336	0.76886	0	0.540329	0.300161	0.730459	0.877947	0.0516926	0.532513	0.832104	0.972061	1.09164	1.16012	1.34572	0.783567	0.778151	0.218961	1.95511	1.87332	1.306	1.04139	0.726809	1.31848	1.21192	1.84167	1.55775	1.77298	0.774225	0.702517	0.664642	0.0211893	0.276462	0.176091	0.810649	1.36523	0.395152	0.786216	0.891035	1.8608	0.994581	1.34944	0.880928	1.70463
W1276_ALCHEMIST	0.496556	1.0491	1.33021	0.176091	0.170496	0.0886676	0.569959	0.84161	0	0.647285	0.217484	0.596267	0.761176	0.0821748	0.091372	0.458163	0.625065	0.853735	1.09931	1.34161	0.326096	0.909772	-0.0352301	1.93777	1.8515	1.625	1.04139	1.21869	1.40364	1.37858	1.85333	1.67099	1.76298	0.826204	0.993083	0.923244	0.0413927	0.280123	0.0413927	0.870244	1.15383	0.408579	0.672609	1.19218	1.86148	0.954049	0.898669	0.630326	1.01749
W1277_FRELON	0.0553401	0.358886	0.727541	0	0.240424	0.14712	0.0993353	0.155943	0	0.599992	0.168203	0.522575	0.665581	0.0623939	0.017427	0.285049	0.409523	0.658892	0.88306	1.05366	0.405601	0.724681	0.0868356	1.84473	1.56396	1.57864	1.04139	0.729489	1.32613	1.1313	1.52284	1.38543	1.57749	0.702172	0.470557	0.837588	0.0413927	0.268344	0.0211893	0.629378	0.97756	0.597695	0.783391	0.998303	1.92975	0.653984	0.237883	0.666892	0.848432
W1278_PHLEBAS	0.0668847	0.0386202	0.800717	0.176091	0.202189	0.138461	0.255273	0.849419	0	0.615529	0.26811	0.611192	0.706718	0.0549576	0.132966	0.485994	0.856468	1.14553	1.41226	1.65479	0.178151	0.778151	0.0704156	1.97745	1.79078	1.54258	0.778151	0.853941	1.40209	1.11327	1.70663	1.77173	1.55279	0.73175	0.833657	0.802774	0.0211893	0.488692	0.60206	1.0899	1.1809	0.509874	0.776247	0.668759	1.68373	0.528402	0.894869	0.645422	0.858903
W1280_A13_98	0.0648696	0.118595	0.521138	0.439333	0.172369	0.0929661	0.624798	0.800442	0	0.548389	0.197281	0.630021	0.725095	0.0623563	0.236906	1.12951	1.70492	1.8371	1.90414	1.94085	0.862898	1.32158	0.145402	1.59494	1.57967	NA	0.30103	0.602386	0.937518	0.74351	1.70731	1.26031	0.0681859	0.647187	0.388456	0.644439	0.0211893	0.251638	0.929419	0.568377	0.615078	0.376759	0.650089	0.294025	0.935846	0.634276	0.758971	0.611829	0.555314
W1281_XI19	0.493988	0.57101	1.02202	0.176091	0.228067	0.13088	0.624695	0.813181	0	0.621176	0.31133	0.824581	1.28285	0.0668847	-0.0183608	0.314738	0.457229	0.610327	0.678692	1.17032	0.00472338	0.843962	0.0176186	1.84105	1.40278	1.46879	0.60206	0.810971	1.09272	1.16791	1.66857	1.5463	1.2159	0.624282	0.771293	1.25358	0.190332	0.222716	1.04139	0.802673	1.01956	0.263399	0.484432	0.522575	1.8608	0	0.374748	0.583992	0.406429
W1282_SOLSTICE*	0.265077	1.08962	1.1186	0.916454	0.150603	0.0597527	1.26874	1.27052	0.0211893	0.660865	0.742096	1.26007	1.69126	0.160409	0.321739	0.411903	1.07902	1.34857	1.46024	1.48201	0.787152	1.16237	0.0195449	1.33546	1.53732	1.23629	1.04139	0.925673	1.40722	1.29115	1.7992	1.39129	1.22814	0.948413	0.969416	1.43377	1.14613	0.726156	1.65079	1.36248	1.2667	1.16554	1.22794	0.972943	1.92897	1.17249	1.10445	1.06789	1.28953
W1286_STORM	0.69897	1.27307	1.37107	0.676694	0.189715	0.114611	0.944433	0.960994	0	0.571126	0.248219	0.6787	0.759668	0.154819	0.204689	1.08988	1.67931	1.68458	1.79697	1.76251	0.757844	1.46788	0.0741998	1.60401	1.6835	1.27021	1.04139	1.26531	1.49803	1.03623	1.78781	1.55751	1.73432	0.778151	0.432809	0.4843	0.190332	0.295347	0.0413927	0.63821	1.00258	0.79789	0.874461	0.576687	0.497091	0.243038	0.440025	0.572755	0.433279
W1292_VIRTUOSE	0.329581	1.01123	1.2634	0.511883	0.130784	0.103462	0.796088	0.841797	0	0.55582	0.271842	0.551938	0.684845	0.072691	0.106906	0.268386	0.486759	1.00339	1.00614	1.19131	0.199051	0.42031	0.0398286	1.88666	1.94176	1.65215	0.778151	0.613207	1.21352	1.60097	1.81617	1.58343	1.13322	0.868056	0.305566	0.235528	0.190332	0.305566	0.0211893	0.948643	1.02153	0.281942	0.628366	1.21532	1.88826	0.730055	1.37617	1.0558	1.59464
W1295_SABRE*	0.148201	0.475235	0.996074	0.511883	0.172282	0.123231	1.0387	1.052	0	0.640978	0.157154	0.257918	0.357935	0.0533474	0.512956	1.35234	1.65797	1.75946	1.71263	1.79599	0.806996	1.09656	0.552212	1.50556	1.52035	1.08955	0.778151	0.990294	1.62931	1.42635	1.66801	1.3216	0.750508	1.20355	1.07719	1.02572	0.190332	0.632559	0.778151	1.02611	1.09604	0.666424	1.03098	0.706547	1.8136	0.935809	1.29614	0.949488	1.41593
W1300_WINDSOR	0.08318	0.641474	1.1245	0.916454	0.164293	0.0996461	0.946108	0.991403	0.0211893	0.60455	0.422754	0.928345	1.32222	0.0606978	0.243312	0.401603	0.724081	1.08476	1.23061	1.17147	0.881681	0.778151	0.0105756	1.89955	1.80325	1.67173	NA	0.921946	1.25188	1.14082	1.78526	1.70122	NA	0.627263	1.28605	1.41581	1.13194	1.06119	1.70757	1.22394	1.22579	1.52889	1.61798	1.28747	1.88693	1.60071	1.75386	0.872215	1.61888
W1310_CAPNOR	0.0414716	0.869466	1.27184	0.676694	0.190864	0.100991	0.771808	0.848989	0	0.941014	0.26031	0.646404	0.812913	0.0658784	0.141312	0.401837	0.985884	1.50841	1.58951	1.66424	0.739949	1.13479	0.0198891	1.59835	1.52737	1.14145	0.778151	0.676328	1.53339	1.32035	1.66811	1.40106	1.59318	0.45393	0.696793	0.841985	0.0413927	0.325516	0.676694	1.25921	1.44295	0.634679	1.42459	0.548881	1.01855	1.17249	1.71949	0.58816	0.828552
W1321_PR21R60	0.205935	1.00527	1.29907	NA	0.180269	0.107786	NA	NA	1.45484	NA	NA	NA	NA	NA	0.261861	0.967752	1.22797	1.56284	1.72059	1.6453	NA	NA	0.36239	1.90124	1.63729	NA	0.778151	NA	NA	0.96895	1.74398	1.61352	1.36717	NA	NA	NA	0.0211893	NA	0	1.03958	1.32713	1.00087	1.46535	1.30709	1.78344	1.24966	1.56987	0.395326	1.06897
W1326_TELLUS	0.381801	1.02065	1.33746	1.12222	0.0814193	0.0408001	1.05057	1.26715	0	0.634376	0.900859	1.13341	1.36211	0.0896226	0.143195	0.398228	0.523012	0.782873	0.827937	0.79824	0.581215	0.909772	-0.0105799	1.90124	1.76253	1.48216	0.778151	1.18412	1.40552	1.32838	NA	1.66978	1.73791	0.821055	0.547036	0.959995	0.0211893	0.615529	0.30103	1.07895	1.27952	0.706462	1.00455	1.22778	1.98568	1.37107	1.47176	0.845656	1.8048
W1327_BRUNEL	0.0138901	0.379668	0.958564	0.439333	0.274966	0.158181	0.777572	0.853698	0	0.5325	0.195623	0.482588	0.421604	0.0533474	0.0557103	0.544069	0.6592	1.18201	1.17843	1.32351	0.343305	0.605401	0.0224508	1.79267	1.6637	1.3518	0.778151	0.769894	1.28058	1.35736	1.81345	1.61584	NA	0.703979	0.355068	0.820858	0.0413927	0.159266	0.0413927	0.722057	1.0472	0.668572	0.85327	0.6861	1.61588	0.247482	0.37655	0.530072	0.669552
W1328_WIZARD***	0.126196	0.343409	1.20898	0.653213	0.19819	0.076604	0.62634	0.834675	0.0211893	0.485863	0.143327	0.570076	0.802089	0.0533858	0.0363114	0.673627	0.919388	1.20013	1.28371	1.37437	0.248427	0.843962	-0.0614135	1.84473	NA	1.34498	1.04139	0.854974	1.50215	1.42406	1.79351	1.54357	1.73119	0.700704	0.417804	0.305351	1.13194	0.129368	0	0.680835	0.998442	0.623456	0.935963	0.745543	1.04567	1.35691	1.5589	0.630123	1.00494
W1329_ZAKA	0.137987	0.613313	1.30514	0.778151	0.166726	0.0902933	0.790144	0.897792	0	0.589167	0.203033	0.579669	0.74351	0.667873	0.0882171	0.61452	0.991544	1.38268	1.46963	1.53084	0.28857	0.843962	-0.0847718	1.97617	1.99852	1.70424	1.27875	1.31647	1.55303	1.49859	1.86652	1.75012	1.71634	0.780101	0.652343	0.926342	0.0413927	0.153815	0.190332	0.955013	1.15731	0.493737	0.646219	0.678791	1.69517	0.614792	1.10005	0.583652	0.781736
W133_TALENT	NA	NA	NA	NA	NA	NA	0.616581	0.948462	0.0211893	0.551694	0.822887	1.21985	1.66087	NA	0.175167	0.89232	0.91717	1.29124	1.34189	1.33496	0.442521	1.37448	0.0234677	NA	NA	NA	NA	0.664548	1.25382	1.25018	1.80003	1.68931	NA	0.664172	NA	NA	0.0413927	0.663983	1.65079	1.7735	1.89243	NA	NA	NA	NA	NA	NA	NA	NA
W1330_ROBIGUS	0.141732	0.46568	0.684845	0	0.194903	0.0903991	0.0305997	0.859978	0	0	0.498862	0.780245	1.60336	NA	0.000964935	0.179221	0.349451	0.581405	1.0246	1.1137	-0.231281	0.778151	0.308215	1.77945	1.36977	1.29115	NA	0.549249	0.9154	1.06108	1.55473	1.75351	NA	0.170262	1.0967	1.59129	1.13033	1.58937	1.88081	1.61517	1.66485	1.60554	1.82263	0.972943	1.92897	1.76169	1.92371	1.32391	1.93774
W1331_CONTEXT	0.14217	0.564903	0.948902	0.653213	0.201397	0.11571	0.800717	1.06878	0	0.554731	0.180126	0.462997	0.342423	0.224818	0.180446	0.718877	1.20542	1.53878	1.62421	1.52158	0.931707	0.843962	0.0717321	1.47972	1.75823	1.24551	0.778151	0.676328	1.22037	1.21854	1.75151	1.49234	1.35832	0.58816	0.402089	0.487138	0.0211893	0.256237	0.0211893	0.522065	0.814108	0.459091	0.77263	0.921322	0.528662	0.595827	0.871917	0.65244	0.688681
W1332_CONVOY	0.0745605	0.446226	0.948902	0.176091	0.0415111	0.0419451	0.559667	0.818556	0	0.588272	0.218798	0.561459	0.772322	0.0577802	0.0377005	1.11239	1.25653	1.74816	1.7487	1.80332	0.0568355	1.06898	0.185402	1.86427	1.69117	1.5168	0.778151	0.776774	1.00346	0.721811	1.66941	1.37051	1.74005	0.754883	0.628389	0.198657	0.0211893	0.218798	0.190332	0.699959	0.75125	0.327155	0.518333	0.747101	0.569329	0.457731	0.416065	0.613736	0.637269
W1333_ASHANTI	0.0138901	0.583312	0.907949	0	0.156216	0.0569429	0.225568	0.721728	0	0.670431	0.218798	0.658107	0.840106	0.0636711	9.3e-05	0.20108	0.352778	0.608253	0.684296	1.06179	0.174814	0.222531	-0.0309258	1.89955	1.77107	1.31785	1.04139	1.01292	1.25792	1.26316	1.69249	1.30492	1.16346	0.652246	0.355452	0.822168	0.0211893	0.0511525	0	0	0.643311	0.334253	0.6914	0.339849	1.52598	0.00216606	0.392444	0.436481	0.10955
W1335_SCORPION_25	0.0607734	0.621384	0.939519	0.176091	0.243856	0.156186	NA	NA	1.13033	0.53199	0.257439	0.765594	1.04021	0.0552254	-0.0143513	0.382192	0.746013	0.835375	1.04599	1.2293	NA	NA	-0.0570957	1.60401	1.83569	1.48615	0.778151	NA	NA	0.884229	1.71357	1.40841	NA	NA	0.949829	1.42619	0.812913	NA	0.929419	0.814938	0.936375	0.308137	0.281379	0.33646	1.66661	0.137987	0.710092	0.359646	0.439363
W1336_WARLOCK_24	0.087462	0.845904	0.996949	0.439333	0.172165	0.110287	0.254064	0.697317	0.0211893	0.557748	0.209247	0.54108	1.09482	0.0715875	0.00125518	0.540721	0.330208	0.717168	0.961697	1.14585	0.271274	0.843962	-0.067739	1.50569	1.72607	1.75542	0.778151	0.725013	1.03302	1.10278	1.75952	1.65079	1.13893	0.384174	0.69443	0.984527	1.14613	0.11294	1.41497	0.85958	0.976248	0.251638	0.763084	0.380934	1.4691	0.440279	0.543272	0.590619	0.474176
W134_CLEMENT	0.116807	0.216694	1.02325	0.176091	0.207015	0.147924	0.937117	1.07624	0	0.580697	0.0685569	0.0629578	0	NA	0.694735	1.15508	1.62711	1.70401	1.73771	1.83093	1.04129	1.06898	0.965339	1.59835	1.66987	NA	NA	0.924899	1.10449	1.00346	NA	1.33244	NA	0.509874	0.997037	1.5924	0.30103	0.817036	1.65079	1.36905	1.66762	1.71491	1.84423	1.28771	1.98568	1.44356	1.93613	1.44217	1.93529
W1343_CARLTON	0.322261	1.13024	1.20952	0.916454	0.192317	0.0956574	0.944088	1.00557	0	0.693903	0.275542	0.455758	0.478566	0.069927	0.0645209	0.362286	0.635673	0.788547	1.14335	1.22505	0.791865	0.658871	0.0611762	1.84105	1.80044	1.71113	0.778151	1.00988	1.44248	1.33486	1.78132	1.70036	NA	0.181558	1.06681	1.42029	0.781755	1.27674	1.65079	1.05674	1.31805	1.3878	1.4677	1.28301	1.99953	1.284	1.29678	1.46786	1.94265
W1353_GOODWILL	0.0756564	0.606811	0.972203	0.511883	0.184635	0.0991971	0.607777	0.968576	0.0211893	0.581495	0.372544	1.20858	1.58838	0.592698	0.557383	0.793222	1.39412	1.48111	1.68817	1.56256	0.865132	0.909772	0.4831	1.60141	1.54095	1.10415	0.778151	0.927268	1.07737	0.879096	1.78746	1.18441	0.628389	1.04899	0.946305	1.06183	0.0413927	0.254548	0.60206	0.540336	0.865066	0.977129	0.937953	0.354876	1.17945	0.466274	0.796109	0.636388	0.626607
W1359_INSIGHT	0.199097	0.822103	1.14082	0.439333	0.165511	0.0822107	0.929419	1.0782	0	0.485863	0.368659	0.700184	0.881955	0.497552	0.209988	0.786382	0.839496	1.25203	1.31981	1.19825	0.836131	0.778151	0.0450498	1.90276	1.90891	1.33345	0.929419	1.2769	1.4936	1.25091	1.74632	1.48316	1.20629	0.596267	0.421604	0.281033	0.0413927	0.138303	0	0.630467	0.901922	0.542203	0.677158	0.646894	0.947609	0.30103	0.399325	0.568436	0.604462
W1361_MALLET	0.845098	1.2671	1.37107	1.12222	0.176467	0.104487	0.932829	1.259	0	0.614053	0.197832	0.617	0.767156	0.0884196	0.187046	0.583089	0.699265	1.04324	1.25621	1.16711	0.526787	0.975582	-0.000634216	1.69845	1.56679	1.23603	0.778151	1.2304	1.40226	1.31175	1.78305	1.37328	1.27021	0.587486	1.02412	1.06744	0.0413927	0.0895519	0	0.608353	0.913713	1.22853	1.37346	0.737272	1.27289	0.710879	1.06832	0.73054	0.90365
W1364_RIVET	0.313572	1.14467	1.27989	0.778151	0.18831	0.115411	1.04902	1.23666	0	0.588944	0.243038	0.594061	0.687529	0.149158	0.149827	0.959231	1.42001	1.52013	1.61596	1.6888	0.934052	0.909772	0.00515077	1.95395	1.75213	1.64826	0.778151	0.928396	1.077	1.07335	1.745	1.60821	1.64008	0.707229	0.506505	0.829304	0.0211893	0.139564	0.0211893	0.677387	1.00093	1.28087	1.55803	0.647969	1.69359	0.929419	1.52855	0.635986	1.21681
W1367_FIELDER	0.257343	0.888685	1.14768	0.812913	0.186306	0.101197	0.937016	1.06945	0	0.535294	0.171141	0.555094	0.791691	0.218929	0.103632	0.0578384	0.303482	0.404599	0.486423	0.864187	0.171427	0.778151	0.0778808	1.71625	1.56726	1.29226	1.04139	1.01187	1.03302	1.02366	1.79358	1.32531	0.633468	0.804344	0.820595	0.839478	0.190332	0.0696681	0.0413927	0.847569	1.03321	0.557146	0.899032	0.30103	1.81781	0.661718	1.05871	0.625415	0.643921
W1370_HARBOUR	0.430027	1.02094	1.17026	0.778151	0.183811	0.120804	0.586587	0.765445	0.0211893	0.508799	1.42369	1.68303	1.86487	0.462203	0.239902	0.892598	1.45028	1.70776	1.73832	1.8484	0.576842	0.975582	-0.105205	1.89955	1.65225	1.60981	0.778151	1.26086	1.31175	1.48996	1.71307	1.65571	1.82367	0.808008	0.716504	0.820858	0.0413927	0.143327	0.190332	0.0945113	0.942097	0.41797	0.774804	0.706547	1.7264	0.929419	1.0396	0.510545	1.00329
W1376_EINSTEIN	0.0648696	0.524656	0.864511	0.439333	0.17079	0.0736084	0.795393	0.850891	0	0.675503	0.484015	1.0639	1.54307	0.146438	0.105116	0.552769	0.821329	0.832927	1.09703	1.14045	0.0281375	0.724681	-0.0213825	1.95109	1.62767	1.07372	0.778151	0.824126	1.09237	1.2393	1.73432	1.37328	1.05881	0.886491	0.494155	0.653213	0.550228	0.208979	0.30103	0.676498	1.02035	0.537441	0.789022	0.924072	1.86171	0.458789	0.489887	0.756788	1.13735
W1380_ARRAN	0.411889	0.929674	1.05423	0.511883	0.174612	0.107685	1.04638	1.08824	0.0413927	0.595606	1.27855	1.6779	1.85908	0.426332	0.107831	0.463336	0.750796	1.16487	1.16774	1.48015	0.479033	0.843962	0.0578179	1.84621	1.79155	1.23223	1.04139	0.84609	1.14019	1.0569	1.77844	1.46255	1.36791	0.616055	0.25358	0.262451	0.190332	0.149835	0.0211893	0.484846	0.941148	0.414806	0.646219	0.275311	0.9262	0.584783	0.498122	0.607348	0.514101
W1383_CHARDONNAY	0.0138901	0.86457	1.28081	0.30103	0.162415	0.0368683	0.608419	0.835691	0	0.585912	0.174351	0.555457	0.854306	0.0887384	0.150366	0.579742	0.741802	1.27207	1.49312	1.49268	0.362892	0.843962	0.026809	1.84105	1.93727	1.39393	1.04139	0.729974	1.17754	1.08884	1.84311	1.24229	1.29248	0.760347	0.310693	0.320146	0.0211893	0.292699	0.0413927	0.500999	1.00709	0.917611	0.977314	1.00286	1.26042	0.890365	0.845856	0.709185	0.837701
W1388_CORDIALE	0.0507663	0.599665	0.825426	0.676694	0.172369	0.114644	1.04607	1.06588	0.0211893	0.559428	0.960566	1.30224	1.67486	0.711731	0.110511	1.12224	1.44519	1.76078	1.75072	1.78862	0.450391	1.00317	0.0517053	1.50556	1.54407	1.41913	1.04139	0.813247	1.33143	1.2634	1.82321	1.78483	NA	0.957128	0.837778	1.42504	0.30103	0.243286	1.41497	0.992551	1.18363	0.750817	1.24098	0.297761	1.47286	0.710879	1.15221	0.627571	0.751898
W1392_QUEST	0.567226	0.888573	1.08991	0.845098	0.166193	0.0810231	1.04681	1.28237	0	0.496791	0.103119	0.41946	0.278754	0.0790365	0.241946	0.626346	1.09892	1.38976	1.44586	1.54545	1.11702	1.32158	0.032379	1.91196	1.8857	1.33304	1.04139	1.00894	1.25164	1.16967	1.79029	1.71341	1.76095	0.828595	0.411788	0.450249	0.0211893	0.285557	0.176091	0.61198	1.06362	0.419956	0.473	0.787531	1.48013	0.439333	0.925905	0.750508	0.824216
W1395_SENATOR	NA	NA	NA	NA	NA	NA	NA	NA	NA	NA	NA	NA	NA	NA	0.0382361	0.581544	0.857207	1.21909	1.43499	1.51003	NA	NA	NA	NA	NA	NA	NA	NA	NA	NA	NA	1.59791	NA	0.843669	NA	NA	0.550228	0.455454	1.70757	1.05163	1.35381	NA	NA	NA	NA	NA	NA	NA	NA
W1400_FLAXEN	0.0487525	0.4843	1.06145	0.511883	0.184975	0.11581	0.928652	0.997561	0	1.34758	0.228144	0.718585	0.774517	0.208307	0.119578	0.634659	1.14875	1.48638	1.49532	1.70299	0.796521	0.843962	0.00158901	1.60141	1.702	1.00945	1.04139	0.620032	0.875061	1.04922	1.64523	1.13513	1.12287	0.664736	0.393224	0.396199	0.0413927	0.150756	0.60206	0.975731	1.07979	0.639885	0.900657	0.620136	1.35649	0.514415	1.04926	0.679882	0.740725
W1407_AWARD	0.09691	0.792672	1.26717	0.176091	0.182757	0.106327	0.825556	0.946501	0	1.24539	0.123198	0.294246	0.719331	0.0596013	0.0676032	0.50746	0.859717	1.27964	1.25797	1.30781	0.478151	0.42031	0.0287915	1.69845	1.4624	0.991669	1.41497	0.358696	0.948413	0.62941	1.62408	1.20683	1.51175	0.731589	0.755646	0.61066	0.0413927	0.151676	0.676694	0.723097	0.952858	0.616895	0.663367	1.01204	1.2577	0.40671	0.520639	0.496653	0.645802
W1409_MAYFAIR	0.221805	0.829175	1.09061	0.176091	0.205475	0.112504	0.803594	1.08066	0	1.38259	0.21272	0.56265	0.683047	0.0889861	0.00625955	0.521759	0.845515	1.1018	1.29253	1.30924	0.0845993	0.539591	-0.0107579	1.77568	1.77663	1.26031	0.929419	0.737034	0.936514	1.06893	1.59693	1.14582	1.12483	0.654946	0.347915	0.235528	0.190332	0.239299	0.176091	0.681099	0.60387	0.28713	0.632397	0.119915	0.772804	0.113943	0.66807	0.545431	0.542403
W1411_DICKSON	0.257343	0.995942	1.06258	0.653213	0.103393	0.0588434	1.04677	1.06277	0	0.660486	1.05979	1.24105	1.41464	0.279279	0.0844579	0.581496	1.18554	1.43749	1.57491	1.50414	0.841487	0.843962	0.0225181	1.90407	1.76738	1.67284	1.04139	0.862549	1.22246	1.36267	1.80318	1.78504	1.72436	0.946649	0.60874	0.973128	0.0413927	0.145196	0.676694	0.94983	1.28857	0.944137	1.11915	0.548881	1.85744	0.935809	1.35306	0.540955	1.12038
W1414_VECTOR	0.210586	0.89415	1.18156	0.176091	0.19863	0.102159	0.631139	1.08411	0	0.616581	0.229938	0.605089	0.771587	0.0573237	0.18783	1.1328	1.2969	1.38812	1.54395	1.45125	0.990558	1.32158	0.021367	1.47972	0.501059	1.01703	0.778151	0.610021	0.951338	0.778151	1.61763	1.26553	0.728354	0.668572	0.708251	0.340444	0.0211893	0.26811	0.0211893	0.633325	0.770659	0.1529	0.455267	0.227115	1.23026	0.585348	0.516749	0.521922	0.572322
W1415_SMUGGLER	0.0478198	0.698883	1.2927	0.30103	0.162982	0.126229	0.797821	1.06915	0	1.45611	0.204663	0.712397	0.867467	0.073315	0.0290075	0.145751	0.531028	0.474091	0.768273	0.711169	0.389435	0.909772	0.017104	1.36474	1.95569	1.07151	0.30103	0.779669	1.29754	0.966142	1.68547	1.02938	0.600973	0.622939	0.2398	0.0827854	0.0211893	0.197556	0	0.565055	0.774857	0.206826	0.0785138	0.322839	0.899034	0.442323	0.477235	0.501333	0.580037
W1426_ISTABRAQ	NA	NA	NA	NA	NA	NA	NA	NA	NA	NA	NA	NA	NA	NA	0.246946	0.662229	0.963888	1.13433	1.37545	1.44812	NA	NA	NA	NA	NA	NA	NA	NA	NA	NA	NA	0.903633	NA	0.650793	NA	NA	0.0211893	0.0526939	0	0.614245	0.811556	NA	NA	NA	NA	NA	NA	NA	NA
W1427_NIJINSKY	0.371105	0.710371	0.792392	0.778151	0.152411	0.0436373	0.775683	0.760196	0.0211893	0.60455	1.27471	1.48149	1.71054	0.215823	0.0667466	0.703261	1.0802	1.21516	1.34249	1.33835	0.540888	0.843962	0.0660986	1.71307	1.36418	1.01536	0.778151	0.670802	1.01157	0.954243	1.78376	0.676694	1.45209	0.845098	0.850707	1.42749	0.190332	0.260548	0.778151	0.717386	0.629911	1.1321	1.45097	0.646894	1.81448	0.616895	0.902972	0.619615	1.46029
W1428_SANCERRE	0.120442	1.03519	1.28511	0.653213	0.179753	0.103393	1.05219	1.04332	0.0211893	0.505286	1.1529	1.58635	1.77815	0.28092	0.206738	0.640596	0.873231	1.01223	1.14853	1.16576	0.667857	0.42031	0.0595978	1.90124	1.75944	1.61077	0.778151	0.858718	1.38561	1.4304	1.84485	1.77539	1.51812	0.65485	0.407901	0.264818	0.0211893	0.244277	0	0.424403	1.00872	0.457276	0.719378	0.460146	1.05046	0.384891	0.412768	0.48728	0.724583
W1429_ALSACE	0.0380237	0.0633334	0.880242	0.176091	0.170203	0.107922	0.33163	0.829368	0	0.63367	0.221936	0.604874	0.840733	0.0632583	0.147467	0.613329	0.845317	1.19342	1.35859	1.34723	0.238337	1.00317	0.0432406	1.84105	1.82413	1.33686	0.778151	0.854974	1.41863	0.949878	1.72997	1.31785	1.05614	0.565021	0.498586	0.64836	0.0413927	0.136086	0.307496	0.682593	0.827264	0.618989	0.909227	1.24868	1.5633	0.900804	1.28761	0.77612	0.918934
W1435_SW_TATAROS	0.148201	0.493876	0.949878	0.439333	0.162773	0.0775133	0.931661	1.07284	0	0.978135	0.140822	0.464936	0.380211	0.0618293	0.0628917	0.194379	0.468229	0.669361	1.17203	1.08892	0.709862	0.909772	0.0208148	1.71625	1.8772	1.28601	1.04139	0.609488	1.22141	0.604226	1.7264	1.26126	1.58782	0.579212	0.822495	0.943495	0.190332	0.167613	0	1.14106	1.27005	0.468052	0.702638	0.726809	0.31009	0.438701	0.278046	0.326131	0.498569
W1438_CAPHORN	0.0573237	1.01682	1.23401	0.30103	0.215452	0.10738	0.565021	0.84211	0	0.452706	0.182985	0.623663	0.694605	0.0610753	0.207017	0.738305	1.21748	1.21102	1.35448	1.44681	0.195683	0.539591	0.0316075	1.60401	1.5977	1.31197	1.04139	0.677059	1.57124	1.1685	1.74827	1.32552	1.49443	0.632052	0.465085	0.276462	0.0413927	0.137987	0.676694	0.90869	0.918241	0.716254	1.00498	0.688865	0.9262	1.04139	1.03803	0.563006	0.495925
W1439_DART*	0.416091	0.823539	1.09377	0.511883	0.274573	0.154759	0.348889	0.664172	0	0.600537	0.613419	0.872448	0.990783	0.0626196	0.190209	0.720504	0.977883	1.38376	1.41913	1.51951	0.722312	0.909772	0.00563125	1.23121	0.488551	1.30856	0.778151	0.984977	1.32818	1.11428	1.73743	1.42325	1.50501	0.649821	0.377124	0.33646	0.781755	0.201943	0.176091	0.609081	1.08082	0.423737	0.788322	0.322839	1.42933	0.814181	0.945266	0.91913	1.5146
W1441_MONUMENT	0.0380237	0.111934	0.981819	0.511883	0.155063	0.0832517	0.331832	0.81697	0	0.62941	0.163161	0.450711	0.682145	0.0479365	0.0164042	0.298808	0.705425	0.813516	1.03924	1.01032	0.355438	0.42031	0.00416363	1.36474	1.74092	1.65215	0.929419	0.667733	0.963788	1.30578	1.74757	1.64464	1.73086	0.572988	0.40807	0.338456	0.190332	0.240799	0	0.418965	0.818538	0.414973	0.533711	0.666331	1.02829	0.60206	0.430599	0.503382	0.544779
W1442_GLADIATOR*	0.143358	0.538071	0.788168	0.511883	0.197914	0.103872	0.620864	0.85691	0	0.62521	0.235023	0.7348	0.708421	0.0597527	-0.0245016	0.328389	0.627223	0.91879	0.839443	1.13551	0.179378	0.658871	-0.0122956	1.43185	1.73918	1.34282	0.778151	0.860038	1.13956	1.31027	1.7574	1.39146	1.28803	0.662852	0.465085	0.274158	0.550228	0.318481	0	0.595683	1.01236	0.320562	0.474445	0.471438	0.344922	0.438701	0.259607	0.286007	0.316213
W1443_HERITAGE	0.328012	0.883037	1.24969	0.653213	0.158362	0.0617163	0.932322	1.25062	0	0.553276	0.0881361	0.175512	0.487138	0.15005	NA	1.48659	1.82325	1.86594	1.90327	1.95014	0.714426	0.975582	0.0346291	1.33546	1.90287	1.61857	0.929419	1.19932	1.30081	1.13956	1.84973	1.70467	1.60369	0.804344	0.558709	0.39794	0.0413927	0.220892	0	0.726915	0.94493	0.983356	1.04517	0.8025	1.57055	1.04139	1.1579	0.798029	0.955864
W1444_M007	0.39794	1.3276	1.37107	0.653213	0.119025	0.0940866	0.559907	0.964448	0	0.660581	0.282396	0.671636	0.836324	0.0526939	0.152749	0.437338	1.30653	1.41904	1.41902	1.71839	0.977669	1.06898	0.0589547	1.78993	1.6467	1.3969	1.04139	0.926857	1.52556	1.23477	1.82014	1.25479	1.25042	0.872331	0.737352	0.813581	0.190332	0.310056	0.550228	0.961476	1.46425	0.853516	1.32435	1.01204	1.8608	1.05664	1.28651	0.763877	0.935629
W1445_BELTER	0.127461	0.727297	0.984077	0.176091	0.171024	0.101816	0.610447	0.947189	0	0.617105	0.22917	0.570543	0.800029	0.0743043	0.0530514	0.447206	0.540338	0.663512	0.608632	0.667598	0.164808	0.539591	-0.088122	1.06633	1.63639	1.43996	1.27875	1.03579	1.49499	1.28217	1.74468	1.405	1.28126	0.502973	0.352761	0.0899051	0.0211893	0.110926	0	0.802474	1.08629	0.242541	0.751039	0.421275	1.61718	0.543571	1.06539	0.593397	0.457118
W1447_BENTLEY	0.322261	0.794558	1.13672	0.511883	0.164531	0.199179	0.807806	0.969928	0.0211893	0.564192	1.04277	1.29327	1.39655	0.22191	0.177295	0.768017	1.27884	1.60743	1.71159	1.70394	0.751115	1.32158	0.0578438	1.34301	1.7068	1.05767	0.30103	0.855943	1.14457	1.22634	1.66502	1.20575	1.23805	0.926034	0.836261	0.361728	0.0211893	0.429429	1.04139	0.591484	0.794593	0.593618	0.897945	0.565966	0.948999	0.458789	1.00716	0.643749	0.597173
W1449_WELFORD	0.160769	0.716421	0.872739	0.653213	0.138713	0.0232113	0.795602	0.836767	0.0211893	0.610128	0.261739	0.683677	0.838219	0.08041	NA	0.508721	0.894588	1.26342	1.16821	0.923397	0.310452	0.778151	-0.0696648	1.77342	1.38846	1.28735	1.04139	0.732635	1.04922	1.31513	1.78909	NA	1.59704	0.687618	0.891649	1.27623	NA	0.350248	NA	NA	NA	0.899383	0.954032	0.778151	1.51292	0.277151	0.699107	0.846461	0.769199
W1450_PENNANT*	0.433146	1.11109	1.26293	0.653213	0.117437	0.106837	0.817367	0.972295	0	0.63367	0.237544	0.724112	0.880814	0.220657	-0.00435736	0.446355	0.5412	0.601601	0.651027	0.567809	-0.086536	0.658871	0.0327073	1.93777	1.64865	1.38846	0.929419	0.732635	1.11561	1.19451	1.77714	1.49346	1.25431	0.519303	0.350054	0.167317	0.0413927	0.227372	0	0.399545	1.03321	0.41514	0.646219	0.355643	0.740381	0.624076	0.297894	0.550228	0.310154
W1456_RAGLAN	0.108057	0.506099	0.958564	0.511883	0.252683	0.167937	0.802226	0.934044	0	0.620864	0.269046	0.737511	0.872739	0.0579322	0.0407483	0.239069	0.444467	0.898704	1.00291	1.41134	0.365135	0.778151	-0.0232661	1.84298	1.31429	1.39985	0.778151	0.623353	0.995196	1.29754	1.85144	1.47349	1.28668	0.746479	0.514016	0.447158	0.0211893	0.240799	0	0.626493	1.00052	0.477555	0.731523	0.726809	0.639819	0.867821	0.637612	0.437592	0.551831
W1461_MAYFIELD	NA	NA	NA	NA	NA	NA	0.624076	0.798582	0	0.558108	0.190612	0.371991	0.39794	NA	0.0530085	0.409961	0.816476	1.06881	1.187	1.16789	0.878192	0.909772	0.0313034	NA	NA	NA	NA	0.725013	1.52673	1.20112	1.82086	1.4501	NA	0.601191	NA	NA	0.0413927	0.179839	0	0.25182	1.05053	NA	NA	NA	NA	NA	NA	NA	NA
W1462_AMBROSIA	0.055875	0.49693	1.05652	0.176091	0.200413	0.128141	0.612042	0.89254	0	0.557748	0.209247	0.576111	0.800029	0.0695941	0.102831	0.358668	0.547959	1.03044	1.06916	1.11728	0.437054	0.539591	-0.107704	1.84105	1.48444	1.24279	1.04139	0.816904	1.3296	1.40106	1.81371	1.49304	1.55072	0.764027	0.416308	0.432969	0.0211893	0.264109	0.544068	0.804731	1.07248	0.772835	0.907633	0.8025	1.69058	0.916243	0.722432	0.632761	0.638226
W1463_EQUATOR	0.0570191	0.782616	0.923244	0.30103	0.169616	0.0935267	0.624179	0.885305	0	0.615634	0.230193	0.588496	0.705864	0.0690388	0.0783206	0.540127	0.938488	1.32142	1.50013	1.44151	0.813177	0.843962	0.340285	1.77342	1.77663	1.17811	1.04139	1.0089	1.20412	1.06032	1.75891	1.24748	1.2531	0.670802	0.473195	0.292256	0.0211893	0.217221	0	0.824469	1.19515	0.399328	0.714423	0.190332	0.847852	0.278296	0.356301	0.601517	0.550663
W1464_EXTEND	0.0668847	0.79386	1.03423	0.30103	0.18523	0.126391	0.635081	0.82601	0	0.615424	0.255273	0.50974	0.672098	0.0581602	0.112921	0.398151	0.589976	0.908813	1.0699	0.939592	0.34601	0.843962	0.035896	0.822822	1.38828	1.45834	0.778151	0.930542	1.44373	1.29513	1.74997	1.45163	1.25672	0.689575	0.694605	0.646404	0.0413927	0.135769	0.0211893	0.595254	1.1059	0.978363	1.08692	0.346353	1.35649	0.834993	1.35797	0.620136	1.0004
W1467_MAGNITUDE	0.120442	0.729974	1.01199	0.30103	0.173274	0.0969795	0.794976	0.859318	0	0.55364	0.131939	0.374382	0.546543	0.0624692	NA	0.444439	0.379659	0.243188	1.4376	0.0652455	0.226232	0.42031	-0.0075795	1.7926	1.58715	1.29579	1.04139	0.987398	1.50092	1.13925	1.82575	NA	1.03543	0.538951	0.493179	0.367356	NA	0.150756	NA	NA	NA	0.297323	0.571087	0.330008	0.77695	0.376759	0.475807	0.296226	0.602392
W1468_DEFENDER	0.0553401	0.526598	0.992995	0.176091	0.159206	0.100956	0.937367	0.985426	0	0.583765	0.186674	0.586137	0.719331	0.0923346	0.00542213	0.431236	0.672086	0.939169	1.02138	1.04253	0.0715734	0.539591	-0.0126089	1.77945	1.92911	1.33925	0.60206	0.817896	1.21165	1.24674	1.76005	1.27231	0.951338	0.669131	0.53428	0.399674	0.0211893	0.239299	0	0.60543	0.770659	0.499412	0.706038	0.421275	0.834808	0.216957	0.273509	0.61363	0.613658
W1469_SCANDIA	0.257343	0.905256	0.956649	0.176091	0.0958316	0.0577422	0.78944	0.946059	0	0.595055	1.33201	1.60213	1.84967	0.465308	0.055744	0.631022	0.709345	1.04562	1.05461	0.984479	0.297462	0.778151	0.435694	1.77945	1.13799	1.52879	1.04139	0.858657	1.17754	1.36229	1.7724	1.55715	1.57772	1.01212	0.751202	0.851258	1.14613	0.256718	1.41497	0.800138	0.806407	0.585122	0.643294	1.21532	1.81605	0.614792	0.560095	0.585574	0.92687
W1470_CHOICE*	0.137987	0.81882	1.00817	0	0.164234	0.0901522	0.190612	0.880642	0	0.646502	0.162863	0.429914	0.650308	0.0684827	NA	0.431293	0.863413	1.13137	1.12717	1.45554	-0.0318094	0.461092	0.0257101	1.79267	1.71533	1.44232	1.04139	0.92371	1.1452	1.06595	1.73799	NA	1.20871	0.559068	0.294687	0	NA	0.256718	NA	NA	NA	0.278525	0.858666	0.40841	0.429171	0.617315	0.974826	0.387923	0.495925
W1477_ATLANTA	NA	NA	NA	NA	NA	NA	NA	NA	NA	NA	NA	NA	NA	NA	0.098501	0.547398	1.17347	1.32037	1.51419	1.56392	NA	NA	NA	NA	NA	NA	NA	NA	NA	NA	NA	1.42797	NA	0.712144	NA	NA	0.0211893	0.284882	0.0413927	0.972053	1.19779	NA	NA	NA	NA	NA	NA	NA	NA
W1482_GLASGOW	0.205935	0.8327	1.17348	0.511883	0.251395	0.164055	1.05069	1.28321	0	0.645127	0.260071	0.586475	0.696356	0.113342	0.0761503	0.142397	0.076156	0.360231	0.262195	0.820523	0.115235	1.16237	0.0208873	1.62366	1.708	1.36511	0.30103	1.30216	1.29601	1.29667	1.77481	1.42341	NA	0.238046	0.960566	1.42586	0.929419	1.2806	1.65079	1.37922	1.47494	1.08568	1.61819	0.386499	0.947609	1.17249	1.30237	0.658202	1.29441
W1489_ISIDOR	NA	NA	NA	NA	NA	NA	NA	NA	NA	NA	NA	NA	NA	NA	0.032888	0.13326	0.136166	0.432008	0.529757	0.818295	NA	NA	NA	NA	NA	NA	NA	NA	NA	NA	NA	1.34479	NA	0.442009	NA	NA	1.13194	1.28341	1.88081	1.89419	1.93543	NA	NA	NA	NA	NA	NA	NA	NA
W1497_SAMURAI	0.344608	1.07588	1.17085	0.511883	0.277861	0.15788	1.21037	1.1852	0	1.38661	0.255514	0.798858	0.89487	0.0633334	0.0171121	0.361678	0.301418	0.894057	1.50004	1.24563	0.766617	0.909772	-0.000615053	1.46761	1.05115	1.07628	0.778151	0.554368	1.13322	0.951823	1.56867	1.00689	1.24055	0.770484	0.817367	0.78533	0.0413927	0.122216	0.550228	0.9485	1.35216	1.21075	1.28377	0.972434	1.26335	1.49683	1.59342	0.57461	0.767783
W1499_PREDATOR	0.0553401	0.23477	0.584331	0.176091	0.165007	0.0910687	0.934397	0.952163	0	0.582745	0.310481	0.590953	0.706718	0.0602822	0.121857	0.606772	1.05433	1.34737	1.53534	1.54111	0.165607	0.843962	-0.0290272	2.00281	1.75358	1.52466	0.60206	1.12493	1.50215	1.31197	1.82892	1.61183	1.42813	0.629308	0.423246	0.164353	0.190332	0.17406	0.190332	0.794751	1.06469	0.207904	0.56993	0.176091	1.05156	0.447313	0.453791	0.429106	0.22998
W1502_BROMPTON	0.411889	1.24957	1.34889	0.30103	0.161338	0.0652809	0.79148	0.950316	0	0.595827	0.200303	0.661434	0.803457	0.0551489	0.22545	1.27397	1.61792	1.74911	1.80694	1.80544	0.737449	1.06898	0.0150279	1.88451	1.53224	1.31702	0.778151	1.0146	1.19089	0.846337	1.78376	1.32531	0.847573	1.05212	1.07864	1.27852	0.778151	0.642959	1.41497	0.875451	0.905545	1.23464	1.29613	0.942901	1.94598	0.30103	1.16381	0.908056	1.4561
W1511_CHESTER	0.0553401	0.806723	0.992995	0	0.192595	0.152013	0.649043	0.892484	0	0.514681	0.204663	0.601843	0.62941	0.0550724	0.0726582	0.478325	0.825764	0.876352	1.14138	1.27345	0.544885	1.30867	-0.0224249	1.47217	1.08636	1.09342	0.778151	0.774371	1.21748	1.07262	1.613	1.11628	0.718502	0.71391	0.493597	0.292256	0.0211893	0.260787	0	0.59278	0.749777	0.237292	0.558189	0.565966	0.948999	0.37767	0.450769	0.343409	0.633422
W1512_EXETER	NA	NA	NA	NA	NA	NA	NA	NA	NA	NA	NA	NA	NA	NA	NA	0.776822	1.20423	1.4405	1.59301	1.50415	NA	NA	NA	NA	NA	NA	NA	NA	NA	NA	NA	NA	NA	0.697839	NA	NA	NA	0.2403	NA	NA	NA	NA	NA	NA	NA	NA	NA	NA	NA
W1532_MASCOT*	0.211708	0.740994	1.35736	0.653213	0.138839	0.0731316	0.932575	0.977449	0	0.566437	0.193681	0.674034	0.796574	0.162176	0.0975563	0.407842	0.52976	0.668117	0.908462	0.986927	0.331644	0.843962	0.00798354	1.52621	1.91508	1.51917	1.04139	0.856245	0.895423	1.2982	1.85418	1.00689	1.50461	0.772028	0.83155	0.955688	0.190332	0.188366	0.190332	0.804002	1.22628	0.762604	1.16534	0.645226	1.31111	1.00385	1.15968	0.499962	0.592952
W1541_PIRANHA	0.10075	0.635785	1.1245	0.176091	0.185599	0.102674	0.625929	0.788381	0.0211893	0.696007	0.434249	0.790004	0.943989	0.0926856	0.0899569	0.686809	0.793046	1.01375	1.22074	1.22893	0.831108	0.909772	0.0168988	1.41681	1.5392	1.20683	0.778151	0.858657	1.47509	0.905256	1.62747	1.31994	0.689309	0.807197	0.850952	0.80956	0.0413927	0.271842	0.60206	0.893901	0.961551	0.446382	0.694019	0.294025	0.959062	0.145507	0.325051	0.15351	0.0931054
W1542_DIRECTOR	0.219794	0.691081	0.829304	0.30103	0.138871	0.098159	0.643551	0.863382	0	0.579097	0.216166	0.48841	0.766413	0.0812393	-0.00382926	0.0552822	0.202563	0.428151	0.50255	0.543922	0.0668399	0.658871	0.00732251	1.71223	1.79906	1.37125	0.778151	0.85461	1.39933	1.08493	1.74858	1.2531	1.17173	0.76671	0.291813	0.513218	0.0211893	0.185825	0	0.672836	0.853021	0.441224	0.701784	0.950267	1.04121	0	0.399325	0.599992	0.471379
W1543_ASAGAI	0.124374	0.953421	0.945961	0.176091	0.164145	0.0593741	0.281261	0.818226	0	0.585235	0.237544	0.735759	0.867467	0.08257	-0.000343609	0.0542698	0.239334	0.443628	0.582101	0.740109	0.457124	0.843962	0.0129867	1.61055	1.62839	1.28262	0.778151	0.930542	1.18893	1.21352	1.68904	1.00775	1.45984	0.914977	0.521138	0.650308	0.0211893	0.210051	0	0.396336	0.940673	0.327155	0.417468	0.863561	1.18298	0.584783	0.4885	0.539076	0.665085
W1545_ZEBEDEE	0.0378646	0.721481	0.853698	0.511883	0.200796	0.270539	0.826399	1.00497	0.190332	0.545802	1.06871	1.45509	1.85205	0.593762	0.193679	0.700641	1.14105	1.51403	1.53023	1.75415	0.845301	0.843962	0.00876293	1.69461	1.74554	1.34242	0.778151	0.777282	1.30856	1.21299	1.69888	1.37328	1.55255	0.79148	1.08955	1.29951	0.190332	0.12969	0.929419	0.892496	1.10719	0.16643	0.891364	0.445915	1.35956	0.381296	0.723242	0.49485	1.00903
W1546_GATSBY	0.0363094	0.443889	1.00775	0.176091	0.163638	0.0436373	0.314289	0.844477	0.0211893	0.695044	0.15412	0.403464	0.532754	0.069298	0.0776222	0.492569	0.935496	1.07077	1.27438	1.32811	0.0288836	0.42031	0.0045495	1.52101	0.991669	1.20167	0.778151	0.616686	0.845718	0.597695	1.61257	1.20737	0.418301	0.641177	0.482302	0.332438	0.176091	0.0909631	0	0.58615	0.812834	0.122216	0.281379	0.425534	0.573743	0.137987	0.0816994	0.549616	0.628565
W1549_FASTNET	0.132484	0.621072	0.949878	0.176091	0.133922	0.0827854	0.641177	0.857513	0	0.384891	0.220108	0.600973	0.782473	0.0788192	0.0203951	0.37214	0.561257	1.0289	1.24986	1.34405	0.494347	0.778151	0.040202	1.8512	1.72542	1.36717	0.929419	0.472318	1.06967	1.0141	1.78923	1.24204	1.16613	0.660296	0.2284	0.227887	0.60206	0.143951	0	0.587244	0.870686	0.374748	0.697487	0.585009	1.20096	0.00432137	0.365622	0.548267	0.598222
W1550_DOVER	0.0573237	0.831998	1.08422	0.30103	0.175946	0.0580462	0.784332	0.82601	0	0.970951	0.255031	0.531351	0.720986	0.076968	-0.0186922	0.0208423	-3.92e-05	0.171331	0.19394	0.261718	0.0289603	0.686108	0.0360085	1.81525	1.80577	1.22634	1.04139	0.667733	0.901458	1.02531	1.5523	1.35141	1.38489	0.629206	0.660391	0.868644	0.0413927	0.0895519	0	0.608561	0.662668	0.425371	0.558189	0.31973	1.0453	0	0.354412	0.458789	0.69627
W1556_HOURRA	0.18673	0.594503	1.27138	0.176091	0.162803	0.113107	0.801472	1.08268	0	1.15247	0.230704	0.600319	0.698101	0.216087	0.036241	0.638624	0.949932	1.12246	1.29786	1.26973	0.728192	0.790492	-0.0375496	1.45652	1.74453	1.34163	0.30103	0.364926	0.941014	1.00303	1.55931	1.49038	1.28443	0.713826	0.436163	0.235528	0.0413927	0.410946	0.676694	0.989533	1.16927	0.78668	0.935464	0.878866	1.26042	0.684756	0.784314	0.441381	0.601353
W1561_HYPERION	0.108057	0.539578	0.747412	0	0.156034	0.0579702	0.795045	0.793581	0	0.649724	0.194792	0.545925	0.670246	0.057552	0.0171278	1.05863	1.52872	1.59719	1.6766	1.7901	0.157691	0.909772	0.0262894	1.6638	1.95976	1.21139	0.778151	1.05729	1.5231	0.860937	1.69854	1.26293	1.4922	0.888516	0.235023	0.227887	0	0.114277	0.176091	0.894386	1.17318	0.706632	0.979574	0.252125	1.33705	0.778151	1.26005	0.41797	0.522912
W1564_ALCHEMY	0.120442	0.800236	1.16791	0.30103	0.605854	0.631129	0.325516	0.955303	0	1.46745	1.14934	1.54362	1.72965	0.342087	0.10366	0.296158	0.6888	1.07536	1.00595	1.41031	0.121117	0.778151	0.0235314	1.24428	1.70157	1.05538	0.60206	0.762078	0.725912	1.22246	1.55485	1.0607	0.894316	1.04833	0.790567	0.980003	0.190332	0.20412	0.190332	0.423608	1.11235	0.675228	0.800753	0.493597	1.40347	0.282849	0.642514	0.500922	0.686122
W1573_AARDEN	0.259211	0.622318	1.0461	0	0.151339	0.0894105	1.04214	1.07151	0	0.589056	0.152594	0.611511	0.762679	0.0751453	0.0219713	0.568627	0.988303	1.36501	1.47063	1.62857	0.18258	0.42031	0.0423667	1.51322	1.81651	1.2927	0.778151	0.858657	1.15927	0.80618	1.67943	1.42325	1.27323	0.977358	0.70535	0.613842	0.0413927	0.266467	0.60206	0.951816	1.18117	0.738146	1.12144	0.645226	1.50937	1.13033	1.21576	0.780029	1.14575
W1577_HURLEY	0.712742	0.941909	1.19921	0	0.169674	0.104419	0.545555	0.668199	0	0.628797	0.219846	0.580241	1.24353	0.063971	0.277658	0.0620033	0.125333	0.269372	0.69068	0.493111	1.03882	0.539591	0.0592892	1.81816	1.82439	1.58647	1.04139	0.66736	1.47232	1.26576	1.6988	1.77786	1.75504	0.365675	0.40432	0.338456	0	0.189209	0	0.486364	0.872914	0.31534	0.420747	0.426511	0.820739	0.376759	0.447726	0.553519	0.565599
W1578_KIPLING	0.340781	0.702086	0.944483	0	0.209997	0.0811312	0.613736	0.943049	0	0.607348	0.208173	0.586587	0.687529	0.063596	0.198555	0.49013	0.739133	0.87036	0.966908	1.02341	0.363403	0.843962	0.0151075	1.5867	1.46075	1.57019	1.04139	0.934044	1.38881	1.23401	1.78154	1.51081	1.4606	1.08454	0.929776	1.41397	0.0413927	0.17406	1.34733	0.869959	1.30777	1.00706	1.09495	0.839981	1.7294	0.595386	1.14857	0.884795	1.58589
W158_MARIS_FUNDIN	0.563612	0.699664	1.03423	0.989005	0.112303	0.0651314	NA	NA	NA	NA	NA	NA	NA	0.221597	0.271271	0.926103	1.00961	1.45148	1.38661	1.50396	NA	NA	NA	1.89955	1.72222	NA	1.04139	NA	NA	NA	NA	1.87674	1.89801	NA	0.729732	0.806858	0.190332	NA	0.778151	1.01861	1.25602	1.10164	1.30196	1.28747	1.53711	0.75151	0.910927	0.662286	1.11974
W1599_BATTALION	0.0648696	0	0.582063	0.30103	0.16941	0.0707396	0.290257	0.959041	0	0.631545	0.164353	0.281261	0.352183	0.0746336	-0.000716515	0.410137	0.538445	1.16552	1.3173	1.17451	0.253823	0.539591	0.384336	1.44028	1.60477	1.2159	0.778151	0.775173	0.947434	0.928908	1.66904	1.25983	1.24601	0.832189	0.455302	0.378398	0.0211893	0.0103	0.243038	0.5975	0.606956	0.237795	0.288081	0.550228	0.97154	0.497483	0.435337	0.314499	0.396542
W1606_OCHRE	0.49139	1.37934	1.4183	0.653213	1.49795	1.58858	1.27096	1.59195	0.0211893	1.76696	0.178689	0.649724	0.776701	0.911083	0.00630085	0.0245737	0.0721057	0.0790331	0.168355	0.342273	-0.100587	0.222531	0.0252097	1.69064	1.5172	1.0799	0.778151	0.346744	1.17926	0.882525	1.55279	1.14983	1.20683	0.410609	0.234011	0.0681859	0.778151	0.260787	0	0.331146	0	0	0	0.8074	1.04121	0.375846	0.432184	0.609274	0.590826
W1611_CONTENDER	0.201697	0.643749	0.936514	0.653213	0.168085	0.0803739	0.392169	0.837273	0	0.622318	0.165244	0.371437	0.587711	0.0822107	0.263523	0.511596	0.503773	0.815568	1.0352	0.936271	0.548765	1.56127	0.053183	1.81895	1.74194	0.876218	1.04139	0.66764	1.38075	0.976808	1.67587	0.885361	0.545307	0.537189	0.383456	0.274158	0.0413927	0.221153	0.0211893	0.589097	0.64613	0.294687	0.615	0.552181	0.333619	0.375846	0.538344	0.510947	0.506405
W1621_GULLIVER	0.195789	0.796297	0.967548	0.30103	0.162684	0.0962842	0.934953	0.95684	0	1.25489	0.202761	0.537189	0.603144	0.15351	0.00192601	0.839495	1.18057	1.72683	1.57933	1.83923	0.0104175	1.06898	0.0268991	1.41913	0.834421	1.17406	1.04139	0.72632	0.89098	1.27692	1.55413	1.31576	1.09795	0.424718	0.461499	0.352183	0.0413927	0.194514	0	0.603435	0.664467	0.125806	0.166036	0.781755	1.13447	0.584218	0.492649	0.541829	1.25144
W1625_BENEDICT	0.203794	1.05496	1.44279	0.30103	0.180527	0.130366	0.936614	1.23373	0	0.605089	0.224015	0.56573	0.757396	0.164353	-0.0474896	0.396584	0.472801	0.711578	0.929591	0.993986	0.339444	0.778151	0.0200099	1.31576	1.78774	1.031	1.04139	0.762078	1.30384	0.799341	1.7783	1.28307	0.985875	0.640382	0.83423	0.813581	0	0.151063	0	0.390875	0.60387	0.373464	0.728317	0.646894	1.81448	0.113943	0.425808	0.683047	0.920433
W1649_SAHARA	0.271563	0.787602	1.14675	0.30103	0.0844333	0.0363893	0.793581	0.848989	0	0.618676	0.198107	0.702258	0.913284	0.0765676	0.187986	0.419515	0.944074	1.12137	1.45687	1.60682	0.444485	1.06898	0.104227	1.35392	1.24895	1.15806	0.30103	0.719	1.07078	0.997386	1.54888	1.24748	0.783904	0.818556	0.978317	1.26411	0.0413927	0.221153	0.190332	0.367779	0.527313	0.680879	0.830356	0.509337	1.69159	0.632052	0.754474	0.627366	0.652326
W1652_HUMBER	0.0851121	0.881099	1.17085	0.176091	0.1827	0.0885259	0.935003	0.951823	0	0.648555	0.149527	0.672467	0.895975	0.0670709	0.22827	1.0969	1.44331	1.63052	1.8336	1.78177	0.838958	0.843962	-0.00517288	1.69984	1.83461	1.44122	1.04139	0.609488	1.01157	1.50745	1.81617	1.30492	1.10003	0.548389	0.390228	0.374748	0.0413927	0.0511525	0.0413927	0.694617	1.0472	0.609274	0.791811	0.893817	1.19679	0.0413927	0.467134	0.649043	0.63918
W1658_OAKLEY	0.0740481	0.024075	0.58995	0	0.149465	0.101713	0.0685569	0.619615	0.176091	0.625415	0.823539	1.22632	1.6465	0	0.0258718	0.0882781	0.296813	0.320488	0.543423	0.724854	0.0378185	0.778151	0.0716306	1.74904	1.77093	1.74679	NA	0.927268	1.27277	1.00346	NA	1.33365	NA	0.191171	1.0636	1.42045	0.550228	1.71074	1.88081	1.77357	1.83807	1.72277	1.89683	1.30709	1.98346	1.78533	1.94434	1.7328	2.00432
W1666_CANADAIR	0.0507663	0.527888	0.825426	0.30103	0.178747	0.128399	0.781684	1.05281	0	0.560026	0.229426	0.62941	0.738781	0.591332	0.0356997	0.0606757	0.188812	0.650262	0.779904	0.864963	0.0903061	0.42031	-0.0537821	1.4524	1.21932	1.18865	1.27875	0.676328	0.946943	0.907949	1.7428	1.32346	1.29623	0.34557	0.398981	0.652246	0.0413927	0.227372	0.0211893	0.608769	1.01995	0.437592	0.718556	0.486572	1.04567	0.375846	0.446197	0.4777	0.583302
W1667_BUZZER	0.0784568	0.717004	0.810233	0	0.166667	0.0872489	0.303844	0.945862	0	0.639387	0.216957	0.440909	0.682145	0.0643831	-0.0137881	-0.0337772	-0.0329234	0.0755359	0.124895	0.12475	0.0584631	0.144033	-0.0593994	1.84936	1.35679	1.54654	0.30103	0.447313	0.895975	1.09552	1.52362	1.06408	0.992995	0.300813	0.428297	0.252853	0.0211893	0.227372	0	0.426465	0.772763	0.282169	0.656779	0.646894	1.47286	0	0.329083	0.643255	0.881853
W1668_MAXWELL	0.0761669	0.22917	0.579784	0	0.176033	0.095274	0.10551	0.220892	0	0.596597	0.0565237	0	0.552668	0.0642333	-0.0243495	0.0246006	-0.000840676	-0.00319175	0.0297419	0.0240383	-0.0605756	0.144033	0.0261724	1.29003	1.34084	0.993877	0.778151	0.203577	0.956168	0.921686	1.64385	1.26458	1.10823	0.47261	0.418135	0.346353	1.13033	0.298198	0	0.443527	0.60387	0.277151	0.474445	1.64922	1.94835	0.560026	0.660653	1.23583	1.61376
W1677_ROCKY*	0.0380237	0.405176	0.661813	0	0.162564	0.0822467	0	0	0	0.659916	0.260548	0.886942	1.3249	0.162744	0.0184833	0.468585	0.621123	1.24244	1.33291	1.48706	0.521686	0.843962	0.0332168	1.8105	1.63498	1.11594	0.30103	0.850585	1.11694	1.27715	1.49122	1.72681	1.53148	0.680245	0.389343	0.245513	0.0211893	0.0103	0	0.595254	0.809632	0.335859	0.649125	0.762003	0.935846	0.145507	0.252486	0.568788	0.545963
W1680_MUSKETEER	0.0292214	0.308351	0.83123	0.511883	0.115544	0.0382624	0.630733	0.94763	0	0.57066	0.232996	0.531734	0.642465	0.0607356	0.00918653	0.680382	1.25197	1.38996	1.6082	1.51177	0.0281743	0.909772	-0.0347229	1.86953	1.74013	1.04727	0.929419	0.930542	1.35889	1.18921	1.77801	1.31323	1.45056	0.803798	0.692671	0.843233	0.190332	0.418301	0.929419	0.958001	1.13389	0.704922	1.00242	0.891035	1.92645	0.994581	0.989103	0.740521	1.49738
W1687_MARKSMAN**	0.192735	0.747955	1.14768	0.30103	0.154576	0.102948	0.614686	0.972851	0	1.13862	0.219323	0.499412	0.559907	0.0828571	0.0150871	0.440618	0.475488	0.897353	1.08696	1.20225	0.122974	0.658871	0.014842	1.74904	1.38987	1.23045	0.778151	1.01691	1.0693	0.960471	1.5945	1.04258	1.47085	0.778658	0.502973	0.385606	0.0211893	0.411451	0.190332	0.654981	0.844802	0.402089	0.903353	0.712986	1.46728	0.588384	0.704212	0.670988	0.726146
W169_ALCEDO	0.145756	0.820464	1.10449	0.511883	0.192456	0.121593	0.808684	0.993965	0	1.72886	0.184691	0.569959	1.19562	0.0774042	0.522299	0.723259	0.933209	1.1237	1.28988	1.38545	1.21925	1.70757	0.54453	1.29973	1.90298	NA	0.929419	0.72746	0.810904	0.959995	1.75914	1.4387	1.40671	0.356599	0.696706	0.287802	0.0211893	0.110926	0.190332	0.81893	1.19117	0.320977	0.363205	0.459543	0.195471	0.143951	0.302184	0.567144	0.606523
W1695_BOWINDO	0.0599419	0.888404	1.09552	0.30103	0.161458	0.0686681	0.621384	0.806519	0	0.538574	0.265761	0.687886	0.771587	0.0798322	0.0541677	0.451149	0.651044	1.01037	1.01205	1.22141	0.039784	0.539591	-0.00527551	1.78469	1.43169	1.34869	1.04139	0.858657	1.40722	1.1232	1.67988	1.29557	1.30038	0.640581	0.374382	0.225309	0.0211893	0.080987	0.176091	1.96228	1.95586	0.432488	0.694889	0.42586	0.237924	0.649627	0.430599	0.540079	0.644863
W1704_VELOCITY	NA	NA	NA	NA	NA	NA	NA	NA	NA	NA	NA	NA	NA	NA	0.247073	0.566177	0.731419	0.992321	1.39125	1.60379	NA	NA	NA	NA	NA	NA	NA	NA	NA	NA	NA	1.15503	NA	0.742254	NA	NA	0.812913	0.221675	1.34733	0.764015	0.994261	NA	NA	NA	NA	NA	NA	NA	NA
W171_HARDI	0.194903	0.472464	0.983175	0.676694	0.169557	0.239775	NA	NA	NA	NA	NA	NA	NA	NA	NA	0.0404346	0.255801	0.52367	0.779006	0.779128	NA	NA	NA	1.77342	1.6603	NA	0.30103	NA	NA	NA	NA	NA	1.39498	NA	0.943791	1.05767	NA	NA	NA	NA	NA	1.46636	1.49345	1.20412	1.48013	1.10616	1.41801	0.625415	1.02579
W1714_ORATOR	0.216957	1.04638	1.17493	0.30103	0.214632	0.105135	0.580811	0.979685	0.176091	0.547652	0.830909	1.01636	1.21352	0.332923	0.523824	0.719118	0.924063	1.1563	1.53937	1.33542	0.472687	0.843962	0.0830367	1.81816	1.64434	1.00303	0.30103	0.724522	1.22141	1.24748	1.53983	0.932981	1.03342	0.54108	0.647872	0.576341	0.60206	0.161667	0.30103	0.0116672	0.877336	0.420945	0.492813	0.426511	0.953602	0.385785	0.417704	0.509203	0.67748
W1724_EMERALD	0.214128	0.368473	0.642465	0	0.175715	0.10568	0.0480532	0.628797	0	0.500374	0.184123	0.525304	0.544068	0.0513455	0.0361018	0.640607	0.853569	1.14578	1.36705	1.58037	-0.107216	1.32158	0.0188152	1.86694	1.48883	1.00389	0.778151	0.771514	1.266	1.09342	1.73767	0.903633	1.2307	0.746479	0.394452	0.39794	0.0413927	0.154424	0.176091	0.797184	0.578363	0.0546131	0.174755	0.45194	1.4763	0.137987	0.141258	0.486855	0.719066
W1725_DUXFORD	0.199097	0.617734	0.945961	0	0.164264	0.107583	0.935306	1.07221	0	0.570543	0.461348	0.878177	1.44075	0.069298	-0.0239095	0.594092	0.989565	1.45384	1.58331	1.69553	-0.0575225	0.909772	0.101165	1.5358	1.78951	1.37876	0.778151	0.920332	1.18893	1.1452	1.80882	1.40295	1.30814	0.750045	0.900367	1.427	1.41497	0.287354	1.70757	1.26319	1.22604	0.97488	1.09598	0.388456	1.69359	0.486997	1.2753	0.691877	1.02382
W1726_LIMERICK	0.0279201	0.483302	0.983175	0.176091	0.176178	0.109815	0.609061	0.946796	0.176091	1.59263	0.436004	0.948706	1.45667	0.0841829	-0.0215771	0.670116	0.858919	1.14541	1.21733	1.41114	0.509285	0.909772	0.0290443	1.55931	1.66276	1.46805	0.929419	0.729974	0.977266	1.48643	1.75473	1.36773	0.905796	0.597366	0.961848	1.42472	0.544068	0	1.34733	0.875507	1.07143	0.202761	0.682553	0.745543	1.92703	0.147058	0.914069	0.499687	0.63535
W1727_MONTY	0.259976	0.885305	1.08707	0.176091	0.225671	0.139092	0.784902	0.950608	0	1.17589	0.257198	0.560624	0.694605	0.0622434	0.0276504	0.142397	0.076156	0.360231	0.739317	0.820523	-0.0737595	0.724681	-0.080669	1.73376	1.85902	1.41531	NA	0.956361	1.05461	1.00087	1.78845	1.25792	1.28375	0.472756	0.749582	1.29688	0.544068	0.369401	1.41497	0.924954	1.12775	1.29765	1.3278	1.08508	1.8571	1.05457	1.40134	0.956984	1.06719
W1728_ZANATAN	NA	NA	NA	NA	NA	NA	0.0538464	0.186108	0	0.579097	0.890365	1.27316	1.78369	NA	0.0193595	0.0215287	0.0310359	0.0322801	0.114883	0.274924	0.11151	0.42031	-0.00598913	NA	NA	NA	NA	0.852602	1.16909	1.33264	1.67459	1.28035	NA	0.379668	NA	NA	0.781755	1.42566	1.80277	1.58251	1.66673	NA	NA	NA	NA	NA	NA	NA	NA
W173_FLANDERS	0.278296	1.07536	1.17493	0.30103	0.172428	0.12691	0.634578	0.862668	0.176091	0.632963	0.956793	1.30227	1.58467	0.222196	0.323783	0.261643	0.55902	0.375836	0.549289	0.783341	1.28544	0.843962	-0.0286016	1.91403	1.85309	NA	0.30103	0.920332	1.25334	1.37033	1.74304	1.55895	1.62232	0.689042	0.205475	0.833147	0.190332	0.191451	0.0211893	0.434769	1.20741	0.462098	0.719378	0.704665	0.65099	0.375846	0.462731	0.476832	0.363659
W1731_HEREFORD	0.329865	1.05365	1.21458	0.653213	1.27774	1.41851	1.27073	1.42119	1.41581	1.64862	1.61815	1.89087	1.96699	0.985337	0.0929566	0.570094	1.15739	1.53709	1.34756	1.59844	0.588801	1.09656	0.036718	1.20167	1.64128	1.04766	0.60206	0.533899	1.03981	0.80618	1.68205	0.913814	1.16524	0.443732	0.550595	0.313867	0.0211893	0.207634	0	0.0360493	0.588104	0.470998	0.372429	0.421275	0.919318	0.439333	0.66807	0.66323	0.73997
W1737_JB_DIEGO	0.18673	0.68993	1.00775	0.176091	0.173856	0.101953	0.938169	0.948168	0	1.38564	0.524526	0.815976	0.944483	0.460432	0.0514595	0.654517	0.81569	1.28684	1.47912	1.49665	0.84435	1.06898	-0.00712128	1.69461	1.62818	1.11327	0.778151	0.611829	1.41996	1.01745	1.67034	1.33041	1.43249	0.809492	0.386677	0.390935	0.0413927	0.191451	0.60206	0.909627	1.15296	0.212986	0.597964	0.548881	0.755813	0.626956	0.552965	0.533391	0.45128
W1746_WALPOLE	0.0409187	0.432328	0.964731	0.176091	0.159928	0.11381	0.781899	0.74484	0	0.908056	0.267406	0.585461	1.4764	0.0561804	-0.00641741	0.254975	0.552903	1.17142	1.12909	1.29357	0.0562505	0.539591	0.0190539	1.24724	1.75664	1.37749	0.778151	1.00749	1.11394	1.19921	1.71324	1.30984	1.09377	0.876507	0.833275	1.42602	0.190332	0.308351	1.26717	1.03172	1.05749	0.825621	0.943869	0.921322	1.86621	0.376759	0.524494	0.582972	0.592952
W1753_BATSMAN	0.0574759	0.405346	0.850646	0	0.250322	0.114778	0.594614	0.811039	0	0.652633	0.234264	0.417472	0.374748	0.050109	0.126137	0.36231	0.678017	0.862341	1.07267	1.24931	0.590288	0.843962	-0.0352638	1.50297	1.67043	1.19033	0.778151	0.618989	0.946943	0.921166	1.71475	1.34479	1.22011	0.93161	0.818028	1.27784	0.0413927	0.104828	1.41497	0.745596	0.98363	0.511616	0.611856	0.669317	1.72848	0.859198	0.887722	0.384891	0.980878
W1756_LANGDALE	0.151217	0.669967	0.945469	0	0.16331	0.045323	0.615845	0.847141	0	0.517855	0.15412	0.594171	0.933487	0.0652061	0.0803902	0.739711	1.11565	1.00617	1.38009	1.4919	0.21944	0.778151	0.0373386	1.87541	1.29951	1.21932	1.04139	0.772322	1.10517	1.24527	1.72607	1.27231	0.724276	1.06826	0.971183	0.586587	0.550228	0.227887	0.778151	0.486915	0.915731	0.716838	0.92434	0.386499	1.64264	0.331022	0.743797	0.604442	0.594011
W1760_GALTIC	0.143483	0.720573	1.16406	0.176091	0.169351	0.104965	0.792602	0.828531	0	0.547036	0.23096	0.648555	0.711807	0.0875685	0.0948647	0.345061	0.790567	1.01661	1.15788	1.20909	0.643634	0.539591	0.0330571	1.81238	1.49164	1.38934	1.04139	0.860637	1.2079	1.25888	1.83142	1.16791	1.39182	0.31513	0.366049	0.621176	0.0211893	0.190332	0.0211893	0.716008	0.927157	0.331832	0.581361	0.421275	0.919318	0.584783	0.492649	0.512684	0.663285
W1766_GALLANT	0.0279201	0.49038	1.16495	0.30103	0.166992	0.0600932	0.634679	0.672098	0.0211893	0.622939	0.42111	0.646992	1.08743	0.080049	0.0223806	1.2015	1.44981	1.38477	1.50171	1.41357	0.566058	0.724681	0.161414	1.85034	1.70044	1.35622	0.778151	0.76982	1.18724	1.04689	1.69854	1.45317	1.44948	0.728678	0.94939	1.59028	0.176091	0.160469	1.41497	0.779164	1.16418	1.01783	1.13173	0.176091	1.95145	0.544068	1.11803	0.668199	0.958614
W1769_SHOGUN	0.267219	1.14364	1.13672	0.30103	0.160138	0.0806986	0.618466	0.974005	0	0.649237	0.224792	0.582291	0.696356	0.0564856	0.0187777	0.518829	0.949336	1.23544	1.33617	1.34402	0.731201	0.778151	0.0165731	1.44948	1.67596	1.50092	NA	0.854974	1.19673	1.30255	1.82191	1.65552	0.862728	0.715502	0.834929	1.26928	1.13194	0.281488	0	0.434459	0.94587	1.14408	1.30517	0.942901	1.49775	0.630326	0.997364	0.83512	1.09141
W1779_CELEBRATION	0.219794	0.617315	0.829304	0	0.152288	0.047119	0.631038	1.06266	0	0.489677	0.259833	0.633569	0.617	0.0615279	0.0295374	0.51721	0.734337	1.09364	1.3217	1.42838	0.0429296	0.778151	0.0142516	1.76485	0.744293	1.02078	0.30103	0.725013	0.886491	0.998695	1.51228	0.352183	0.399674	0.785472	0.802637	0.556303	0.0211893	0.151063	0.0413927	0.487053	0.545399	0.40807	0.60013	0.502564	0.274412	0.393751	0.510188	0.593064	0.719859
W178_KINSMAN	0.0523861	0.198382	0.830589	0.176091	0.179552	0.101472	0.588944	0.801404	0	0.65581	0.235276	0.472903	0.542825	0.0669592	0.552391	0.527275	0.923125	1.34375	1.64317	1.62701	1.246	1.22818	0.0476862	1.95511	1.81611	1.62808	NA	0.920332	1.3707	1.52956	1.71941	1.49346	1.74218	1.04532	0.982769	1.42226	0.190332	0.227372	1.04139	1.26294	1.45432	0.697142	0.873311	0.60206	1.62378	1.33282	1.50831	0.864808	1.10792
W1787_SCOUT	0.213757	0.545431	0.921166	0	0.246892	0.178113	0.156549	0.31534	0	0.558108	0.251395	0.623869	0.687529	0.0799045	0.30369	0.327722	0.667429	1.20322	1.21832	1.41394	0.158862	0.909772	0.0471048	1.75136	1.66811	1.02653	0.30103	0.769599	1.28285	1.19173	1.73926	1.40295	1.45086	0.703205	0.411451	0.0211893	0.0413927	0.227887	0.0211893	0.39036	0.786535	0.288249	0.534968	0.176091	0.820739	0.442323	0.407776	0.572755	0.331967
W1789_QPLUS	0.0640085	0.071882	0.243038	0	0.175454	0.231521	0.0538464	0.200577	0	0.52009	0.375664	0.970068	1.273	0.0792174	0.186639	0.490602	0.749865	1.0462	1.11762	1.1568	0.300772	0.843962	-0.0810286	1.55255	1.45393	1.03663	1.04139	0.541454	1.08565	1.31702	1.69749	1.26647	1.01242	1.01603	0.828853	0.941014	0.550228	0.639287	1.04139	1.08347	1.04905	0.924331	0.933964	1.28747	1.72748	0.74186	0.878761	0.615108	0.712674
W179_HOBBIT	0.15351	0.491222	0.825426	0.176091	0.144668	0.0433623	1.04825	1.06989	0	0.585122	0.782688	1.35153	1.65639	0.155791	0.24863	0.701531	0.879744	0.836978	1.32767	1.20274	0.991173	1.06898	0.625819	1.84473	1.73328	NA	NA	0.931712	0.904174	1.07809	1.73568	1.69862	1.6001	1.02485	0.942157	1.26435	0.0413927	0.115611	1.34733	1.44787	1.55846	0.806926	1.14115	0.706547	1.61718	1.03218	1.17454	0.530328	1.05492
W1790_LEAR	0.09691	0.461649	0.544068	0	0.165511	0.212694	0.790356	1.04976	0	0.907841	0.957655	1.38117	1.74679	0.148263	0.0915306	0.529641	0.713647	0.939025	1.00325	0.995596	0.378454	0.778151	-0.0718345	1.54531	1.12548	0.783189	NA	0.533264	1.02243	1.25959	1.5617	1.26505	1.5412	0.478133	0.99065	1.4221	0.190332	0.981456	1.34733	1.21345	1.36612	1.29713	1.47251	0.688865	1.81448	1.04634	1.82317	0.795115	1.79578
W1795_BANTAM*	0.615319	0.875061	1.24773	0	0.0907517	0.161787	0.224274	0.683407	0	0.547529	0.207096	0.65485	0.767156	0.0645329	-0.00671174	0.553695	1.15012	1.30659	1.31058	1.47888	0.171345	0.658871	0.0458067	1.84286	1.7014	1.75328	1.04139	0.858236	1.33866	1.40037	1.70986	1.76901	NA	0.496099	0.717837	0.975891	0.0413927	0.164947	0.190332	0.840554	1.02624	0.436004	0.613955	0.247973	0.953602	0.113943	0.409446	0.516403	0.751162
W1798_CASSIUS	NA	NA	NA	NA	NA	NA	0.776774	0.844726	0	0.583539	0.219323	0.465383	0.647383	NA	0.115535	0.913502	1.2819	1.31909	1.57223	1.55329	0.279945	0.461092	0.0399156	NA	NA	NA	NA	0.85461	1.38863	1.3485	1.78604	1.40993	NA	0.536558	NA	NA	0.0211893	0.219323	0	0.60752	1.00341	NA	NA	NA	NA	NA	NA	NA	NA
W18_MARIS_RANGER	0.211708	0.811642	1.07078	0	0.15418	0.0632958	0.636087	0.691258	0	0.457731	0.21643	0.572291	0.678518	NA	0.767322	0.416433	0.442409	0.807125	1.17576	1.1492	1.11249	1.13479	0.0799622	1.50556	1.13098	NA	NA	0.89176	1.37712	0.814913	1.80693	1.28735	1.45469	0.784403	0.890197	1.41863	0.190332	0.222976	1.70757	1.71988	1.73957	1.33308	1.36648	0.972943	1.69359	1.01153	1.09903	0.768712	1.316
W1801_PANORAMA	NA	NA	NA	NA	NA	NA	NA	NA	NA	NA	NA	NA	NA	NA	0.0424081	0.287268	0.617453	0.758159	0.919206	1.3303	NA	NA	NA	NA	NA	NA	NA	NA	NA	NA	NA	1.21775	NA	0.632153	NA	NA	0.190332	0.255996	1.04139	0.811758	0.909648	NA	NA	NA	NA	NA	NA	NA	NA
W1806_TIMARU	0	0.631849	0.69897	0.176091	0.165956	0.106701	0.790144	0.959995	0	0.579212	0.215638	0.647187	0.728354	0.0995425	0.0195822	0.0329184	0.152982	0.37739	0.876725	1.02155	-0.0676321	0.222531	-0.0402759	1.33925	1.05231	1.0026	0.60206	0.554368	0.830589	0.812913	1.56478	1.21775	0.547775	0.525693	0.412293	0.267172	0.0211893	0.151063	0	0.5574	0.511005	0.33163	0.575683	0.301681	0.503591	0.375846	0.458284	0.709779	0.723014
W1808_ACROBAT	NA	NA	NA	NA	NA	NA	NA	NA	NA	NA	NA	NA	NA	NA	0.0549388	0.0190308	0.19225	0.287176	0.297459	0.442877	NA	NA	NA	NA	NA	NA	NA	NA	NA	NA	NA	1.31618	NA	0.83155	NA	NA	0.0413927	0.137037	1.41497	0.983433	1.28643	NA	NA	NA	NA	NA	NA	NA	NA
W1811_GRAFTON	0.209193	0.783689	1.14675	0.30103	0.156701	0.0866089	0.798996	1.07976	0	0.570426	0.822756	1.01191	1.05956	0.562733	0.00578134	1.2802	1.60175	1.80267	1.80402	1.88484	0.59012	0.843962	0.00535708	1.60271	1.94057	1.09691	0.778151	0.817896	0.947924	1.04021	1.80659	1.28421	1.1807	0.881099	0.715084	0.917506	0.190332	0.151982	1.04139	0.80993	0.95654	0.657916	1.372	0.190332	1.3167	0.420121	0.942832	0.505421	0.738455
W1813_CONQUEROR	0.23631	0.732474	0.899273	0.30103	0.120113	0.0783843	0.935759	1.08472	0	1.12934	0.162863	0.321391	0.506505	0.1557	0.0353383	0.168324	0.422002	0.698552	0.763299	1.05743	0.76434	0.909772	0.0628313	1.7328	0.845718	1.29601	0.929419	0.956409	1.69548	1.27738	1.73878	1.24895	1.23955	0.763428	0.951192	1.64355	0.0413927	0.363048	0.0413927	0.596646	0.757091	1.0525	1.1129	0.981728	1.7264	1.20412	1.39294	1.01089	1.59199
W1825_TYRELL	0.427161	0.782688	1.18156	0	0.175425	0.10843	0.13226	0.892873	0	0.628593	0.240549	0.558948	0.708421	0.0587676	0.0793469	0.0917368	0.00680851	0.226695	0.351094	0.583637	0.0763956	0.539591	0.0748486	1.26505	1.89481	1.16554	0.30103	0.774955	1.05729	0.971276	1.61458	1.04415	0	0.484727	0.857815	1.23629	0.190332	0.634175	0.929419	1.13214	1.27404	0.736795	1.35142	1.46494	1.88762	1.05664	1.3013	0.916138	1.33215
W1827_CHEVRON**	0.0292214	0.943939	1.16791	0.439333	0.176496	0.122838	1.04883	1.29879	0	1.25263	0.205475	0.528145	0.731589	0.0631832	0.196878	0.543327	0.826647	0.985177	1.02421	1.15332	0.859636	0.843962	0.0137299	1.6744	1.33062	1.44389	0.30103	0.664548	1.48116	1.23172	1.71181	1.28307	1.13258	0.955158	0.718585	1.27761	0.0211893	0.126781	0.676694	1.08604	1.07248	1.01376	1.47367	0.489677	1.8136	1.30683	1.62367	1.02518	1.68791
W1830_ROCHFORT	0.364814	0.825556	1.16495	0.176091	0.176236	0.096319	1.04571	1.05755	0	0.956265	0.161368	0.439648	0.230449	0.159687	0.0496674	0.720329	1.01527	1.27912	1.36604	1.40128	0.887068	1.46788	-0.0156736	1.77887	1.58399	0.992995	0.778151	0.608312	1.11025	0.921166	1.48629	1.20817	1.45773	0.556905	0.497621	0.404834	0	0.233504	0	0.817775	1.16673	0.288249	0.852062	0.643058	0.323969	0.795949	1.00674	0.569257	0.525397
W1853_INVICTA	0.0447749	0.224792	0.311754	0	0.180097	0.131458	0.0107239	0.179839	0	0.656194	0.29292	0.557988	1.12516	0.0661395	0.055734	0.125402	0.209962	0.313869	0.285783	0.517343	0.0244657	0.778151	-0.0647999	1.78526	1.39058	1.19061	1.04139	0.862549	1.25285	1.04493	1.53958	1.19921	1.11494	0.844539	0.442323	0.363612	0.0211893	0.194792	0.60206	0.603329	0.79326	0.439964	0.473	0.670895	1.45992	0.651859	1.07414	0.598681	0.543593
W1858_SANTANA	0.0599419	0.830909	0.998259	0.176091	0.159627	0.0388585	0.822691	0.982271	0	0.612466	0.203033	0.54444	0.696356	0.064907	0.115522	1.08963	1.45536	1.57334	1.61755	1.68245	0.681615	1.09656	-0.0800049	1.49122	1.47232	1.38489	1.04139	1.19673	1.57623	1.36493	1.82419	1.22063	1.07628	1.03499	0.849051	1.42341	0.30103	0.16938	0.929419	0.732346	1.06576	0.976258	1.15099	0.536937	0.528662	0.672836	0.915631	0.601625	0.808365
W1860_EDMUNDS	0.0851121	0.865578	0.992111	0.439333	0.180011	0.0493343	0.937668	0.95588	0	0.560265	0.289366	0.711385	0.782473	0.235528	0.090177	0.819194	1.00547	1.24112	1.1113	1.13961	0.75438	1.13479	-0.0233906	1.34064	1.53719	1.09447	0.778151	0.926857	1.46568	1.16584	1.67385	1.56062	0.888741	0.528402	0.409595	0.378398	0.0211893	0.160469	0	0.737169	0.961551	0.377488	0.643294	0.355643	0.736625	0.137987	0.0408242	0.412124	0.512828
W1865_WARRIOR**	0.0761669	0.469969	0.724276	0	0.842566	0.93901	0.143951	0.419625	0.176091	0.610554	0.958038	1.46325	1.69618	0.333326	0.0280553	0.143074	0.152082	0.22716	0.436547	0.51294	0.173869	0.539591	0.0858354	1.3653	NA	1.06707	0.778151	0.550473	0.998695	0.745855	1.71659	1.02776	0.922725	0.527759	0.837715	1.41863	0.190332	0.356217	0.190332	0.733362	0.843615	0.729813	0.84597	1.04139	1.81781	0.457731	0.583051	0.843482	1.33099
W1871_STALWART	0.0761669	0.22763	0.724276	0	0.270026	0.117205	0.531351	0.656673	0	0.654946	0.219585	0.597476	0.713491	0.0838608	0.0370857	0.436638	0.54007	0.90332	1.13981	1.28451	0.209412	0.658871	-0.00785261	1.55206	1.55242	1.27277	0.778151	0.721481	0.793092	1.02407	1.7332	1.28307	0.278754	0.606381	0.48373	0.645422	0.0211893	0.212986	0	0.594932	0.685496	0.242044	0.484432	0.493597	1.19992	0.584783	0.491271	0.657629	0.388127
W1877_KWS_CURLEW	0.0574759	0.631849	0.933993	0.176091	0.163787	0.0893398	0.617525	0.834484	0	0.638888	0.339451	0.649432	1.33965	0.0778764	0.0157497	0.753989	1.02684	1.18737	1.28321	1.49115	0.257437	0.843962	0.0290194	1.50515	1.51242	1.27761	0.778151	0.664548	1.09272	1.02572	1.74788	1.31785	1.48015	0.733117	0.686368	0.91169	0.190332	0.133219	1.34733	0.746959	0.916737	0.246006	0.891364	0.235528	1.74729	0.584783	0.535858	0.450249	0.642977
W1880_KWS_STERLING	0.0409187	0.482016	0.827369	0	0.162445	0.106633	0.77938	0.971461	0	0.568202	0.198932	0.670339	0.732394	0.153083	0.0552075	0.722003	1.01205	1.33269	1.13297	1.41971	0.0860675	0.778151	0.028517	1.74695	1.55206	1.1726	1.04139	0.613419	1.15927	1.20303	1.74726	1.57542	1.902	0.62128	0.399847	0.673021	0.0413927	0.276462	0.30103	0.763068	1.23094	0.248954	0.368763	1.43141	1.7038	0.37767	0.535858	0.743196	1.06755
W1882_HORIZON	0.0745605	0.299071	0.58995	0	0.28979	0.0705181	NA	NA	NA	NA	NA	NA	NA	0.105749	0.00703242	0.181074	-0.0972947	-0.0238892	0.0101785	-0.0226569	0.0617387	0.539591	-0.0513292	1.4901	1.50037	1.25624	1.04139	NA	NA	NA	NA	1.11926	1.43393	0.708421	0.8654	0.955207	0.60206	0.626648	1.34733	0.937619	1.21405	0.540705	1.26664	0.918083	1.4763	0.747334	1.01508	0.883491	1.29881
W1883_KWS_QUARTZ	0.240973	0.527243	0.991226	0.176091	0.0457141	0.0479365	0.794209	0.971044	0	0.577836	0.182985	0.537567	0.654177	0.0941915	-0.00109338	0.571465	0.761231	1.03654	1.01987	1.04689	0.0705327	0.778151	0.0460576	1.49122	1.72746	1.21458	0.778151	0.727541	1.28713	0.836324	1.71282	1.41347	1.39111	0.648653	0.733999	0.717671	0.550228	0.12156	0.0211893	0.679158	0.807054	0.270213	0.628366	0.388456	0.686278	0.450095	0.459772	0.595496	0.63535
W1885_BELUGA	0.262831	0.701568	1.05423	0.176091	0.825485	1.14036	0.808616	1.10904	0	0.61437	0.9599	1.33351	1.6097	0.788903	0.262158	0.337347	0.522664	0.861587	1.1821	1.20345	0.603913	0.843962	0.0137779	1.70969	1.51441	1.26269	0.778151	0.605844	1.22037	1.13767	1.7972	1.27068	1.0607	0.894759	1.07291	1.42504	1.14613	0.145196	0.778151	0.874155	1.1839	1.0798	1.34988	0.380934	1.61588	0.692494	1.2092	0.684307	1.08939
W1892_CADOGAN	0.143483	0.597366	0.981819	0	0.151063	0.0461438	0.226858	0.96839	0	0.65925	0.210051	0.280806	0.465383	0.0820669	0.0440737	0.681625	1.23046	1.31693	1.53612	1.74162	0.335873	0.539591	0.0893278	1.53212	1.81697	1.33586	0.778151	0.727623	1.05423	1.19535	1.65772	1.31323	1.19005	0.831102	0.804616	0.959518	0.550228	0.12156	0.190332	1.0006	1.0564	0.903036	1.21292	0.322839	1.10253	1.18381	1.23686	0.447778	0.789898
W1895_DENMAN	0.209193	0.381476	0.700704	0.439333	0.160048	0.0878169	0.930847	1.04852	0	0.61721	0.205746	0.466719	0.363612	0.0843618	0.106672	0.123718	0.202756	0.276411	0.315629	0.382825	0.0453535	0.605401	0.0133643	1.59483	1.17638	0.873321	0.778151	0.772322	1.2159	1.02284	1.54394	0.966142	0.540329	1.1406	0.737749	1.4183	1.14613	0.287354	1.04139	1.20278	1.2302	1.34541	1.38336	0.571592	1.92405	0.747334	1.18946	0.809021	1.42881
W1904_RAINBOW*	0.0761669	0.714078	1.05308	0	0.187944	0.249932	1.0434	1.03543	0	1.26675	0.101059	0.436481	0.698101	0.0618293	0.174532	0.974115	1.49015	1.6789	1.60735	1.807	0.771722	0.658871	0.0212032	1.2634	0.941014	0	1.27875	0.537819	0.856729	0.979548	1.66829	0.881955	0.625312	0.901513	0.864748	0.782473	0.190332	0.293584	0.778151	0.482766	0.744582	0.575765	0.743337	0.891035	1.4763	0.450865	0.519346	0.607562	0.686977
W1907_KWS_PODIUM	0.0279201	0.194237	0.418301	0	0.178315	0.0935618	0.151676	0.484869	0	0.672744	0.259594	0.660011	1.47582	0.0599797	0.273082	0.63334	1.06856	1.44993	1.15819	1.24625	0.144059	1.09656	-0.08604	1.92603	1.75914	1.77452	0.778151	0.730055	1.19479	1.05308	1.74912	1.37585	NA	0.719828	0.803252	0.994757	0.190332	0.179552	1.04139	0.988276	1.09035	0.764774	0.867512	0.493597	1.78425	0.761101	1.06206	0.602711	0.810941
W1909_KWS_GYMNAST	0.0409187	0.594503	1.18241	0	0.145165	0.0938768	0.791691	0.956168	0	0.653984	0.159868	0.607991	0.654177	0.0797961	0.0472848	0.154197	0.235741	0.637373	0.853673	0.277182	0.160359	0.658871	-0.00481504	1.77452	1.38934	1.19673	NA	0.981683	1.34753	1.46702	1.67988	1.17955	1.1245	0.694166	0.518646	0.354108	0.0211893	0.127753	0.176091	0.59782	0.882257	0.366983	0.649125	0.386499	0.815737	0.143951	0.485711	0.540955	0.562197
W1911_KWS_TARGET	0.0632207	0.494294	1.2408	0	0.574737	0.558409	0.0791812	0.429914	0	0.564666	0.752048	1.28171	1.81331	0.788804	0.00268497	0.0825152	0.296506	0.32761	0.592874	0.556047	0.134352	0.658871	0.0263774	1.88224	1.27646	1.1284	1.04139	0.920228	1.32284	1.29248	1.61278	1.38703	1.18384	0.739097	0.756103	0.609594	0.0413927	0.275311	0.190332	0.785853	0.728615	0.651375	0.786919	0.838597	1.48339	0.0986437	0.746107	0.225826	0.754099
W1916_KWS_SANTIAGO	0.0409187	0.614792	1.00945	0.845098	0.303693	0.260477	1.05492	1.08347	0	0.600428	0.172603	0.2403	0.636488	0.0954135	-0.0488909	0.107919	0.308391	0.40412	0.395378	0.375927	-0.0123973	0.909772	-0.0450093	1.84547	1.73616	1.24105	1.04139	0.858657	1.45682	1.33666	1.74076	1.45317	1.02816	0.790426	0.824191	0.799341	0.0211893	0.425045	0.439333	0.984266	1.33754	1.35183	1.11817	0.839981	1.88826	1.45484	1.292	1.0493	1.80849
W192_DURIN	0.0138901	0.178977	1.21985	0	0.17117	0.244252	NA	NA	NA	NA	NA	NA	NA	NA	0.278205	1.24139	1.59476	1.64147	1.73256	1.85766	NA	NA	NA	1.44963	1.50569	NA	0.929419	NA	NA	NA	NA	1.63669	1.67154	NA	0.66605	0.914872	0.176091	NA	1.34733	0.892983	1.1909	0.545555	0.977314	0.500236	1.17945	0.420121	0.659717	0.621695	0.722227
W1922_COCOON	0.0553401	0.118926	0.684845	0	0.151033	0.088703	0.265054	0.69223	0	0.425697	0.181558	0.493737	0.542825	0.0614902	0.138523	0.484202	0.596389	0.760282	0.905019	1.17317	0.306015	0.778151	0.00733657	1.61119	0.909556	1.43965	0.778151	0.545555	1.22712	1.20952	1.61606	1.2531	0.866287	0.73464	0.821775	0.921686	0.176091	0.245759	0.60206	0.788611	0.845394	0.114277	0.0785138	0.689841	0.829357	0.00432137	0.337035	0.50853	0.471379
W193_TIPSTAFF	NA	NA	NA	NA	0.167051	0.0978471	NA	NA	NA	NA	NA	NA	NA	NA	NA	0.384481	0.709286	0.763681	0.796696	0.946764	NA	NA	NA	1.69845	1.40364	NA	1.41497	NA	NA	NA	NA	NA	1.58274	NA	NA	NA	NA	NA	NA	NA	NA	0.481299	0.798706	0.712986	1.5615	0.443889	0.438468	0.54295	0.659662
W1933_ORBIT	0.0340667	0.427486	0.583199	0	0.147491	0.0607734	0.107888	0.454235	0	0.663607	0.236033	0.592066	1.35353	0.0643831	0.0606142	0.186294	0.128463	0.191175	0.318109	0.375013	0.0802124	0.658871	0.01761	1.48911	1.7577	1.04922	1.04139	0.986413	1.03019	1.233	1.75686	1.20683	0.876218	1.21051	0.970951	1.29732	0.176091	0.227887	1.04139	1.1413	1.31203	0.808414	1.17147	0.678791	1.41295	0.776774	1.30577	0.961326	1.02735
W1940_GRAVITAS	0.0784568	0.569608	1.01953	0	0.382503	0.354281	0.06032	0.122544	0	0.599992	0.575303	0.969463	1.44932	0.458713	0.0194887	0.0220585	0.00894589	0.177518	0.149054	0.268837	0.308168	0.843962	-0.000194098	1.33062	1.33706	1.05994	NA	0.613525	1.24329	0.83187	1.72189	1.20737	0.959995	1.20701	1.05797	1.42357	0.550228	0.0588055	0.989005	0.817003	0.989191	1.23261	1.46975	0.550228	1.67014	0.889077	1.30914	0.911797	1.70887
W1941_STIGG	0	0.0496056	0	0	1.71567	1.71217	0.045323	0.295787	0.60206	0.608205	1.37705	1.76189	1.91514	1.04733	0.0629363	0.0224323	0.179106	0.202942	0.266237	0.607847	0.0701372	0.222531	0.0659724	1.49122	1.65792	0.954725	0.778151	0.317646	0.891537	0.868644	1.33163	NA	1.0103	0.295347	0.451172	0.311754	0.0211893	0.139564	0	0.028205	0.196671	0.327563	0.645246	0.371806	0.764392	0.143951	0.252486	0.62634	0.503808
W1943_LAZARUS	NA	NA	NA	NA	NA	NA	NA	NA	NA	NA	NA	NA	NA	NA	0.280564	1.51216	1.76545	1.78021	1.82407	1.75255	NA	NA	NA	NA	NA	NA	NA	NA	NA	NA	NA	0.983175	NA	0.451018	NA	NA	0.0413927	0.0899051	0	0.562287	0.570632	NA	NA	NA	NA	NA	NA	NA	NA
W1947_SHELDON	0.0380237	0.440279	0.661813	0	0.0455186	0.0779127	0.170555	0.454235	0.190332	0.631139	0.984302	1.45817	1.87887	0.0769316	0.0396973	-0.00493585	-4.49e-05	0.13236	0.260416	0.486126	0.082085	0.909772	0.344439	1.90907	1.89807	1.17348	NA	0.719	0.996074	0.944976	1.61055	1.4624	NA	0.160769	1.10096	1.44028	0.781755	1.27953	1.88081	1.36897	1.43236	1.30361	1.46535	1.09555	1.98636	1.53011	1.78613	1.32174	1.71049
W1954_TUXEDO	0.318397	1.13735	1.27485	0	0.190164	0.118595	0.796852	1.08934	0	1.25904	0.20085	0.60021	0.678518	0.153113	0.0551656	0.769577	1.11249	1.30399	1.29943	1.44402	0.242251	0.724681	-0.00182551	1.10037	0.929419	0.988113	0.778151	0.660865	1.17667	1.18837	1.74335	0.957607	0.558709	0.686815	0.333447	0.318063	1.13033	0.269513	0	0.70038	0.940198	0.360783	0.53245	0.335257	0.154223	0.145507	0.412768	0.568671	0.605494
W196_SPORTSMAN	0.203794	1.20145	1.30578	0.511883	0.178344	0.137291	NA	NA	NA	NA	NA	NA	NA	0.277976	0.248233	0.665116	1.14508	1.31065	1.53514	1.53738	NA	NA	NA	1.63508	1.85727	NA	0.778151	NA	NA	NA	NA	1.2927	1.14675	NA	0.652633	1.04844	0.0413927	NA	0.778151	0.959719	1.20715	0.750817	1.08515	0.247973	1.30869	0.521007	0.560095	0.629308	0.943269
W201_ARMADA	0.0677402	0.617839	1.21801	0.511883	0.191619	0.147429	0.949292	1.09454	0.0211893	1.16909	0.968062	1.29778	1.75838	0.713062	0.506589	0.679612	1.24771	1.61132	1.54701	1.63416	1.4275	1.13479	0.211535	1.08027	1.72173	NA	0.778151	0.860637	1.15503	1.10653	1.73046	1.26007	1.04415	0.50515	0.382557	0.232996	0.0413927	0.144885	0	0.439707	0.89087	0.475381	0.719378	0.300161	0.323969	0.145507	0.273509	0.57565	0.408056
W205_KADOR	0.0490629	0.780605	1.08707	0.176091	0.159146	0.0802295	0.37328	0.99065	0	0.969183	0.329194	0.57101	0.897627	0.0614902	0.247745	0.747602	1.09683	1.16784	1.11639	1.2898	1.22528	1.70757	0.703733	1.23147	1.7839	1.2079	NA	0.769599	1.58331	1.13893	1.56608	1.34282	1.62829	0.521138	0.940516	1.42488	0.30103	0.82393	1.65079	1.41661	1.57454	1.37446	1.72009	1.00286	1.78425	1.11331	1.30258	1.03499	1.31035
W23_TOMMY	0.069335	0.407561	1.03862	0.176091	0.314773	0.267313	0.931966	1.02362	0	1.62594	0.742725	0.846523	1.45758	0.669494	0.212387	0.390758	0.727523	1.10684	1.33131	1.44922	1.18464	1.22818	0.676151	1.23121	1.61815	0.985426	NA	0.613207	1.27462	1.12189	1.62696	1.23578	1.20194	1.04001	0.830204	1.29732	0.0413927	0.0895519	1.34733	1.43031	1.50147	1.34484	1.35027	0.282849	1.26892	0.543571	1.10914	1.03591	1.30152
W230_HUSTLER	0.329865	0.959089	1.05652	0.916454	0.100164	0.0622811	0.940616	0.990383	0.190332	0.659346	1.42134	1.67211	1.86052	0.231852	0.122413	1.03449	1.48184	1.58411	1.77232	1.73045	1.25653	1.32158	-0.00697205	1.23147	1.91693	NA	0.778151	1.27365	1.48373	1.08243	1.81631	1.77173	1.70389	0.704065	0.65906	0.324282	0.0413927	0.166134	0.0413927	1.07492	1.33063	0.903633	1.29329	1.28262	1.88762	1.32978	1.81858	0.894704	1.01789
W231_BRIGAND	0.404355	1.05865	1.04844	0.778151	0.593917	0.787418	1.26891	1.25821	0.0413927	1.37357	1.42672	1.73695	1.93797	0.788076	0.207119	1.04111	1.29524	1.51136	1.70473	1.76002	0.861238	1.46788	-0.0545189	1.34321	1.8173	NA	1.04139	0.721728	1.29469	1.18384	1.8223	1.47159	1.8251	0.900913	0.89176	0.977724	0.0211893	0.256958	0.243038	0.881096	1.37495	0.333246	0.710251	0.972943	1.86374	1.01945	1.46521	0.850646	1.44699
W233_MARDLER	0.429801	0.798789	1.0162	0.511883	0.113275	0.0422604	1.04778	1.06974	0	1.15521	0.47041	0.985741	1.05956	0.219349	0.166108	0.532157	1.17236	1.42338	1.72927	1.76196	0.962607	0.843962	0.232974	1.91397	1.90445	NA	0.778151	1.01691	1.42308	1.10687	1.74718	1.61247	1.70714	0.527243	0.43313	0.790988	0	0.104828	0.190332	0.60679	1.18741	0.335658	0.717733	1.19218	1.78425	0.720159	0.346775	0.611298	0.932244
W235_ARGENT	0.055875	0.510143	0.731589	0.439333	0.190051	0.112571	NA	NA	NA	NA	NA	NA	NA	NA	NA	0.586924	0.644045	0.874787	0.861707	1.19725	NA	NA	NA	1.85522	1.50079	NA	0.30103	NA	NA	NA	NA	NA	1.51215	NA	0.718169	1.42341	NA	NA	NA	NA	NA	1.2966	1.33957	0.855519	1.61985	1.10616	1.3919	0.712397	1.3152
W243_AQUILA	0.176091	0.620552	0.929419	0.176091	0.181958	0.10968	0.787673	0.963126	0.0211893	1.14411	0.967969	1.26401	1.56229	0.222092	0.301172	0.353566	0.44951	0.859589	1.13246	1.39085	0.656623	0.843962	0.105249	1.72558	1.5437	NA	0.778151	0.769599	0.793092	0.91698	1.64895	1.11926	1.04258	0.597146	0.498035	0.691081	0.0413927	0.255996	0	0.734375	0.967847	0.458638	0.743337	0.552181	0.65099	0.00216606	0.383686	0.444201	0.48246
W260_ANVIL	0.0138901	0.718169	0.958564	0	0.170438	0.0466902	0.344392	0.900913	0	0.440437	0.558948	0.919862	1.53832	0.0821029	0.583704	0.980446	1.34573	1.38831	1.51019	1.61361	1.30655	1.22818	0.999537	1.60401	1.03181	1.17898	0.778151	0.605736	1.08991	1.25334	1.76335	1.43169	0.97359	0.493597	0.462697	0.31597	0.0413927	0.0986437	0.30103	0.668689	0.872914	0.376759	0.645246	0.581836	0.740381	0	0.300044	0.602169	0.408056
W265_COPAIN	0.54866	1.17728	1.32593	0.778151	0.30963	0.246745	0.942107	1.0456	0.176091	0.909342	0.755875	1.2686	1.77576	0.234087	0.179598	0.481512	0.826629	1.17194	1.41229	1.70553	0.503253	1.32158	0.00576584	1.59835	1.59879	1.39164	0.30103	0.783618	1.28171	1.0461	1.67071	1.1209	1.06221	0.583426	0.444045	0.414973	0.0413927	0.248464	0.929419	0.486364	0.847755	0.925312	1.02167	NA	0.899034	0.889077	0.767097	0.500374	0.858903
W270_WIZARD	0.0668847	0.700184	1.23855	NA	0.223314	0.123492	0.930643	1.25484	0	1.28682	0.261263	0.728029	0.958564	NA	0.130162	NA	NA	NA	NA	NA	0.871449	0.843962	-0.0148123	1.84473	1.90709	NA	0.778151	0.76982	1.26647	1.05994	1.68628	1.47173	1.45743	0.653309	NA	NA	0.0211893	0.203033	1.34733	0.875788	1.43144	0.568554	0.771175	0.666331	0.834808	0.176091	1.04964	0.65581	0.434808
W271_IONA	0.0158625	0.640084	1.00775	0.176091	0.112773	0.0823545	0.788239	0.962132	0.190332	1.2717	0.172895	0.781899	1.50664	0.0807347	0.099393	0.229371	0.53369	1.0779	0.821534	1.40092	0.516276	0.658871	-0.00347096	1.08027	1.58614	NA	0.30103	0.824126	0.905796	1.08207	1.69364	0.676694	1.24105	0.855943	0.714749	0.802089	0.190332	0.264346	0.30103	0.701221	1.07458	0.317436	0.666161	0.371806	0.934891	0.0986437	0.275783	0.478422	0.64861
W272_SENTRY	0.275519	0.589391	1.2634	0.176091	0.198162	0.0614902	0.937367	1.04556	0.0211893	0.609701	0.210051	0.539954	1.24724	0.165185	NA	0.304736	0.690276	1.0092	0.998282	1.27838	0.562429	1.06898	-0.0368508	1.47625	1.10585	NA	0.778151	0.856245	0.778151	0.897077	1.59028	NA	1.03463	0.799478	0.715	0.40824	NA	0.110926	NA	NA	NA	0.516535	0.744888	0.379487	0.471461	0.430236	0.678963	0.616895	0.505108
W273_VILLEIN	0.0447749	0.460898	0.848189	0.176091	0.167347	0.108227	0.638689	1.00634	0.0211893	0.627673	0.335057	0.815246	1.16256	0.166282	0.0980087	0.370269	0.464555	0.811776	0.985108	1.0391	0.637496	0.909772	0.0148997	0.71433	1.34044	NA	0.778151	0.536558	1.1685	1.11893	1.68913	1.22246	1.43297	0.714665	0.398287	0.392697	0.176091	0.128076	0.190332	0.63889	0.826647	0.418467	0.616043	0.724604	1.02325	0.443106	0.424199	0.557387	0.44387
W274_BOUNTY	NA	NA	NA	NA	NA	NA	0.616265	0.973682	0	0.6466	0.483872	1.05419	1.60874	NA	0.11689	0.566246	0.932349	1.21806	1.39002	1.45678	0.676187	0.778151	0.0467904	NA	1.45879	NA	NA	1.14631	1.5092	1.18865	1.77539	1.59295	NA	0.618362	NA	NA	0.190332	0.256958	0	0.421533	1.02897	NA	NA	NA	NA	NA	NA	NA	NA
W276_VIRTUE	0.0363094	0.973451	1.27138	0.676694	0.168763	0.0991625	1.21104	1.21069	0.0413927	0.489958	0.661718	0.920436	1.32572	0.667098	0.329506	0.824066	1.85366	1.78573	1.7577	1.83358	1.40894	1.63442	0.0278351	1.96398	1.77677	1.48401	NA	0.958898	1.42732	1.24055	1.77576	1.74005	1.5432	0.812847	0.701654	0.876218	0.0670709	0.219846	0.60206	0.624692	1.10394	0.747489	1.35504	0.845284	1.99092	0.935809	1.35173	0.851625	1.30193
W286_HERALD	NA	NA	NA	NA	NA	NA	NA	NA	NA	NA	NA	NA	NA	NA	0.110993	1.54128	1.76694	1.77735	1.84078	1.84461	NA	NA	NA	NA	1.34203	NA	NA	NA	NA	NA	NA	1.44217	NA	NA	NA	NA	0.30103	NA	1.41497	1.32024	1.47229	NA	NA	NA	NA	NA	NA	NA	NA
W287_AVALON	0.282509	1.03149	1.43648	0.511883	0.56456	0.796109	1.27235	1.59543	1.41497	1.51789	1.11588	1.55056	1.92443	0.56921	0.0880499	0.715123	0.89516	1.17695	1.32074	1.44376	0.976896	0.909772	0.0129441	1.60141	1.47392	NA	0.30103	0.72362	1.25115	1.28556	1.76967	1.51943	1.57875	1.03551	0.868762	1.42374	0.929419	0.155336	1.41497	1.36464	1.48659	1.23353	1.30899	0.67339	0.573743	0.709779	0.895958	0.636187	1.01709
W288_MAESTRO	0.0573237	0.323046	0.910624	0	0.105851	0.0549193	1.0425	0.964118	0	0.98985	0.258877	0.638389	0.812913	0.078203	0.29529	0.718302	1.59903	1.71276	1.5576	1.79091	0.71621	1.22818	0.0456084	1.78993	1.39287	NA	0.778151	0.721811	1.23629	1.28217	1.77728	1.73159	1.83001	0.737511	0.762003	0.677607	0.0413927	0.209783	0.60206	0.717224	1.16983	0.425697	0.973671	0.536937	1.41691	0.458789	0.520639	0.423901	0.396542
W289_SHIRE	0.0756564	0.625827	1.15776	0.511883	0.283934	0.2403	1.04879	1.27669	0.176091	1.37383	0.556061	1.21275	1.74186	0.166134	0.236637	1.17883	1.43755	1.34462	1.56385	1.42004	1.0019	1.46788	0.335433	1.59835	1.45621	NA	0.30103	0.884625	1.02938	1.041	1.56419	1.19061	1.59901	0.816042	1.09426	1.07737	0.190332	0.32531	1.26717	1.19659	1.45213	0.762829	1.10923	0.643058	0.323969	0.331022	1.16703	0.596377	0.699601
W291_HEDGEHOG	0.055875	0.557267	0.805501	0.439333	0.179379	0.0978471	1.05937	1.1002	0	0.590619	0.224533	0.657534	0.808886	0.0866445	0.911073	NA	NA	NA	NA	NA	1.21719	1.41497	0.0330928	1.47972	1.7195	NA	NA	1.45719	1.87448	1.78774	1.85034	1.7026	NA	0.582518	1.42752	1.58512	1.04139	1.21466	1.80277	1.0027	1.29429	1.57023	1.81749	1.62416	1.94835	1.01153	1.30322	1.06558	1.1169
W296_GRANTA	0.210586	0.214314	0.913284	0	0.207473	0.14264	0.939569	1.01161	0	1.7355	0.312177	0.803867	0.989895	0.712616	0.265596	0.745524	0.94286	1.13031	1.53028	1.5259	1.14476	0.843962	0.85008	1.47625	1.51495	NA	0.778151	0.774955	0.951338	0.922725	1.74927	1.15198	1.17782	0.42111	0.841485	0.820858	0.550228	0.968623	0.929419	0.776487	0.96381	0.894814	1.10283	0.539202	1.06593	0.393751	0.789905	0.610341	0.881853
W311_ABELE	0.145507	1.07103	1.17493	0.511883	0.169233	0.0473528	0.940616	0.985426	0	0.466126	0.241297	0.491222	0.658965	0.10161	0.276534	0.376367	0.732041	0.936863	0.972932	0.940909	1.20628	1.46788	0.166569	1.69601	1.487	1.47986	0.30103	0.85685	1.36305	1.19285	1.73664	1.45439	1.5753	0.406029	0.719497	1.05956	0.812913	0.189209	0.0211893	0.727311	1.24766	0.583312	1.19736	0.737272	1.78802	0.497483	0.806258	0.675595	1.18707
W317_CHAMPLEIN	0.0784568	0.822822	1.09552	0.439333	0.179753	0.103188	0.792812	0.84161	0	0.571825	0.666799	1.25144	1.53529	0.105306	0.541023	1.06714	1.51655	1.71103	1.68062	1.77986	0.97211	0.843962	-0.0408542	1.9526	1.88779	NA	NA	0.852602	1.46953	1.18384	1.81968	1.38148	1.46479	0.720986	0.710287	1.07408	0.190332	0.168203	1.04139	0.939468	1.16927	0.919549	1.06004	0.8025	1.57055	0.731911	0.687836	0.648067	1.10467
W319_MARIS_WIDGEON	0.381801	0.639287	1.28443	0.628389	0.159988	0.231164	0.638689	0.881442	0	1.47493	0.593064	0.980776	1.49402	0.0968753	0.321308	0.0369568	0.0753061	0.239623	0.498031	0.658901	0.899984	1.22818	0.0249775	1.34321	1.61962	NA	0.30103	0.821383	1.19424	0.801404	1.69644	1.20222	1.43345	0.7502	1.00509	1.05231	0.190332	0.198932	0.840733	0.848648	1.228	1.28326	1.2558	1.01204	1.68924	0.528402	0.820078	0.581836	0.945158
W321_NORMAN	0.195789	1.05242	1.33806	0	0.295193	0.189546	0.780533	0.820267	0.0211893	0.658011	0.44917	0.959852	1.35603	0.279165	0.145952	0.757272	0.97913	1.22763	1.38083	1.28393	0.393969	0.658871	-0.0311785	1.96923	1.87181	NA	1.04139	1.00877	1.55678	1.41111	1.70774	1.29535	1.59923	0.643255	0.690285	0.855519	0.190332	0.0480532	0.190332	0.737478	1.15091	0.55582	0.783391	0.598572	1.12593	0.427486	0.675362	0.662947	0.701257
W323_FLAMBEAU	0.0696681	0.780893	1.10346	0.653213	0.232437	0.127429	0.935558	1.07954	0.0211893	0.581039	1.06108	1.43588	1.76812	0.157336	0.128788	0.837454	1.26256	1.3051	1.45186	1.66453	0.852806	0.843962	0.44052	1.77945	1.76163	NA	0.30103	1.12369	1.34577	0.986772	1.75496	1.72689	1.60119	0.665018	0.651472	0.636488	0.0413927	0.221675	0.190332	0.766769	1.13602	0.44576	0.882995	0.455454	1.50269	0.288473	0.41442	0.577032	0.69207
W325_RAPIER	0.195789	1.13653	1.36698	0.30103	0.16891	0.107854	1.05557	1.27766	0	0.66238	0.201397	0.644931	0.807535	0.0543449	0.242328	1.0038	1.34404	1.68984	1.70186	1.89229	1.29687	1.16237	0.173869	0.605305	1.86445	NA	0.778151	0.613207	1.10175	0.627366	1.73408	1.1959	1.48359	0.808008	0.859679	1.2615	0.190332	0.30298	0.190332	0.945542	1.18498	0.344392	1.30899	0.0413927	0.847852	0.277151	1.28761	0.585122	0.860051
W328_DISPONENT	0.0292214	0.579898	1.07115	0.653213	0.191088	0.57351	1.03419	1.04317	0	1.36864	0.156852	0.54083	0.725912	0.282486	0.893922	1.46614	1.68588	1.78033	1.81933	1.82644	1.34732	1.85595	1.32851	1.85757	1.69267	NA	0.30103	0.618989	1.21112	0.482874	1.70062	0.786751	1.24005	0.679337	0.976121	1.27898	0.550228	0.178977	0.60206	0.453302	1.18444	0.701309	1.04323	0.972943	1.86374	1.146	1.33483	0.909074	0.91743
W364_LONGBOW	0.109646	0.383995	0.93852	0.176091	0.188394	0.0629203	0.776047	0.790988	0.0211893	0.545802	0.765743	1.24125	1.65782	0.106191	0.187487	0.651315	0.983762	1.23096	1.31503	1.17581	0.656493	0.778151	-0.00301516	1.84105	1.92495	NA	1.27875	0.7751	1.38578	1.48756	1.81144	1.64532	1.8952	0.774079	0.978774	0.976808	0.0413927	0.217221	0.0211893	0.6462	1.25348	0.776483	0.822657	0.63779	1.69724	1.01153	1.04926	0.813381	0.923911
W371_JENA	0.130398	0.623973	1.13672	0.176091	0.162236	0.0545365	1.04438	1.03945	0	1.28477	0.285782	0.503655	0.659916	0.0815273	0.156096	NA	NA	NA	NA	NA	0.658167	1.16237	-0.041899	1.23147	1.88298	NA	0.30103	0.84609	1.08314	0.850033	1.51601	0.898725	0.872739	0.657725	0.487704	0.477121	0.0281644	0.31133	0.60206	0.628186	1.09136	0.463744	0.963963	0.678791	1.06699	0.584783	0.507535	0.57101	0.669552
W389_STETSON	0.1854	0.71617	1.14891	0	0.163996	0.0932816	0.616686	0.953518	0	1.59901	0.196729	0.609701	0.634477	0.0556077	0.49169	0.278723	0.432289	0.580316	0.720862	0.841231	1.19559	1.56127	-0.00469895	1.47217	1.87251	0.923762	NA	0.611829	1.12516	1.39463	1.63859	1.29048	1.4615	0.695131	0.848805	1.41747	0.190332	0.120903	1.04139	1.16614	1.29471	1.53143	1.383	0.985157	1.8571	1.58927	1.75657	1.80784	1.70092
W39_MARIS_SETTLER	0.0599419	0.462548	0.952308	0.439333	0.230449	0.255321	0.939669	1.09015	0.0211893	1.15546	0.475381	1.24252	1.47378	0.0814913	0.585235	0.371738	0.684442	0.781549	1.20197	1.2275	1.42254	1.41497	0.833983	1.59835	1.57229	NA	NA	0.605844	1.25164	0.949878	1.6708	1.26858	1.73719	0.255031	1.0773	1.5966	0.812913	1.16702	1.70757	1.31216	1.54543	1.61952	1.5929	1.10656	1.78344	1.57259	1.71399	1.12988	1.59759
W4_BOUQUET	0.220396	0.830717	1.1245	0	0.145352	0.0599419	0.541579	0.788168	0	0.662569	0.21801	0.537945	0.680336	0.0800851	0.174973	0.243249	0.402299	0.688975	0.912742	0.942784	1.00288	0.843962	0.071007	1.60141	1.80516	0.984977	0.30103	0.920332	1.20602	0.877371	1.71466	1.00775	1.35257	0.877602	0.866996	1.41863	0.550228	0.201943	0.989005	0.869674	1.18254	0.882809	1.13109	0.646894	1.72748	0.243038	1.4658	1.04579	1.2761
W41_MARIS_BEACON	0.276531	0.324899	1.07482	0.511883	0.172311	0.0846835	1.27367	1.42228	0	1.45249	0.549126	0.800648	0.944483	0.569971	0.489356	0.962899	1.06092	1.27551	1.29625	1.41156	1.51293	1.70757	0.168755	1.69329	1.87812	NA	NA	0.605844	1.25164	1.11059	1.74958	1.5227	1.61098	0.601734	1.06863	1.06856	0.0211893	0.216166	1.04139	0.910614	1.15875	1.46583	1.72311	1.09005	1.30053	1.42149	1.61855	0.929266	1.05821
W42_MARIS_NIMROD	0.136594	0.650308	1.23603	0.511883	0.291613	0.252197	1.04941	1.30157	0	0.548144	0.628389	1.04317	1.16256	0.230014	0.446087	0.490451	1.01306	1.0285	1.22469	1.17573	1.35724	1.56127	0.29765	1.28668	1.58816	NA	NA	0.667733	1.0187	0.702431	1.71273	1.33806	1.42911	0.692406	0.837715	1.04766	0.0211893	0.154424	0.60206	0.887436	1.36719	1.29257	1.27127	0.891035	1.68924	1.09258	1.51175	0.759517	1.21731
W423_HAMMER	0.145756	0.63759	0.827369	0.875061	0.222196	0.114377	NA	NA	NA	NA	NA	NA	NA	0.05759	NA	0.788067	1.28014	1.34166	1.21438	1.15816	NA	NA	NA	1.61962	1.43169	NA	NA	NA	NA	NA	NA	NA	NA	NA	1.0774	1.41547	NA	NA	NA	NA	NA	1.53552	1.64463	1.71324	2.00383	1.57687	1.86291	1.52068	1.88375
W43_MARIS_ENVOY	0.313572	0.636388	1.2188	0.653213	0.243732	0.168439	1.05292	1.27233	0.0211893	1.38883	0.600319	0.852602	1.37585	0.0821388	0.454	0.871194	1.00357	1.26763	1.43218	1.53103	1.2532	1.63442	0.308216	1.77945	1.35583	NA	0.30103	0.777282	0.761928	1.37803	1.66671	1.31408	0.806858	0.669875	0.890365	1.2878	0.60206	0.266467	0.929419	1.09281	1.35565	1.3387	1.45309	0.63779	1.86621	1.51022	1.57525	1.31139	1.81433
W438_MITHRAS	0.0602444	0.659155	1.06893	0.30103	0.177969	0.102674	0.3126	0.820792	0	0.654754	0.953228	1.26456	1.5876	0.161278	0.191065	0.354196	0.656742	0.864314	0.803344	1.03119	0.970835	0.843962	0.0213589	1.90407	1.86635	NA	0.778151	0.85685	1.05461	1.22917	1.71742	1.59528	1.79817	0.997299	0.936463	0.95376	0.60206	0.221675	0.929419	0.961291	1.33448	0.683767	0.741	1.16643	1.88762	0.48373	0.891035	0.674034	0.936591
W439_AVOCET	0.0574759	0.296446	0.706718	0.176091	0.166756	0.107583	0.296665	0.846151	0.0211893	0.570309	0.23147	0.66792	1.1232	0.218877	0.049298	0.330336	0.51058	0.726524	0.563835	0.803639	0.414324	0.724681	-0.00359637	1.71625	1.08884	NA	0.30103	0.72632	0.924279	1.13577	1.70449	1.38184	1.42797	0.815113	0.514946	0.951823	0.60206	0.256958	1.34733	0.79873	1.21958	0.463445	0.724277	0.550228	1.20406	0.442323	0.422585	0.539578	0.326126
W440_GALAHAD	0.328706	0.710033	1.21299	0.439333	0.166252	0.0839682	0.941213	0.89603	0	1.14931	0.494989	0.915875	1.33666	0.236058	0.0219752	0.564286	0.855755	1.08729	1.12011	1.21442	0.0234934	1.00317	0.0277513	1.59835	1.7629	NA	0.778151	0.732635	0.875061	0.976808	1.69152	1.37511	1.46075	1.00108	0.59395	0.860937	0.176091	0.151063	1.04139	0.888802	1.22083	0.473925	0.843509	0.294025	0.959062	0.514415	0.635635	0.618257	0.914405
W464_FRONTIER	0.330475	0.81697	1.03663	0	0.194376	0.127914	0.343014	0.963599	0.0211893	0.618676	1.14057	1.48184	1.80284	0.0636335	NA	NA	NA	NA	NA	NA	-0.0478279	0.909772	0.0149421	1.47972	1.94763	NA	NA	0.930542	1.65992	1.04999	1.80284	NA	0.958564	0.961801	1.06896	1.58939	NA	0.221936	NA	NA	NA	0.749427	1.04633	0.627058	1.72033	0.747334	0.764159	0.630326	0.717477
W479_AMBASSADOR	0.273742	0.622525	1.01157	0.176091	0.168262	0.0835743	0.930083	1.03902	0	1.14752	0.394627	0.573915	0.748963	0.00548081	0.118492	0.698233	0.984395	1.31761	1.65471	1.60948	0.390694	1.32158	0.367864	1.08063	1.5978	NA	NA	0.762078	1.01072	1.2833	1.69513	1.44122	1.57449	0.493876	1.06948	1.7091	0.60206	0.802568	1.41497	1.34154	1.51989	1.4238	1.63406	1.28771	1.98568	1.32222	1.77015	1.27054	1.60156
W486_MOULIN	0.119388	0.851747	1.16495	0.511883	0.174176	0.0950647	0.80767	1.03121	0.0211893	0.57588	0.748266	1.1469	1.75595	0.234517	0.279856	1.42243	1.70164	1.77056	1.89365	1.96813	1.25664	0.975582	0.92012	1.33546	1.72811	NA	0.778151	0.92179	1.15351	1.15351	1.74147	1.06521	1.51215	0.749427	0.859198	1.03663	0.190332	0.182985	1.34733	0.904869	1.20612	0.514548	1.04788	1.17275	1.81448	0.867821	0.992601	0.572407	0.712674
W488_RENARD	0.259211	0.903524	1.39129	0.676694	0.17374	0.104863	1.05576	1.087	0.0211893	0.557146	0.960613	1.30016	1.66922	0.334152	0.170796	0.697755	0.897337	1.0062	1.08142	0.909804	0.429514	0.975582	0.0553043	1.72558	1.45682	NA	0.778151	0.613419	1.07773	1.29203	1.70561	1.54095	1.29557	0.90477	0.798167	1.4143	0.190332	0.610234	1.04139	1.16643	1.22257	0.800029	1.30325	1.18081	1.92327	0.588384	0.888829	0.774079	1.00821
W489_BROCK	0.0490629	0.675045	1.07115	0.439333	0.19036	0.121921	0.828209	1.08579	0.0413927	1.52054	1.06315	1.39456	1.57657	0.619344	0.0289797	0.755153	0.921571	1.23515	1.42472	1.19196	0.425966	1.06898	-0.000293218	1.77568	1.55315	NA	0.778151	0.610021	1.256	1.20602	1.74225	1.26293	1.53794	0.944088	0.852846	1.09096	0.190332	0.300161	1.26717	0.948358	1.19515	0.704065	0.961148	0.421275	1.88618	0.459543	0.942832	0.896361	1.00081
W491_BRIMSTONE	0.43802	0.780101	0.944483	0.653213	0.303261	0.241497	0.930949	1.08146	0.30103	1.58848	1.15721	1.46696	1.84442	0.665093	0.231217	0.851214	1.3934	1.52213	1.62073	1.59337	0.981031	1.06898	0.0227689	1.84105	1.56679	NA	0.778151	0.735279	1.34713	1.26458	1.74312	1.58206	1.60086	0.764027	0.812579	0.973128	0.0211893	0.130655	0.0211893	0.586697	1.00791	0.841672	1.04711	0.43361	0.154223	0.721728	1.09869	0.61066	0.636311
W496_TONIC	NA	NA	NA	NA	NA	NA	0.795115	0.973728	0	1.37989	0.914237	1.34471	1.78647	NA	NA	0.95299	1.06109	1.27486	1.35678	1.35423	0.0480543	0.909772	0.0923946	NA	NA	NA	NA	0.672836	1.16346	0.869232	1.66596	NA	NA	0.965437	NA	NA	NA	0.233504	NA	NA	NA	NA	NA	NA	NA	NA	NA	NA	NA
W509_BOXER	0.0247319	0.511616	1.06258	0.439333	0.18625	0.613916	0.934195	0.943	0.176091	1.37051	0.678882	1.29475	1.69671	0.434217	0.894518	0.773555	1.47457	1.70527	1.76804	1.69044	1.31886	1.32158	0.555727	1.06633	0.915927	NA	0.30103	0.450711	1.34537	0.733197	1.48785	1.04727	0.911158	0.546172	0.524396	0.656098	0.0413927	0.250664	0	1.5244	1.52264	0.443732	0.565272	0.45194	0.595165	0.177537	0.35061	0.529559	0.586543
W527_GAWAIN	0.213757	0.799134	1.05461	0.653213	0.174525	0.106191	0.942058	1.07328	0.0211893	1.58746	1.27261	1.6046	1.90596	0.156125	0.109378	1.35026	1.41788	1.55685	1.58663	1.64473	0.725404	1.32158	0.00739314	1.60141	1.75587	NA	1.04139	0.989272	1.50678	0.841985	1.74958	1.57113	1.61521	0.755265	0.922414	1.05231	0.190332	0.243286	0.243038	0.933553	1.38429	1.14653	1.26804	1.27688	1.88826	0.867821	1.51136	0.827305	1.12226
W528_ASLAN	0.209193	0.732876	1.21801	0.778151	0.231291	0.281329	0.937217	1.07602	0.0211893	1.72885	0.757396	1.30105	1.75724	0.097639	0.308847	0.300115	0.431741	0.693031	1.03847	0.90131	0.70121	1.37448	-0.0213115	1.71634	1.72965	NA	NA	0.779669	1.41514	1.00775	1.71164	1.38703	1.27485	0.330819	1.06134	1.42275	0.781755	0.959232	1.65079	1.61841	1.69808	1.37634	1.44126	1.03527	1.86171	1.66276	1.71133	1.60948	1.79178
W529_CRAFTSMAN	0.192735	0.589726	1.14768	0.176091	0.174583	0.131234	0.941263	0.995898	0	0.610128	0.401573	0.695131	0.704151	0.0798322	0.144275	0.270424	0.46284	0.550244	0.980936	0.750662	1.03263	1.09656	0.0612802	1.60401	1.61899	NA	0.30103	0.557026	1.44358	0.906335	1.63165	1.14301	1.25983	0.586812	0.508126	0.623249	0.0413927	0.199206	0.0413927	0.760217	1.09504	0.506234	0.579099	0.79155	1.69176	1.04139	0.916669	0.62634	0.854861
W531_BOOTY	0.1854	0.823996	1.21985	0.439333	0.295479	0.578742	1.04088	1.43446	0.60206	1.64302	1.21704	1.49927	1.90298	0.709812	0.14425	0.303714	0.503374	0.78465	1.02717	0.782985	0.888102	0.724681	0.0438073	1.63508	1.46702	NA	0.30103	0.824126	1.29623	0.97359	1.78618	1.38238	1.43217	0.801609	0.429914	0.30963	0.0413927	0.151063	0	0.585053	1.01478	0.453165	0.6914	0.565966	0.274412	0.00432137	0.344844	0.666237	0.642977
W533_MERCIA	0.0292214	0.103462	0.434569	0.439333	0.203658	0.131201	0.793022	1.04591	0.0211893	0.952211	0.44576	0.928857	1.17056	0.161458	0.0489171	0.250145	0.395937	0.712238	0.821946	0.757871	0.642939	0.909772	-0.0176521	1.89955	1.7933	NA	0.778151	1.01132	1.3296	1.16197	1.73759	1.53135	1.59966	0.706547	0.542203	0.403121	0.0211893	0.379306	0.0211893	0.638599	1.01916	0.409087	0.5925	0.60206	1.3167	0.419295	0.592999	0.666799	0.750425
W537_SLEJPNER	0.27277	0.854428	0.885926	0.511883	0.168704	0.11919	0.794767	1.01912	0	0.707911	0.216957	0.489818	0.686636	NA	0.256628	0.695316	0.842908	0.955131	1.14335	1.0554	0.836076	1.22818	-0.119018	1.84298	1.81311	1.68079	NA	0.862608	1.38184	1.67293	NA	1.66191	NA	0.309204	0.978774	1.7091	0.190332	1.42101	1.80277	1.45026	1.57554	1.75209	1.8169	1.60278	1.98397	1.75104	1.95448	1.89202	1.99312
W544_AXONA	0.214128	0.59384	0.642465	0.176091	0.186702	0.127591	0.0610753	0.0860037	0	0.528531	0.231979	0.696269	0.83123	0.00787574	-0.000164333	0.0178134	0.129289	0.0834541	0.104337	0.285656	-0.0392022	0.539591	0.0142746	1.97855	1.93762	NA	NA	0.61236	1.26364	0.931458	1.71071	1.60959	NA	0.718169	1.07733	1.59605	1.13194	0.310268	1.84354	1.91201	1.94757	1.09019	1.41111	0.461799	1.92897	0.676694	1.68896	0.888236	1.59305
W565_PARADE	0.0940167	0.699404	0.944483	0	0.145134	0.0790727	0.643255	0.968763	0	1.17167	0.255273	0.713659	0.886491	0.218168	-0.000779396	0.485989	0.995092	1.18796	1.18505	1.39344	0.387301	0.539591	0.0636166	1.61962	1.76148	NA	0.30103	0.856729	1.05729	0.955688	1.74107	1.39358	1.50772	0.577951	0.693551	0.247973	0.0413927	0.285332	0	0.437708	1.09102	0.34183	0.643294	0.340047	0.77695	0.375846	0.470044	0.531862	0.602392
W584_SARSEN	0.158453	0.442793	1.10992	0.30103	0.308052	0.356217	1.05903	1.28335	0.550228	1.46522	1.15238	1.43318	1.7676	0.589324	0.270693	0.670343	1.01693	1.19649	1.32146	1.49142	1.09529	1.22818	0.490487	1.69601	1.94699	NA	0.778151	0.76982	1.01912	1.28511	1.69975	1.11428	1.49638	0.672005	0.33626	0.357935	0.190332	0.167613	0	0.615168	1.04083	0.352761	0.653924	0.247482	0.740381	0.376759	0.435337	0.331022	0.507697
W585_RENDEZVOUS	0.120442	0.839604	1.16791	0.511883	0.172369	0.0986783	0.942405	0.96199	0	0.593064	0.157759	0.497206	0.579784	0.225361	0.0946871	0.573208	0.750437	1.29509	1.34545	1.27957	0.861095	0.843962	0.0117659	1.85757	1.5325	NA	0.778151	1.01187	1.22968	1.02407	1.6721	1.69653	1.81124	0.53428	0.419129	0.262451	0.0413927	0.106871	0	1.08566	1.37232	0.496376	0.784805	0.571592	0.590964	1.04139	1.23312	0.489958	0.619682
W590_CINNABAR	0.0724705	0.864333	1.14082	0.676694	0.273441	0.13906	0.777427	0.845966	0	0.610447	0.221675	0.565612	0.68842	0.0599419	0.285675	0.951805	1.271	1.3102	1.58172	1.61677	1.0635	1.13479	-0.0537404	1.63508	1.79906	NA	NA	1.3167	1.10517	1.71717	1.84429	1.67596	NA	0.824321	1.06509	1.42275	0.0413927	0.356408	0.550228	1.16348	1.3341	1.385	1.42215	1.05185	1.94598	1.34978	1.60314	1.12672	1.50962
W591_HORNET	0.0292214	0.504743	1.03262	0.439333	0.128496	0.102159	0.569608	0.716254	0	0.543571	0.15412	0.267172	0.346353	0.0564093	0.145909	1.31218	1.63816	1.71042	1.69281	1.82768	1.03059	1.32158	-0.0578518	1.50569	1.46598	NA	NA	1.03427	1.18949	1.55388	1.8583	1.55522	NA	0.199206	1.29088	1.70944	1.41497	1.4238	1.80277	1.61663	1.69566	1.4777	1.57197	1.59545	1.98568	1.35734	1.84044	1.61742	1.93965
W607_APOLLO	0.153235	0.298416	0.646404	0.439333	0.26	0.795984	1.04112	1.28843	0.60206	1.52718	0.561101	1.2816	1.8173	0.8241	0.740798	0.677862	0.884679	0.981928	1.06381	1.37955	0.810633	0.909772	-0.0635606	1.47625	1.94968	NA	0.778151	0.546296	0.948413	0.409933	1.66191	1.08672	1.36866	0.403464	0.502291	0.659916	0.0211893	0.1329	0.0211893	0.335459	0.555899	0.359456	0.363205	0.868997	0.323969	0.375846	0.455294	0.592843	0.559915
W610_SOLEIL	0.0523861	0.625415	1.10619	0.511883	0.313656	0.255562	0.931254	0.988113	0	1.14792	0.675778	0.918502	0.972666	0.854786	0.56815	1.07298	1.37159	1.3802	1.58386	1.48936	0.937833	1.70757	0.0216683	1.34301	1.86823	1.30125	0.778151	0.927268	1.39655	1.14706	1.7751	1.22194	1.57287	0.943692	0.677151	0.812245	0.176091	0.277609	0.176091	0.37904	0.98449	0.524266	0.549778	0.878866	1.57011	0.480582	0.730468	0.733919	0.955864
W612_ARMINDA	0.145507	0.821251	0.900913	0	0.182956	0.110657	0.624179	0.802705	0	0.531607	0.236537	0.554368	0.687529	0.0887738	0.0748798	0.605056	0.824528	0.794939	1.15188	1.33609	1.14887	0.975582	0.0782179	1.62366	1.45606	NA	0.30103	0.557026	1.1329	0.834421	1.55907	1.25018	0.80618	0.654369	0.656002	0.634477	0.0413927	0.216957	0.0211893	0.622079	0.785856	0.31534	0.654878	0.921322	0.855379	0.443106	0.378345	0.575303	0.485187
W618_MERLIN	0.145756	0.817896	1.00945	0.176091	0.151829	0.0912448	1.05242	1.08034	0	1.45394	0.0996806	0.4777	0.758155	0.0703335	0.924223	0.425469	0.87181	1.26098	1.53104	1.56764	1.38922	0.975582	0.203478	1.47625	1.60724	NA	NA	0.540705	0.89098	1.32469	1.70961	1.31408	1.32428	0.162564	1.28544	1.80277	0.0413927	1.15345	1.80277	1.59241	1.68061	1.56861	1.68732	1.70757	1.95145	1.51546	1.82432	1.4546	1.79638
W626_SQUADRON	0.334212	0.940317	0.966142	0.676694	0.178171	0.108362	0.806519	0.822233	0	0.567967	0.349278	0.646011	0.928908	0.102674	0.27896	0.636742	1.25517	1.4464	1.42531	1.50373	0.533911	1.16237	0.016873	1.88666	1.54183	NA	0.778151	0.928396	1.15836	1.23019	1.71958	1.54045	1.71441	0.940317	0.567144	1.28081	0.550228	0.335859	1.58546	1.04077	1.35674	1.28832	1.27768	1.49718	2.00432	1.32978	1.6377	1.03767	1.78091
W628_RIBAND	0.0507663	0.371437	0.885926	0.778151	0.244302	0.148973	0.944631	1.00147	0.0211893	0.445604	1.28108	1.64256	1.87726	0.786055	0.0852457	0.889482	1.24852	1.42713	1.46949	1.45927	0.65799	0.724681	0.0163906	1.79267	1.82905	NA	1.27875	1.26252	1.40722	1.50079	1.78497	1.82439	1.78362	0.884342	0.494294	0.833147	0.0413927	0.174351	0.190332	0.687304	1.28878	0.439648	0.656779	1.01204	1.78344	0.615529	1.01715	0.847264	1.08463
W63_BENNO	0.496362	0.900258	1.3681	0.989005	0.599698	0.624499	1.03969	1.40961	0.176091	1.5754	0.0773679	0.395326	0.770852	0.171229	1.3972	0.625322	0.925401	1.22876	1.49137	1.46378	1.60851	1.63442	0.890665	1.06633	1.38739	NA	0.30103	0.67431	1.15897	0.680336	1.73552	0.958564	0.394452	0.18327	0.394277	0.344392	0.0211893	0.227887	0.989005	0.575057	0.862228	0.739651	0.875609	0.972434	1.03175	0.304921	1.15491	0.60206	0.347169
W635_MANDATE	NA	NA	NA	NA	0.174554	0.107108	0.631849	0.725422	0	0.608312	0.2266	0.687172	0.881385	NA	0.151882	0.954468	1.35373	1.54485	1.53201	1.79495	0.503073	0.843962	0.0481932	1.84473	NA	NA	NA	1.03019	1.51162	1.455	1.82866	1.4901	1.58218	0.602386	NA	NA	0.0413927	0.0480532	0.361728	0.801007	1.0564	0.570309	0.99941	NA	NA	0.935809	1.47521	NA	NA
W65_MARIS_PLOUGHMAN	0.157547	0.357172	1.05652	0.30103	0.187972	0.118562	NA	NA	NA	NA	NA	NA	NA	NA	NA	0.056028	0.147339	0.432086	0.592006	0.886115	NA	NA	NA	1.47625	1.50202	NA	0.30103	NA	NA	NA	NA	NA	1.45924	NA	0.833593	0.96426	NA	NA	NA	NA	NA	0.775246	0.91763	0.43361	0	0.636588	0.494024	0.4777	0.36724
W66_MARIS_HUNTSMAN	0.240973	0.597366	0.944483	0.511883	0.173419	0.118397	1.04712	1.07394	0	1.53614	0.686368	0.929521	1.3638	0.27455	0.172012	0.674103	0.762106	0.821534	0.828545	1.0044	0.866557	0.909772	-0.079949	1.50569	1.87887	NA	0.778151	0.817962	1.15897	0.857332	1.61247	1.33806	1.31492	0.722716	0.594945	0.808886	0.190332	0.191451	0.30103	0.730229	1.04346	0.945813	1.02857	0.998303	1.86464	0.804548	0.94332	0.860817	1.0836
W67_MARIS_TEMPLAR	0.149558	0.508395	0.945469	0	0.181272	0.116375	0.781755	0.947287	0	1.15576	0.702775	1.14541	1.34908	0.152227	0.772194	0.284304	0.621104	0.941055	1.22996	0.954219	1.54429	1.70757	0.917222	1.34301	1.55618	NA	NA	0.920228	1.33526	1.06333	1.71692	1.45818	1.63739	0.742725	1.04712	1.28511	0.550228	0.324899	1.65079	1.19855	1.33525	1.35614	1.26804	0.943148	1.98648	0.867821	1.17396	0.776629	1.24981
W670_APOSTLE	0.0823545	0.682235	1.07004	0.30103	0.260215	0.135673	0.587374	0.830845	0	0.953663	0.323046	0.721728	1.32715	0.0775496	0.185592	1.06853	1.2089	1.39372	1.6785	1.59594	0.822675	1.06898	0.0413667	1.22141	1.81935	NA	0.30103	0.602386	1.20602	0.877371	1.54456	1.08672	0.993877	0.473487	0.387568	0.20412	0.190332	0.12969	0.0211893	0.386735	0.895641	0.437751	0.662432	0.544068	0.847852	0.143951	0.291378	0.650113	0.627587
W671_PASTICHE	0.323994	0.520876	1.2188	0.511883	0.188704	0.272352	0.619615	1.02362	0	1.2782	0.250664	0.622214	0.836957	0.0626196	0.175953	0.329646	1.00606	1.20093	1.22551	1.42041	0.820651	0.658871	-0.0041804	1.29358	1.47943	NA	0.0413927	0.721811	0.68842	0.823474	1.57887	1.11926	0.890421	0.300813	0.357935	0.198657	0.0413927	0.152288	0	0.609704	1.07702	0.474071	0.723464	0.190332	0.820739	0.143951	0.308541	0.488692	0.654171
W672_FRESCO	0.129948	0.947679	1.18241	0.511883	0.174728	0.102228	0.936614	1.06371	0	0.611298	0.671265	1.13975	1.47972	0.0946109	0.777938	1.47701	1.73183	1.87232	1.80498	1.85184	1.01858	1.41497	0.207605	1.23121	1.82354	NA	1.27875	0.84609	0.816241	1.02119	1.75876	1.12743	0.799341	0.924434	0.873669	0.960946	0.0413927	0.299943	1.04139	0.634797	0.792592	0.915611	1.20842	1.09555	1.78802	1.15324	1.10914	0.947532	1.16092
W682_URBAN	0.192735	0.345374	0.956649	0.176091	0.170262	0.240025	0.94939	1.29345	0	1.4587	0.826787	1.29909	1.69082	0.146345	0.0240548	0.0672835	-0.0657301	0.518031	0.28761	0.575293	0.755793	0.539591	0.0493623	1.79267	1.44264	0.816241	NA	0.353147	0.71265	0.423246	1.56443	1.08672	1.08027	0	1.08153	1.71063	0.176091	1.05212	1.80277	1.33646	1.35747	1.42405	1.5678	0.669317	1.0552	1.01153	1.80705	0.78944	1.3144
W692_BEAVER	NA	NA	NA	NA	NA	NA	0.791691	0.862668	0	0.66764	0.227372	0.610767	0.786751	NA	0.00614633	0.54449	0.747301	0.903332	1.08103	1.05348	0.221066	0.909772	0.0270243	NA	NA	NA	NA	0.860038	1.24279	1.02572	1.79092	1.3934	NA	0.936614	NA	NA	0.0211893	0.358316	1.34733	0.87104	0.970074	NA	NA	NA	NA	NA	NA	NA	NA
W694_HAVEN	0.259211	0.700184	0.983175	0.176091	0.180671	0.111094	0.781396	0.768342	0	0.604334	0.232234	0.589056	0.763428	0.0903639	0.100076	0.640548	0.952248	1.26812	1.32389	1.38641	0.211764	0.843962	-0.039926	1.06633	1.29623	NA	0.778151	0.67071	1.12581	0.862728	1.78554	1.21005	1.427	0.769525	0.647481	0.972666	0.812913	0.207634	0.989005	0.957442	1.11074	0.874945	0.972298	0.669317	1.19364	0.688064	1.10276	0.691258	0.662382
W707_AXIAL	NA	NA	NA	NA	0.165155	0.0398106	0.933639	1.06378	0	0.548635	0.118265	0.361728	0.935003	NA	0.224179	0.526893	0.66266	0.878337	0.934221	1.01037	0.298609	1.48812	0.0590283	NA	NA	1.70808	NA	0.533645	1.16938	0.865104	1.762	1.31387	NA	0.52153	NA	NA	0.60206	0.675228	1.70757	1.6193	1.7098	NA	NA	NA	NA	1.58546	1.89535	NA	NA
W724_EKLA	0.120442	0.503109	1.03262	0.439333	0.183611	0.0971531	0.79789	0.955832	0.176091	0.607026	0.517724	1.02148	1.33183	0.281692	0.0373935	0.208216	0.54159	0.55961	0.505005	0.822869	0.966591	1.37448	0.0731749	1.25912	1.60021	1.36173	0.778151	0.856729	1.22968	0.897077	1.77931	1.55145	1.30428	0.944236	0.816308	1.08279	0.30103	0.216694	0.929419	0.897979	1.17039	0.877544	1.00498	0.515741	0.043054	0.458789	0.628646	0.74904	0.92687
W728_TALON	0.227964	0.611086	1.22737	0.176091	0.149188	0.111229	1.05549	1.42645	0.544068	1.14971	1.2739	1.72001	1.9144	0.233275	0.268769	1.35413	1.65395	1.74668	1.80406	1.75646	0.477374	0.909772	0.0135833	1.11926	1.67247	1.09272	0.30103	0.615845	1.00346	0.97359	NA	1.4138	NA	0.753583	0.687618	1.42846	0.176091	0.168792	0.60206	0.955013	1.31021	1.42885	1.68037	1.07929	1.99092	1.11331	1.57148	1.2704	1.93784
W732_DEAN	0.425942	1.13354	1.17085	0.176091	0.162296	0.118893	0.939819	0.991315	0	0.5027	0.237544	0.638789	0.658011	0.0619799	0.175301	1.08928	1.30207	1.58571	1.60207	1.57514	0.718966	1.46788	-0.0286468	1.77772	1.89492	NA	1.27875	0.982859	1.36884	1.29688	1.74609	1.55715	1.54765	0.618362	0.422426	0.448706	0.0413927	0.318272	0.0211893	0.730229	1.1909	0.692935	0.771903	0.762003	1.56878	0.288473	0.304313	0.645913	0.543593
W735_TARA	0.222404	0.622007	1.14675	0.653213	0.193041	0.141199	0.930134	0.96895	0	0.595937	0.463146	0.832445	0.975432	0.109714	0.113836	0.560702	1.04366	1.19286	1.31807	1.44557	0.607937	1.54206	-0.0497434	1.85751	1.28171	1.05154	0.778151	0.815777	1.0799	1.06408	1.65475	1.32077	0.991226	0.974235	0.688598	0.963316	0.30103	0.33646	1.41497	0.88004	1.22678	0.379849	0.650089	0.745543	1.92703	0.427486	0.7059	0.653695	0.55762
W736_HEREWARD	0.0378646	0.625621	1.2079	0.30103	0.152197	0.0609999	0.62076	1.06945	0.544068	1.27887	0.434888	1.23671	1.63568	0.151125	0.239712	1.04712	1.42331	1.51366	1.71406	1.83699	0.880839	1.16237	0.0361682	1.59835	1.27738	NA	NA	1.0103	1.18241	1.12613	1.60617	1.25912	1.07004	0.967408	0.704579	0.448706	1.20412	0.221675	0.778151	0.731171	1.02663	0.321598	0.859856	0.921322	1.07572	0.40671	0.44925	0.616686	0.656926
W755_ORESTIS	0.205935	0.79706	1.2408	0.511883	0.953189	0.94342	1.04739	1.57507	0	0.563006	0.643946	0.891035	1.01242	0.936277	0.16427	0.673176	1.1651	1.08535	1.59945	1.2508	1.1626	1.06898	0.179289	1.36474	1.78895	1.16316	0.778151	0.430559	1.26198	1.0013	1.7113	1.51428	1.13862	0.503655	0.529687	0.868056	0	0.203577	0	0.696405	1.14263	0.590173	0.579099	0.921322	1.86621	0.40671	1.20788	0.889806	1.42927
W756_SITKA	0.0553401	0.140194	0.802089	0.30103	0.174786	0.101506	0.937518	0.920489	0	0.679155	0.75274	0.891872	1.23172	0.345648	0.142626	0.742223	1.01089	1.09456	1.36636	1.41315	0.526544	0.843962	-0.0132414	1.4257	1.75228	1.33726	1.04139	0.916507	1.38828	1.34064	1.79768	1.56455	1.89988	0.770557	0.441538	0.670246	0.190332	0.244277	0.0211893	0.61823	0.96381	0.292034	0.324217	0.950267	1.62103	0.419295	0.459772	0.58995	0.944687
W759_ADMIRAL	0.120442	0.561221	0.858537	0.30103	0.183327	0.0911039	0.768046	0.775392	0	0.634679	0.343606	0.606166	0.700704	0.071882	0.01597	0.265808	0.47184	0.785496	0.986965	1.09389	0.291324	0.909772	0.0378718	1.69329	1.43104	1.57507	1.27875	0.85685	1.63165	0.98945	1.77902	1.1934	1.47173	1.12084	1.29188	1.26834	0.190332	0.155336	1.34733	0.879706	1.18117	0.761627	0.893568	0.921478	1.86171	0.177537	1.16322	0.791129	0.996648
W760_SOLDIER	0.0668847	0.620136	1.09061	0.30103	0.11294	0.0960406	0.797406	0.834929	0	0.62024	0.237795	0.645717	0.828015	0.0614902	0.109884	0.474027	1.34127	1.34924	1.47851	1.74958	1.06704	0.909772	0.0214429	1.50569	1.84634	1.59802	1.04139	1.00894	1.15045	1.54108	1.82802	1.74437	NA	0.669503	0.262925	0.926342	0.0413927	0.207634	0	1.08253	1.4174	0.825231	0.847807	0.616055	0.948999	0.809088	1.33858	0.59151	1.01348
W765_SAREK	0.18673	0.579898	1.08565	0.176091	0.164561	0.0828213	0.950121	1.06198	0.0211893	1.27173	0.964495	1.42457	1.76358	0.235023	0.0325245	0.50018	0.596453	0.745049	0.894414	0.735046	1.03587	1.06898	0.0356945	1.60141	1.6852	1.01494	0.60206	0.721481	0.996512	0.686636	1.79106	1.41697	1.56808	0.527759	0.602169	0.25042	0.0211893	0.188366	0.0211893	1.5269	1.6311	0.277838	0.562924	0.724604	1.10962	0.616895	0.491271	0.549984	0.773418
W770_LANCELOT	0.0523861	0.703205	1.18384	0.30103	0.289567	0.261358	1.04949	1.08881	0.0211893	0.451018	0.269746	0.556905	0.905796	0.213039	0.0764541	0.240988	0.419251	0.712619	0.949401	1.14506	0.479177	0.843962	0.0439301	1.84105	1.73512	1.23855	0.778151	0.771514	0.963316	0.972666	1.74679	1.1807	1.24477	0.844477	0.498724	0.431364	0.0211893	0.174351	0.190332	0.700548	0.829726	0.353724	0.822009	0.581836	1.0973	0.39794	1.04619	0.542701	0.747464
W773_TORONTO	0.450188	0.944384	1.26055	0.511883	0.0700379	0.0609621	1.26965	1.27513	0	1.73064	0.199206	0.512418	0.761176	0.0956574	0.219474	0.423779	0.504995	0.830406	1.24362	1.04235	1.39794	1.48812	0.83551	1.80044	0.893762	0.832509	0.778151	0.457731	1.41863	0.915927	1.67596	1.1959	1.05154	0.648165	0.724849	0.647383	0.190332	0.11294	0.30103	0.441086	0.741586	0.350636	0.477322	0.645226	1.31111	0.494294	0.669905	0.627468	0.601353
W775_ESTICA	0.163996	0.429591	1.10551	0	0.163817	0.084612	0.779452	0.998608	0	1.46321	0.192846	0.518909	0.559907	0.273395	0.0439095	0.396513	0.456779	0.651681	0.762161	0.909905	0.76926	0.909772	-0.024469	1.69845	1.22011	NA	0.30103	0.447313	1.03981	0.814248	1.56773	1.25551	1.13577	0.559548	0.368287	0.943495	0.0211893	0.165838	0.60206	0.902073	1.21354	0.341039	0.890811	1.10415	1.1191	0.37767	0.470044	0.535547	0.74672
W776_WASP	0.221805	0.322839	0.800717	0.30103	0.592199	1.15084	0.787106	0.961184	0.176091	1.45921	0.660486	1.12097	1.32777	0.231572	0.181022	0.809172	1.60933	1.5652	1.64394	1.83612	0.953867	1.13479	-0.0136939	1.06633	1.74539	NA	0.778151	0.462697	0.658011	0.943989	1.51055	1.11428	1.34947	0.986369	0.888516	1.43553	0.0413927	0.227887	0.60206	0.912942	1.10913	1.00139	1.14733	0.63779	1.41691	0.72746	1.30683	0.950316	1.08326
W783_CAPRIMUS	0.120442	0.686189	1.07115	0.176091	0.168439	0.268718	1.05971	1.06826	0.0413927	1.46058	0.961848	1.41559	1.53643	0.377288	0.45131	0.588205	0.84799	1.31671	1.37657	1.38812	1.02215	1.06898	0.0260682	1.47972	1.78412	1.24527	NA	0.810971	1.04727	1.2079	1.56194	1.14891	0.965672	0.797406	0.820595	1.03743	0.0211893	0.251638	0.190332	0.644671	0.941148	1.37701	1.40046	0.962369	1.66661	1.35734	1.43563	0.914608	1.28654
W785_ARISTOCRAT	0.0745605	0.368473	0.731589	0	0.173769	0.0978471	0.249198	0.691435	0	0.596157	0.245266	0.477266	0.514548	0.0572856	0.0495257	0.185256	0.342997	0.542336	0.898296	0.849744	0.508128	0.843962	0.0127898	1.22141	1.75603	NA	0.778151	0.89176	1.31681	1.35698	1.70492	1.63327	1.79071	0.746323	0.351796	0.356026	0.0413927	0.160469	0	0.568719	1.25116	0.455302	0.758606	0.6861	1.0213	0.40671	0.951533	0.624901	0.287188
W787_TORFRIDA	0.499522	0.942008	1.22401	0	0.171024	0.122052	0.935507	0.97557	0	0.549616	0.221414	0.500236	0.739572	0.419245	0.0221195	0.367024	0.529469	0.784822	0.817832	1.18064	0.623772	0.724681	-0.00254054	1.91196	1.94581	NA	1.04139	0.925725	1.17725	1.44059	1.78732	1.64631	1.78462	0.623766	0.426999	0.404834	0.0413927	0.270446	0.190332	0.947644	1.46254	0.838345	1.04711	0.678791	1.06699	0.954049	0.961936	0.358886	0.895802
W798_CAMP_REMY	0.09691	0.693287	1.20412	0.176091	0.180556	0.0560278	0.812178	1.01038	0.176091	0.918659	0.80956	1.19493	1.58252	0.164561	0.170796	0.594515	0.875174	1.50708	1.68426	1.6402	1.23266	0.909772	0.0409457	1.96393	1.57807	NA	0.778151	0.862608	0.830589	1.44342	1.70062	1.59095	1.14891	1.19816	0.860937	1.28735	0.0413927	0.137987	0.0413927	0.853232	1.35838	0.92028	1.33502	0.453624	1.66811	0.609488	0.865547	0.993568	1.24393
W801_ASTRON	0.224844	0.280123	1.18384	0.176091	0.166015	0.12274	0.937668	1.42331	0.0211893	1.68629	0.860937	1.39152	1.78895	0.0506504	0.22942	0.605888	0.703224	1.03648	1.15031	1.24295	1.33576	1.41497	0.349713	1.36474	1.66699	1.08884	NA	0.858657	1.43759	0.5302	1.68269	1.21985	1.59351	0.784546	0.839101	1.26269	1.04139	0.194237	1.41497	0.98317	1.15003	1.05523	1.25075	1.29199	1.88618	1.14672	1.20334	0.989895	1.58265
W803_FLETUM	0.0570191	0.18949	0.837588	0	0.166193	0.243807	0.783904	1.02645	0	1.12995	0.658774	0.991625	1.25912	0.214526	0.114985	0.34037	0.514902	0.542599	0.7823	1.05246	0.36793	0.42031	0.0562792	1.63508	1.24846	0.69897	0.778151	0.767527	1.43425	0.986772	1.64562	1.20817	1.03623	0.754195	0.953276	1.42504	0.60206	0.240799	0.929419	0.948072	1.02114	1.3428	1.41543	0.838597	1.26936	0.592621	1.16057	0.596267	0.795255
W806_DIABLO	0.281283	1.09594	1.31848	0.511883	0.108362	0.0341068	1.04556	1.2671	0	1.37195	0.240549	0.577032	0.570543	NA	0.185212	1.00753	1.44199	1.56347	1.36992	1.72319	0.787904	1.32158	0.00559064	1.84621	1.57898	1.32838	NA	0.674034	1.256	0.755875	1.63528	1.69566	NA	0.267875	1.06476	1.88638	1.26717	1.59295	1.80277	1.88396	1.94348	1.714	1.9028	0.998303	1.98636	1.77725	1.97409	1.44635	1.87025
W808_SPARK	NA	NA	NA	NA	NA	NA	NA	NA	NA	NA	NA	NA	NA	NA	0.000179216	0.381091	1.06348	1.37381	1.38543	1.43119	NA	NA	NA	NA	NA	NA	NA	NA	NA	NA	NA	1.18041	NA	0.724931	NA	NA	0.0413927	0.340444	0.929419	0.69666	0.777633	NA	NA	NA	NA	NA	NA	NA	NA
W810_ZODIAC	0.363349	0.928754	1.2188	0.176091	0.183412	0.118298	0.642267	0.998477	0.0211893	0.656194	0.234011	0.588496	0.790988	0.221492	0.037874	0.768544	1.12727	1.34322	1.37078	1.55627	0.628018	0.909772	0.00325397	0.822822	1.63144	NA	0.30103	0.715836	1.43727	1.19921	1.77706	1.50853	1.51028	0.63759	0.467312	0.31597	0.0211893	0.168203	0	0.65066	0.958369	0.286007	0.591399	0.455454	0.767917	0	0.419337	0.288473	0.445362
W811_FENDA	0.0487525	0.514282	1.14675	0.30103	0.16566	0.0786018	0.281033	0.868527	0	0.590396	0.218536	0.594393	0.716003	0.0514227	0.0823265	0.170138	0.298369	0.563699	0.565303	0.621365	0.045211	0.658871	-0.0246978	1.59494	1.50243	1.08884	0.778151	0.772248	0.727541	0.521138	1.62397	1.24748	1.40466	0.454387	0.623146	0.696356	0.0211893	0.17406	0	0.619449	0.895641	0.354493	0.654878	0.630224	1.61208	0.0211893	0.367463	0.625518	0.680091
W817_HUSSAR	0.116807	0.947385	1.14768	0.176091	0.153113	0.10568	1.05858	1.10493	0	0.495128	0.206556	0.500511	0.591065	0.0582362	0.177476	0.797695	1.25804	1.27156	1.59252	1.52564	0.526693	1.06898	0.0188083	1.08063	1.36436	NA	0.778151	0.951338	1.40398	1.34459	1.73886	1.80611	1.70389	0.690462	0.649627	0.893762	0.0413927	0.167613	0.190332	0.914745	1.23118	1.13675	1.18292	0.688865	1.72748	1.29833	1.27165	0.689841	0.969888
W818_BRIGADIER	0.267219	1.08647	1.32634	0.176091	0.170379	0.110489	1.03671	1.0558	0	0.51175	0.218273	0.667546	0.887617	0.0630705	0.281171	0.871744	1.13705	1.34861	1.46281	1.63187	0.335244	1.16237	0.0145696	1.95109	1.89143	NA	1.04139	1.24591	1.3189	1.11025	1.7893	1.74515	NA	0.614475	0.666612	1.42667	0.0211893	0.293584	0.190332	1.32741	1.54978	1.57471	1.68306	1.43995	1.85744	1.49609	1.67607	0.940118	1.43648
W824_BRYDEN	0.216957	1.04564	1.17493	0.30103	0.170144	0.086929	1.03961	1.02436	0	0.543944	0.207365	0.652053	0.705008	0.0841829	0.100369	0.301203	0.598821	0.754838	1.14949	1.1236	0.6816	0.778151	0.0135382	1.79267	1.57136	1.57875	1.04139	1.01199	1.3813	1.22917	1.77217	1.76462	NA	0.715836	0.422097	0.294466	0.0211893	0.143327	0.0211893	0.647913	0.819167	0.311754	0.575683	0.421275	0.834808	0	0.35061	0.604982	0.620678
W825_ADROIT	0.0478198	0.629002	0.983175	0.176091	0.0392951	0.0501863	0.610979	0.812512	0	1.27469	0.339253	0.885644	1.1284	0.616118	0.178344	0.646152	0.870275	1.18719	1.20208	1.48586	0.806245	0.843962	0.0205403	1.60401	1.6994	NA	0.778151	1.12441	1.25115	1.48869	1.85327	1.67906	1.57553	0.556664	0.322219	0.416641	0.60206	0.0119931	0	0.783148	0.949145	0.188366	0.0961089	0.828467	1.72423	0.584783	0.487107	0.294687	0.347169
W826_LEO*	0.427015	0.788804	0.950851	0.176091	0.174147	0.158634	0.765072	1.04131	0.176091	1.12241	1.21762	1.49689	1.77924	0.562412	0.303044	0.985538	1.50728	1.78834	1.76757	1.79412	0.893477	1.78176	0.503049	1.63508	1.63699	1.07809	0.778151	0.981683	1.44436	1.14737	1.72722	1.3638	1.40261	0.737431	0.859679	0.713491	0.0413927	0.307924	0.544068	0.892929	1.10329	0.673574	1.31818	0.645226	1.54009	1.01153	1.47493	0.63266	0.862339
W827_RENOWN	0.141732	0.501333	1.19976	0.30103	0.173827	0.0561041	0.944976	0.970486	0.0211893	0.567262	0.665018	1.30107	1.68061	0.465323	0.274894	0.973854	1.51291	1.62951	1.59343	1.64236	0.265497	0.658871	0.0699461	1.06633	1.8635	1.35449	0.778151	1.08382	1.40841	1.41397	1.80188	1.23679	1.48601	0.784974	0.700704	0.850646	0.544068	0.248464	0.0211893	0.553757	0.915227	0.555336	1.06302	1.30557	1.81467	0.378943	0.879326	0.897627	1.48204
W828_HUNTER	0.0745605	0.50637	0.948902	0.176091	0.162176	0.105612	0.590396	0.808818	0	0.524396	0.245759	0.634074	0.754348	0.0496444	0.185807	0.610869	0.75835	0.814837	0.834081	1.15064	0.324263	0.909772	-0.063152	1.69601	1.58172	NA	0.929419	0.721811	1.03981	0.984527	1.62418	1.25768	0.883093	0.633064	0.344589	0.487138	0.0413927	0.198932	0	0.60522	0.892997	0.395676	0.594694	0.670895	1.08832	0.37767	0.441576	0.585461	0.571209
W829_VERITAS	0.199344	0.940367	1.14891	0.176091	0.233732	0.138682	0.583765	0.855095	0	0.653695	0.137671	0.547898	0.665581	0.0546514	0.308044	NA	NA	NA	NA	NA	0.342153	1.06898	0.0167991	1.11926	0.999131	1.00561	0.778151	0.817962	1.40705	1.2737	1.70919	1.28735	1.02979	0.572988	0.498173	0.41162	0.0413927	0.0895519	0.190332	0.550203	0.841828	0.381296	0.674434	0.30103	0.873371	0.7751	0.856707	0	0
W833_CADENZA	0.0292214	0.449633	0.717671	0	0.189294	0.119025	0.33646	0.763203	0	0.651084	0.18949	0.609488	0.931966	0.065841	0.0331747	0.777023	1.0625	1.08031	1.4055	1.3324	0.022497	1.06898	0.239083	1.59494	1.27531	NA	0.778151	0.67071	1.36624	0.991226	1.66745	1.715	1.74076	0.759366	0.875409	1.27967	0.60206	0.138303	1.43024	0.83429	1.23385	0.486855	0.655829	0.247973	1.72848	0.143951	0.331085	0.708676	0.732345
W834_SOISSONS	NA	NA	NA	NA	NA	NA	1.27506	1.29039	0	1.68623	0.124178	0.265761	0.322219	NA	0.00283839	0.210841	0.561916	0.241309	0.91307	1.63896	0.572748	0.843962	0.0922181	NA	NA	NA	NA	0.719	1.13418	1.18441	1.72419	1.66652	NA	0.577262	NA	NA	0.0413927	0.240799	0.30103	0.725805	0.996357	NA	NA	NA	NA	NA	NA	NA	NA
W844_TREND	0.127591	0.174641	0.706718	0.653213	0.192679	0.0913152	1.05104	1.09698	0.0211893	0.656098	0.240549	0.597146	0.627366	NA	0.197475	0.826041	1.19175	1.62953	1.61898	1.85433	1.19313	1.56127	0.265115	1.97474	1.56867	1.96895	NA	0.660865	1.42732	0.945469	1.77386	1.76582	NA	0.31534	1.08536	1.58354	0.812913	0.629104	1.88081	1.60677	1.74884	1.38605	1.61953	1.23269	1.94835	1.76152	1.9195	1.16776	1.88813
W847_FLAME	0.195789	0.941909	1.28511	0	0.160589	0.0394141	0.781612	1.05584	0	0.693903	0.763952	1.13802	1.52982	0.165749	NA	0.897857	1.23018	1.43014	1.2728	1.36217	0.967375	0.843962	-0.0697233	1.47972	1.82419	NA	0.30103	0.725013	1.12254	1.031	1.73775	NA	0.654177	0.741939	0.725013	0.95376	NA	0.314499	NA	NA	NA	0.774298	0.929937	0.838597	0.829357	0.642761	0.764159	0.598462	0.999568
W848_WOODSTOCK	0.482473	1.1642	1.20898	0.176091	0.140822	0.0514998	0.629206	0.849051	0.0413927	0.5989	0.423082	1.03246	1.41162	0.273788	0.00101424	0.358528	0.423418	0.612481	0.823812	0.675264	0.222303	0.658871	0.037442	1.91403	1.77532	1.58422	0.778151	0.892651	1.11294	1.14019	1.702	1.52101	0.944483	0.682596	0.265054	0.307496	0.0413927	0.194792	0	0.609185	1.03666	0.313656	0.575683	0.824126	1.26625	0.00216606	0.280296	0.503791	0.577847
W856_LYNX*	NA	NA	NA	NA	NA	NA	0.610234	0.972481	0	0.666986	0.251395	0.49955	0.757396	NA	0.0674001	0.217388	0.347656	0.4368	0.795777	0.79642	0.108302	0.539591	-0.0455581	NA	NA	NA	NA	0.84609	0.955207	1.17522	1.71357	1.64098	NA	0.757168	NA	NA	0	0.261025	0.550228	0.796847	1.1259	NA	NA	NA	NA	NA	NA	NA	NA
W858_RIALTO	0.320458	0.713742	1.47114	0	0.192233	0.109646	0.943148	0.945272	0	0.639586	0.195623	0.48841	0.695482	0.0957968	0.0341217	0.368037	0.713433	0.830762	0.854074	0.879114	0.854189	0.975582	0.000696594	1.34301	0.664642	NA	0.778151	0.72632	0.983626	1.17782	1.80264	1.31513	0.725912	0.846337	0.8654	1.27715	0.30103	0.366236	1.41497	1.11928	1.28212	0.859078	0.993336	1.42951	1.81448	0.994581	0.993905	0.773786	1.01025
W859_ANDANTE	0.214128	0.877832	1.1427	0	0.158272	0.0753279	0.943396	1.07759	0	0.62941	0.192289	0.576572	0.775246	0.100887	0.045314	0.45008	0.781361	1.14952	1.30799	1.50506	0.864012	0.778151	-0.0164974	1.90124	0.961421	NA	0.30103	0.524526	0.804821	0.984077	1.71458	1.49346	1.33866	0.824646	0.510545	0.152288	0.0211893	0.24403	0.190332	0.812539	1.25694	0.34733	0.636392	0.448706	1.50656	0.439333	0.859082	0.504607	0.674853
W862_ATLA	0.485523	1.13046	1.27989	0.176091	0.187295	0.0993698	0.927524	1.08404	0	0.546419	0.15137	0.4524	0.390935	0.0742311	0.0746938	0.789248	0.963142	1.38387	1.36616	1.51697	0.49895	0.843962	0.0495628	1.84473	1.42029	1.39375	0.778151	0.625724	0.869232	0.606381	1.7307	1.65954	1.32035	0.653019	0.700877	0.44248	0.0413927	0.281488	0.0211893	0.584504	0.874577	0.398461	0.908165	0.489677	1.0453	0.40671	0.510188	0.390582	0.631486
W863_OSTARA	0.265077	1.06867	1.13481	0.439333	0.160318	0.0907164	0.832062	0.962322	0	0.539327	0.215109	0.659536	0.914872	0.0948204	0.18851	0.623483	1.29877	1.34313	1.53971	1.53686	0.804729	0.909772	-0.0236744	0.847573	1.78739	1.48259	1.04139	1.0103	1.25285	1.3145	1.77952	1.52466	1.36977	0.735998	0.657534	0.700704	0.190332	0.197556	0	0.575843	0.960644	0.33726	0.645246	0.929419	1.06946	0.438701	0.346775	0.389875	0.545963
W867_PROPHET	0.416091	0.781396	1.09377	0.176091	0.176757	0.102194	0.941313	1.07092	0.0211893	0.56265	0.233504	0.673942	0.752816	0.0622434	0.550985	0.877382	1.39996	1.45814	1.59502	1.62429	1.13089	0.909772	0.0999121	1.77772	1.80754	1.36493	1.04139	0.732635	1.2398	1.14706	1.71088	1.58092	1.75724	0.984842	0.502017	0.808886	0	0.400192	0.60206	0.927157	1.26218	0.513883	1.11915	0.699924	1.69492	1.18021	1.46638	0.65408	0.824838
W878_BEAUFORT	0.334212	0.5325	1.28443	0	0	0.0620929	0.788663	1.0803	0	1.14358	0.190612	0.515741	0.659916	0.0644205	0.17347	0.942157	1.31195	1.61742	1.69431	1.77688	0.480857	0.778151	0.396521	1.71634	1.1014	NA	0.778151	1.00445	1.30384	0.997386	1.64787	1.0799	1.59251	0.590396	0.659155	0.545307	0.0211893	0.0511525	0.0211893	0.687737	1.11965	0.431364	1.04323	0.43361	0.75146	0.994581	1.04888	0.585009	0.655091
W881_ENCORE	0.173681	0.93887	1.08991	0.176091	0.103085	0	0.786964	0.929776	0	0.982904	0.190892	0.741703	0.854306	0.0660276	0.0780717	0.787357	1.10063	1.24318	1.22232	1.23477	0.664884	0.909772	-0.0386817	1.78993	1.27416	NA	1.04139	0.721481	0.697229	0.818885	1.61109	1.02036	1.30255	1.03563	0.87691	0.834421	0.0413927	0.12969	0.676694	0.596111	0.884967	0.356599	0.656779	0.929419	1.05338	0.443889	0.462731	0.557146	0.662382
W882_CONSORT	0.745824	1.27344	1.34674	0.511883	0.148942	0.087462	0.796921	0.857031	0.190332	0.583765	1.56379	1.82883	1.91582	0.616623	0.164862	0.85789	1.33764	1.20827	1.48799	1.63456	0.661974	0.539591	0.0382428	1.90124	1.71105	NA	1.04139	0.92371	1.31744	1.31513	1.74547	1.63558	1.26174	0.989895	0.628389	0.790285	0.0413927	0.188647	0.0413927	0.838047	1.05494	0.829561	0.91763	0.550228	1.36367	1.05664	1.38507	0.486997	1.05675
W886_TURPIN	0.455865	0.86243	1.17348	0.30103	0.148263	0.0539232	0.831742	0.995108	0	0.509068	0.167317	0.613842	0.583199	0.0521166	0.178125	0.431756	0.701073	0.98543	1.29134	1.22537	0.568533	1.00317	0.0159976	1.08027	1.44855	1.51667	0.778151	0.959375	1.07262	1.15198	1.71181	1.65437	1.71458	0.799685	0.462548	0.477121	0.0413927	0.143639	0.550228	0.943815	1.43814	0.935608	1.20574	1.00983	1.7801	1.18381	1.50845	0.40637	0.295681
W896_DYNAMO	NA	NA	NA	NA	NA	NA	0.570193	0.957751	0.0211893	0.65696	0.357935	0.736237	1.1532	NA	NA	0.881237	1.21695	1.35809	1.58292	1.46937	0.520583	0.843962	-0.0291474	NA	NA	NA	NA	1.1213	1.09864	1.06558	1.81218	NA	NA	0.652343	NA	NA	NA	0.216166	NA	NA	NA	NA	NA	NA	NA	NA	NA	NA	NA
W900_TRAWLER	0.228323	0.797337	1.08991	0.176091	0.604453	0.830332	1.04489	1.06785	1.13194	1.37427	0.928037	1.59628	1.84572	0.563089	0.0992166	0.580253	0.996521	1.48192	1.64499	1.77224	0.698718	0.843962	0.00908619	1.28668	1.88463	NA	0.60206	0.472318	1.06856	0.814248	1.71584	1.22737	1.28149	0.801266	0.425045	0.683047	0.812913	0.188084	0	0.41035	0.942097	0.143639	0.567607	0	0.81762	0	0.335061	0.621695	0.476955
W931_CAXTON	0.220396	0.626135	1.03423	0.176091	0.103496	0.0580082	0.948755	1.08102	0	0.973543	0.795254	1.17886	1.74076	0.3426	0.0983919	0.535402	0.798775	1.21418	1.3032	1.38622	0.824029	0.909772	-0.0125425	1.77342	1.66577	NA	0.778151	1.01292	1.37401	1.2408	1.85101	1.52127	1.66997	0.955688	0.656386	0.719331	0.30103	0.231724	0.676694	0.887546	1.16927	0.420451	0.714423	0.891035	1.56878	0.720159	0.514136	0.649821	0.852534
W932_REAPER	0.1854	0.573104	1.08243	0.176091	0.133187	0.0907869	0.937167	1.03595	0	0.658488	0.20871	0.610128	0.71265	0.158604	NA	0.593473	0.939687	1.09121	1.36085	1.45	0.722604	0.778151	0.0190073	1.80044	1.13481	NA	0.929419	0.776774	1.09864	0.982271	1.78845	1.26269	1.49831	0.76982	0.647089	0.390935	0.190332	0.260548	0.30103	0.577075	0.498031	0.667173	0.839169	0.493597	1.47795	0.39794	0.978439	0.607777	0.773418
W933_RALEIGH	0.0487525	0.499962	1.14675	0.176091	0.199399	0.125741	0.256958	0.848989	0	0.462847	0.297979	0.67006	0.776701	0.0657664	0.111147	0.649528	1.2229	1.37339	1.42941	1.53129	0.24068	0.724681	0.10298	1.06633	0.959518	NA	1.04139	0.858236	1.22037	1.32325	1.7558	1.65811	1.49304	0.642465	0.462847	0.501059	0.190332	0.149835	0	0.756386	1.13934	0.586587	0.77263	0.421275	1.3032	0.176091	0.854917	0.553883	0.51027
W934_DRAKE	0.214128	1.05273	1.37822	0	0.181472	0.114778	0.261976	0.812178	0	0.533009	0.231215	0.641375	0.782473	0.0649818	0.056033	0.383168	0.715949	0.745062	0.659037	0.903426	0.619818	0.909772	-0.000768858	1.84473	1.35044	NA	0.30103	0.72444	1.25285	1.19921	1.73862	1.55035	0.987666	0.674218	0.700358	0.627366	1.13194	0.184691	0.0211893	0.846729	0.985348	0.399674	0.626336	0.166726	1.31111	0.39794	0.921824	0.577607	0.544779
W938_SHANNON	0.439333	1.32265	1.32222	0.176091	0.141763	0.106123	0.942801	1.05553	0	0.962795	0.171141	0.636588	0.741939	0.0828571	0.0838693	0.276365	0.622617	0.985342	1.16074	1.03698	0.158999	0.724681	0.0238755	1.23121	1.87703	1.39023	1.04139	0.721481	1.39322	1.17319	1.75243	1.53135	1.70105	0.639785	0.462548	0.645422	0.0211893	0.150756	0.0413927	0.686174	0.964261	0.358125	0.6914	0.345178	1.17945	0.0413927	0.318933	0.585122	0.864614
W939_CHARGER	0.210586	0.684037	1.10346	0	0.19064	0.119718	0.945124	0.947973	0.30103	0.644143	0.961279	1.42789	1.77619	0.58995	0.00980668	0.579468	0.926081	1.21829	1.22296	1.27055	0.227435	0.144033	0.0184041	1.50569	1.60043	NA	1.04139	0.737034	1.0693	1.11826	1.77735	1.30492	1.21958	0.929572	0.695044	0.857935	0.176091	0.129368	0.989005	1.00659	1.10881	0.266467	0.534968	0.461799	0.829357	0.616895	0.586393	0.602603	0.526634
W940_CLOVE	0.228323	0.849972	1.17026	0.176091	0.163012	0.0328201	0.788663	0.986548	0	0.566084	0.221936	0.589056	0.739572	0.0509981	0.186585	0.793535	1.04812	1.12713	1.30744	1.33531	0.560054	0.539591	-0.0519182	1.60401	1.75082	1.42667	1.04139	0.667733	1.29226	1.17319	1.77342	1.40295	1.42127	0.790215	0.70944	0.832509	0.190332	0.235781	0.929419	0.850797	1.08425	0.783403	0.933964	0.868997	1.15625	0.439333	0.628646	0.562412	0.688681
W942_NEWHAVEN	0.116807	0.880299	1.06258	0	0.181701	0.097049	0.943643	0.970486	0	0.703291	0.253096	0.673482	0.762679	0.068594	0.115607	0.546958	1.04373	1.01465	1.26468	1.17534	0.24502	0.461092	-0.0832252	1.71307	1.44483	1.31534	NA	0.863917	1.0693	1.27989	1.76343	1.17493	1.38112	0.439333	0.815711	1.06856	0.190332	0.620136	1.65079	1.20992	1.39678	0.913549	1.00879	0.60206	1.51292	0.72583	1.05231	0.681874	0.863478
W943_GALATEA	0.0440299	0.6289	0.869818	0.30103	0.164442	0.106361	0.934195	1.06989	0.176091	1.26479	0.438226	0.901077	1.40381	0.16331	0.0666961	0.545145	0.91827	1.12251	1.418	1.41017	0.52759	0.843962	-0.00395044	1.72558	1.83632	1.46479	0.778151	0.67071	1.01199	0.883661	1.70329	1.34733	1.58388	0.864036	0.670431	1.04961	0.550228	0.276921	0.989005	1.28157	1.40256	0.427648	0.707728	0.712986	1.46728	0.867821	0.931454	0.591399	0.681822
W945_MAGELLAN	0.151921	0.807264	1.06145	0	0.166696	0.0772225	0.645324	0.970254	0	0.956697	0.21643	0.456366	0.747412	0.0659157	0.044732	1.0142	1.47347	1.65904	1.74265	1.83519	0.777654	0.975582	-0.0925961	1.84105	1.42144	NA	0.929419	0.806112	1.16376	0.938019	1.7129	1.4922	1.69749	0.753813	0.435048	0.465383	0.0413927	0.17406	0.0413927	0.71771	1.08765	0.522966	0.890811	0.522575	0.796447	0.514415	0.714245	0.491642	0.430205
W946_CHIANTI	0.0602444	0.601734	0.887617	0	0.178459	0.113977	1.04976	1.2749	0	0.682596	0.233757	0.738225	1.03222	0.220239	0.254829	0.83144	1.08694	1.32524	1.09468	1.39431	0.986731	1.09656	0.476893	1.84298	1.78003	NA	0.778151	0.892707	1.24329	1.02078	1.78972	1.70978	1.45682	0.852419	0.848743	0.955207	0.190332	0.165838	0.30103	0.892063	1.30201	1.27713	1.41044	0.950267	1.88826	1.13437	1.34924	0.856668	1.31177
W954_CROFTER	0.276531	0.513351	0.972203	0.30103	0.132292	0.0888092	0.613525	0.957799	0	0.515211	0.227115	0.593286	0.759668	0.0646451	-0.0209452	0.203307	0.37261	0.337339	0.566519	0.703288	0.268688	0.42031	0.0227556	1.25912	1.54145	NA	0.778151	0.623353	1.28217	1.28058	1.72656	1.4101	0.933993	0.910304	0.485295	0.622214	0.0413927	0.0511525	0.0211893	0.610015	0.982336	0.75656	0.784805	0.630224	1.81036	0.546419	0.972552	0.705436	0.791243
W955_RITMO	0.609552	0.628593	1.23603	0.511883	0.833319	0.810723	1.03894	1.2809	0.190332	1.35635	1.37929	1.6811	1.93161	0.429138	0.184274	0.62696	1.18872	1.24576	1.30771	1.3201	1.01389	1.32158	0.0579642	0.91169	1.86344	NA	NA	0.682867	0.904716	1.09968	1.75891	1.50352	1.20844	1.0149	0.843295	1.06819	0.544068	0.357744	1.34733	1.07726	1.22972	0.853333	1.21423	1.03527	1.78452	0.989005	1.07124	0.818754	1.42726
W966_RUBENS	NA	NA	NA	NA	NA	NA	0.352375	0.730459	0.176091	0.567497	0.21801	0.55364	0.592177	NA	0.233566	0.18654	0.321259	0.523104	0.72118	0.676838	0.0695581	0.222531	-0.0387318	NA	NA	NA	NA	0.921998	0.901458	1.25237	1.76012	1.44311	NA	0.388456	NA	NA	1.42325	0.235023	1.34733	1.07983	1.20715	NA	NA	NA	NA	NA	NA	NA	NA
W967_ABBOT	NA	NA	NA	NA	NA	NA	0.627468	0.966095	0	0.525693	0.216694	0.371622	0.491362	NA	0.00359314	0.334936	0.84097	1.29294	1.58307	1.47491	0.612239	0.222531	-0.0758999	NA	NA	NA	NA	0.808346	1.09864	1.09691	1.74225	1.36773	NA	0.670617	NA	NA	0.190332	0.22037	0	0.741556	1.17485	NA	NA	NA	NA	NA	NA	NA	NA
W970_IMPALA	0.0409187	0.621176	1.04999	0	0.179408	0.0829289	0.793511	0.759063	0	0.641672	0.206826	0.58872	0.778874	0.0608489	-0.0387856	0.209784	0.71512	0.97772	1.16695	1.31336	0.591486	1.32158	0.0575242	1.59494	1.84111	NA	0.778151	0.778947	1.31345	1.11528	1.67108	1.49996	1.43249	1.16224	0.476252	0.376577	0.0211893	0.248464	0.190332	1.24017	1.28836	0.606596	1.00837	0.946747	1.69058	0.804548	1.21315	0.402605	0.837097
W972_ACCLAIM	0.158453	0.729084	1.15776	0.176091	0.15797	0.103085	0.784403	0.83187	0	0.642267	0.170555	0.559188	0.642465	0.0883133	0.221195	0.68022	1.33532	1.49456	1.47737	1.53947	0.247871	1.06898	0.000124164	1.80044	1.45163	1.34223	1.27875	0.925725	1.09934	1.35583	1.71892	1.44389	1.43217	0.795811	0.676785	0.818885	0.0413927	0.184407	0.550228	0.894332	1.17234	0.669689	0.892467	0.910144	1.92781	0.867821	1.00884	0.392169	1.0347
W973_MADRIGAL	0.284002	0.852541	1.17406	0	0.130912	0.0894105	0.549739	0.816374	0	0.477555	0.0733517	0.26031	0.745075	0.063521	0.107895	0.666245	0.950889	1.29414	1.38633	1.41105	0.113173	0.658871	0.019869	1.84621	1.06595	NA	NA	0.719083	1.256	1.15715	1.7788	1.59923	1.76945	0.789933	0.968576	0.982271	0.176091	0.432167	0.60206	0.979023	1.18172	1.2911	1.24172	1.28747	1.88693	0.867821	1.17966	0.746245	1.10662
W978_HARRIER	0.322261	0.806044	1.04922	0.176091	0.186589	0.12133	0.931305	0.946501	0	0.633569	0.213783	0.546543	0.380211	0.0600554	NA	0.509999	0.703979	1.07652	0.733115	1.05956	0.746354	0.843962	-0.0408894	1.69601	1.59517	NA	0.778151	0.92205	1.33143	1.41597	1.79789	1.53466	1.13513	0.718668	0.484015	0.294466	0.0413927	0.155943	0.778151	1.13112	1.28385	0.682235	0.945336	0.60206	1.5434	1.01153	0.997794	0.670988	0.901571
W980_MALACCA	0.43401	0.881499	1.09061	0	0.166963	0.0814913	0.364551	0.949585	0	0.666986	0.35679	0.7091	0.788875	0.279347	0.0964869	0.728131	1.14534	1.34288	1.4783	1.42604	0.582168	0.778151	-0.0504201	1.84621	1.66717	NA	0.778151	0.605951	1.16613	0.985426	1.79099	1.51135	1.54593	0.742804	0.222196	0.181844	0.190332	0.243286	0	0.610326	1.1259	0.407391	0.473	0.300161	0.403947	0	0.304313	0.534534	0.652326
W982_HUDSON	0.223522	0.807806	1.09447	0	0.182842	0.115843	0.782329	0.811642	0	1.38294	0.31513	0.752125	0.826723	0.0739016	0.107859	0.913773	1.48837	1.6281	1.66107	1.55663	0.667819	0.30103	-0.113659	1.90124	1.67367	1.43249	1.27875	1.03579	1.45924	1.33925	1.78789	1.67834	1.76253	0.788804	0.505557	0.426511	1.41581	0.10551	0.0211893	0.484292	1.06218	0.356981	0.654878	0.455454	1.10962	0.177537	0.41111	0.558349	0.621672
W983_EQUINOX	0.320458	0.634376	1.23274	0.176091	0.103051	0.0678517	0.787885	0.820267	0	0.599883	0.228913	0.410102	0.636488	0.0576281	0.183423	0.898804	1.45191	1.6806	1.75405	1.82447	0.193844	0.975582	-0.0240497	1.96398	1.8451	NA	1.04139	1.08016	1.40552	1.4387	1.78704	1.34479	1.71483	0.53084	0.392521	0.49276	0.0211893	0.104146	0.0211893	0.271697	1.20146	0.991492	0.993336	0.455454	1.24688	0.494989	0.982023	0.710202	0.776903
W992_HOLSTER	0.0440299	0.216166	1.01745	0.176091	0.156186	0.092896	0.942752	1.28553	0	1.38311	0.199481	0.545431	0.526339	0.0827136	0.120551	0.949826	1.68632	1.45255	1.634	1.75205	1.04688	1.32158	0.00172779	1.11926	1.79358	1.21958	0.778151	0.605736	1.04376	1.20898	1.78888	1.19229	0.932981	0.635283	0.346939	0.354108	0.0413927	0.281488	0	0.421533	0.73553	0.304059	0.778402	0.708931	0.65099	0.331022	0.915111	0.557267	0.683547
W994_WARRIOR	0	0.807738	1.20412	0	0.148294	0.0883842	0.616476	0.965766	0	0.500374	0.189209	0.503382	0.404834	0.0654677	0.0379946	0.499652	0.687086	0.839565	0.992083	1.33735	0.527459	1.16237	-0.0230606	1.43201	1.66511	1.30514	0.30103	1.21622	1.44731	1.44498	1.69871	1.55811	1.72762	0.816639	0.649043	0.952308	0.0413927	0.234011	0.60206	1.40512	1.58155	0.811441	1.59836	0.421275	1.3032	1.30683	1.67805	0.692935	1.11943
[truncated: 9 more columns]

## Sheet: Supplementary Table S6
Trait	Disease	Marker	Chromosome	Position (bp)	Reference allele	Alternative allele	Score (-log10P)	Effects (of reference allele)
BR_1_S1	BR	BS00012321_51b	1A	1208746	0	1	0.0233662	-0.00124736
BR_1_S1	BR	BS00022677_51	1A	1211885	0	1	0.117773	-0.00580702
BR_1_S1	BR	RAC875_c42700_264	1A	1235852	0	1	0.0835096	-0.00395288
BR_1_S1	BR	Excalibur_c9509_1180	1A	1336994	0	1	0.12957	0.00594154
BR_1_S1	BR	Excalibur_rep_c70751_58	1A	1339256	0	1	0.251355	0.0105436
BR_1_S1	BR	BobWhite_c1361_1187	1A	1339768	0	1	0.0125629	-0.000690351
BR_1_S1	BR	Excalibur_c44612_474a	1A	1346498	0	1	0.332234	0.016174
BR_1_S1	BR	Excalibur_c44612_474b	1A	1346498	0	1	0.13479	0.00663784
BR_1_S1	BR	BS00100774_51	1A	2378160	0	1	0.00640004	0.000318759
BR_1_S1	BR	Excalibur_c35316_154	1A	2.54072e+06	0	1	0.282494	0.0112224
BR_1_S1	BR	BobWhite_c31470_532	1A	2919120	0	1	0.0697992	-0.00333232
BR_1_S1	BR	Excalibur_c11258_1700	1A	2935454	0	1	0.348959	-0.0210669
BR_1_S1	BR	BS00026456_51	1A	3118324	0	1	0.205516	-0.0149097
BR_1_S1	BR	Excalibur_c58555_110	1A	3256255	0	1	0.0871305	0.00407457
BR_1_S1	BR	RFL_Contig3481_1669	1A	3256331	0	1	0.172218	0.00743633
BR_1_S1	BR	tplb0025b13_150	1A	3391824	0	1	0.135062	0.00604668
BR_1_S1	BR	tplb0062i18_102	1A	3447114	0	1	0.0192011	0.00102131
BR_1_S1	BR	BobWhite_c4246_367	1A	3449241	0	1	0.254349	0.0111107
BR_1_S1	BR	BS00059422_51	1A	3760728	0	1	0.49317	-0.0325607
BR_1_S1	BR	BobWhite_c21669_430	1A	4.04803e+06	0	1	0.0664734	-0.00347288
BR_1_S1	BR	Jagger_c1888_277	1A	4048246	0	1	0.0166372	-0.000920367
BR_1_S1	BR	BS00082567_51	1A	4053566	0	1	0.112505	-0.00546092
BR_1_S1	BR	BS00023130_51b	1A	5024234	0	1	0.0664734	0.00347288
BR_1_S1	BR	BS00108242_51a	1A	6654526	0	1	0.146222	0.00854839
BR_1_S1	BR	BS00108243_51	1A	6654694	0	1	0.167788	-0.00939121
BR_1_S1	BR	Kukri_c22349_754	1A	6884003	0	1	0.0849722	0.00400666
BR_1_S1	BR	Excalibur_c2868_451	1A	7180918	0	1	0.0750951	0.00356177
BR_1_S1	BR	wsnp_Ex_c2868_5293485	1A	7184821	0	1	0.398257	-0.0163354
BR_1_S1	BR	BS00056550_51	1A	7294614	0	1	0.275316	0.0112039
BR_1_S1	BR	Tdurum_contig54074_979	1A	7296462	0	1	0.0769792	0.00399183
BR_1_S1	BR	BS00050936_51	1A	7332278	0	1	0.0945731	0.00556005
BR_1_S1	BR	BS00068580_51	1A	7536290	0	1	0.0424274	0.00227614
BR_1_S1	BR	BS00023201_51	1A	7643152	0	1	0.247328	0.0104969
BR_1_S1	BR	Kukri_c2332_583	1A	7660982	0	1	0.424069	-0.019524
BR_1_S1	BR	Ex_c4206_559	1A	8.04763e+06	0	1	0.139228	-0.00667684
BR_1_S1	BR	Excalibur_c71158_54	1A	8296948	0	1	0.431908	0.0165346
BR_1_S1	BR	BS00010128_51	1A	9105099	0	1	0.277188	-0.0116862
BR_1_S1	BR	Excalibur_c5139_198	1A	9110357	0	1	0.637414	-0.0234912
BR_1_S1	BR	BobWhite_c39996_126	1A	9194744	0	1	0.328632	0.0128984
BR_1_S1	BR	BobWhite_c39996_85	1A	9194774	0	1	0.743816	0.0261529
BR_1_S1	BR	GENE_4120_155	1A	9194903	0	1	0.0658438	-0.00338732
BR_1_S1	BR	BS00069278_51a	1A	9476747	0	1	0.0419856	-0.00228412
BR_1_S1	BR	BS00074511_51	1A	9544521	0	1	0.225007	-0.00952761
BR_1_S1	BR	BS00022943_51	1A	9579689	0	1	0.610693	0.0208804
BR_1_S1	BR	Kukri_c29655_239	1A	9579907	0	1	0.300201	0.0134865
BR_1_S1	BR	CAP11_c852_603	1A	9.58887e+06	0	1	0.607918	-0.0226986
BR_1_S1	BR	IAAV8085	1A	9642878	0	1	0.0387821	-0.00248197
BR_1_S1	BR	BS00108351_51	1A	9980771	0	1	0.763858	-0.0343338
BR_1_S1	BR	RAC875_rep_c101110_474a	1A	9980785	0	1	1.53492	-0.0579152
BR_1_S1	BR	RAC875_rep_c101110_563b	1A	9980874	0	1	0.0236207	0.00113309
BR_1_S1	BR	BS00025755_51	1A	9985220	0	1	0.0236207	-0.00113309
BR_1_S1	BR	IAAV8297	1A	10049777	0	1	0.580287	-0.021568
BR_1_S1	BR	Excalibur_c9196_313	1A	10067446	0	1	0.00332626	0.000164768
BR_1_S1	BR	CAP11_c2581_302	1A	10069836	0	1	0.242746	0.0114354
BR_1_S1	BR	CAP8_c2448_355	1A	1.00699e+07	0	1	0.0259358	0.00125039
BR_1_S1	BR	CAP7_c8902_121	1A	10070284	0	1	0.963037	0.0458761
BR_1_S1	BR	BS00081035_51	1A	10136114	0	1	0.151408	0.00762912
BR_1_S1	BR	RAC875_c57939_175	1A	11571978	0	1	0.167279	-0.00730224
BR_1_S1	BR	BS00022288_51	1A	11633940	0	1	0.191297	-0.00810828
BR_1_S1	BR	BS00022270_51	1A	11950587	0	1	0.111545	0.00593551
BR_1_S1	BR	RAC875_c34888_65	1A	12093366	0	1	0.137926	0.00638464
BR_1_S1	BR	BS00022701_51a	1A	12098742	0	1	0.194547	0.0085656
BR_1_S1	BR	BobWhite_c6558_234a	1A	12098848	0	1	0.943342	0.031492
BR_1_S1	BR	BS00022667_51	1A	12157317	0	1	0.814733	0.0283631
BR_1_S1	BR	BobWhite_c34604_222	1A	12157872	0	1	0.943342	-0.031492
BR_1_S1	BR	IACX11001	1A	12303846	0	1	0.0989094	-0.00527239
BR_1_S1	BR	Kukri_c2121_2345	1A	12304195	0	1	0.715199	-0.0238706
BR_1_S1	BR	Ex_c4876_1221	1A	12305338	0	1	0.0989094	-0.00527239
BR_1_S1	BR	Excalibur_c25175_512	1A	1.23135e+07	0	1	0.715199	0.0238706
BR_1_S1	BR	BS00103478_51	1A	12369432	0	1	0.313387	0.0133151
BR_1_S1	BR	Ku_c4823_673	1A	12411382	0	1	0.339824	0.0144827
BR_1_S1	BR	Excalibur_c22240_938	1A	12505577	0	1	0.635898	0.023357
BR_1_S1	BR	IACX9458a	1A	12592882	0	1	0.61678	0.0228363
BR_1_S1	BR	IACX9458c	1A	12592882	0	1	0.584619	0.0226784
BR_1_S1	BR	BobWhite_c27474_124	1A	1.29165e+07	0	1	0.212242	0.00897561
BR_1_S1	BR	Excalibur_c48152_818	1A	13083947	0	1	0.718535	-0.0221201
BR_1_S1	BR	Kukri_c13513_878b	1A	13086299	0	1	0.417319	0.015729
BR_1_S1	BR	IAAV4132	1A	13350440	0	1	0.581139	0.0188241
BR_1_S1	BR	wsnp_Ex_c7252_12453079	1A	13673871	0	1	0.50781	-0.0184551
BR_1_S1	BR	BS00079071_51a	1A	13761856	0	1	0.580956	0.022077
BR_1_S1	BR	BobWhite_c1265_607	1A	13764359	0	1	1.10514	0.033327
BR_1_S1	BR	Tdurum_contig75476_167	1A	13979501	0	1	0.950468	-0.0288253
BR_1_S1	BR	CAP11_c65_237	1A	13980049	0	1	0.584026	0.0204458
BR_1_S1	BR	Tdurum_contig83113_134	1A	14056065	0	1	0.0188922	0.000971907
BR_1_S1	BR	Excalibur_c105151_200	1A	14143271	0	1	0.27423	-0.0121274
BR_1_S1	BR	Tdurum_contig52332_94	1A	14143732	0	1	0.174426	0.00810835
BR_1_S1	BR	BS00022977_51	1A	14163002	0	1	0.315417	-0.01274
BR_1_S1	BR	Ex_c17168_1216a	1A	14173767	0	1	0.411892	-0.0170607
BR_1_S1	BR	BS00110358_51	1A	14361000	0	1	0.200111	0.00973222
BR_1_S1	BR	CAP7_c1645_359	1A	14521538	0	1	0.024425	-0.00114768
BR_1_S1	BR	Tdurum_contig29484_628	1A	15437150	0	1	0.407576	0.0149245
BR_1_S1	BR	Tdurum_contig61492_684	1A	15438899	0	1	0.26261	-0.011224
BR_1_S1	BR	BS00003761_51	1A	16390756	0	1	0.276364	0.0111606
BR_1_S1	BR	wsnp_BF200531A_Ta_2_1	1A	16434515	0	1	0.52307	-0.0183244
BR_1_S1	BR	BS00022738_51	1A	20094316	0	1	0.508273	0.0163397
BR_1_S1	BR	BobWhite_c46501_92	1A	20094363	0	1	0.361646	-0.0125314
BR_1_S1	BR	BobWhite_c3661_88	1A	20157319	0	1	0.548548	0.0181727
BR_1_S1	BR	BS00039749_51	1A	20889641	0	1	0.848074	0.032431
BR_1_S1	BR	BS00107852_51	1A	2.098e+07	0	1	0.50152	0.0162339
BR_1_S1	BR	wsnp_Ex_c64327_63176640	1A	21043115	0	1	0.378779	0.0133323
BR_1_S1	BR	IAAV3168	1A	21626841	0	1	0.283301	0.010559
BR_1_S1	BR	Ex_c3941_906	1A	23130893	0	1	0.89332	-0.0313058
BR_1_S1	BR	Excalibur_c3941_537	1A	23131262	0	1	0.804596	-0.0290246
BR_1_S1	BR	Excalibur_c11941_612	1A	2.39668e+07	0	1	0.0295454	-0.00146843
BR_1_S1	BR	Excalibur_c11941_675	1A	23966822	0	1	0.107978	0.00501787
BR_1_S1	BR	BS00078982_51	1A	24247379	0	1	0.0931016	0.00430243
BR_1_S1	BR	BS00065005_51	1A	27361297	0	1	0.231039	0.00911529
BR_1_S1	BR	wsnp_BF484606A_Ta_2_3	1A	27755795	0	1	0.508705	-0.0169648
BR_1_S1	BR	BobWhite_c48591_394	1A	28611790	0	1	0.384819	0.016193
BR_1_S1	BR	Excalibur_c7026_2635	1A	28620484	0	1	0.379127	-0.0150502
BR_1_S1	BR	GENE_0509_78	1A	2.86265e+07	0	1	0.394321	0.0134854
BR_1_S1	BR	BS00010267_51	1A	3.38332e+07	0	1	0.326948	0.014307
BR_1_S1	BR	BS00029346_51	1A	37501086	0	1	0.034255	0.0016128
BR_1_S1	BR	Excalibur_c46833_204	1A	38731194	0	1	0.0542538	-0.00272409
BR_1_S1	BR	wsnp_CAP12_c2438_1180601	1A	39649660	0	1	0.0108446	0.000576911
BR_1_S1	BR	BS00012210_51	1A	41710279	0	1	0.388872	0.0137204
BR_1_S1	BR	IAAV8987	1A	41875637	0	1	0.0185739	0.00101691
BR_1_S1	BR	Tdurum_contig47183_205	1A	42217454	0	1	0.140676	0.00698637
BR_1_S1	BR	BobWhite_c4646_119	1A	49153584	0	1	0.0384235	-0.00180203
BR_1_S1	BR	Kukri_rep_c104386_273	1A	49287276	0	1	0.184782	-0.00757354
BR_1_S1	BR	RAC875_c11899_366	1A	58704729	0	1	0.029073	-0.00171381
BR_1_S1	BR	BS00066852_51	1A	94120880	0	1	0.114829	0.00627455
BR_1_S1	BR	BS00087437_51	1A	113860349	0	1	0.143714	0.00657618
BR_1_S1	BR	wsnp_Ra_c20126_29372577	1A	114062473	0	1	0.154196	-0.015471
BR_1_S1	BR	Kukri_rep_c101022_1595	1A	121740753	0	1	0.730913	0.0236324
BR_1_S1	BR	RAC875_c7891_426a	1A	177478002	0	1	0.279322	0.0109055
BR_1_S1	BR	Ku_c2898_783	1A	182071520	0	1	0.0350629	-0.00421096
BR_1_S1	BR	BS00022156_51	1A	301197484	0	1	1.09901	-0.0305237
BR_1_S1	BR	IACX7695	1A	301897804	0	1	1.39077	-0.0356666
BR_1_S1	BR	Excalibur_c37474_179	1A	306983490	0	1	0.73869	0.0267662
BR_1_S1	BR	BS00095100_51	1A	308572338	0	1	0.536833	-0.0184549
BR_1_S1	BR	Tdurum_contig81558_272	1A	308812861	0	1	1.17274	-0.0319056
BR_1_S1	BR	BS00009866_51	1A	3.09402e+08	0	1	0.678474	-0.0216909
BR_1_S1	BR	BS00048892_51	1A	309709788	0	1	0.910947	0.0266846
BR_1_S1	BR	BS00026777_51	1A	310353304	0	1	1.21528	0.0309692
BR_1_S1	BR	BS00072686_51	1A	313161496	0	1	0.868613	0.0258146
BR_1_S1	BR	wsnp_Ex_c5634_9906981	1A	320223727	0	1	0.0970267	0.00741785
BR_1_S1	BR	wsnp_Ex_rep_c105541_89932598	1A	325047130	0	1	0.115812	0.00922887
BR_1_S1	BR	IAAV7131	1A	333615989	0	1	0.156075	0.0123765
BR_1_S1	BR	IAAV2709	1A	333886533	0	1	0.0859679	0.0070931
BR_1_S1	BR	wsnp_Ex_c34821_43076533	1A	337011305	0	1	0.432425	-0.027187
BR_1_S1	BR	Excalibur_c13058_241	1A	3.38595e+08	0	1	0.495746	-0.0293164
BR_1_S1	BR	Excalibur_c11273_284	1A	3.4187e+08	0	1	0.433273	0.0268076
BR_1_S1	BR	Excalibur_c15098_591	1A	343408375	0	1	0.162313	-0.0119094
BR_1_S1	BR	BS00028491_51	1A	3.46446e+08	0	1	0.439493	0.027591
BR_1_S1	BR	Ex_c12763_662	1A	3.52013e+08	0	1	0.312497	0.0215386
BR_1_S1	BR	GENE_0126_140	1A	353254819	0	1	0.262488	-0.0181338
BR_1_S1	BR	wsnp_Ex_c3572_6531810	1A	353628491	0	1	0.571823	0.0334362
BR_1_S1	BR	CAP12_c6266_339	1A	354823472	0	1	0.280573	0.0200676
BR_1_S1	BR	CAP12_c6266_187	1A	354823624	0	1	0.162707	-0.0121469
BR_1_S1	BR	wsnp_JD_c40990_29127031	1A	354935001	0	1	0.224375	0.0167215
BR_1_S1	BR	CAP8_c2843_226	1A	356473906	0	1	0.0853083	0.00698632
BR_1_S1	BR	IACX2325	1A	356474569	0	1	0.135357	0.0104753
BR_1_S1	BR	CAP8_rep_c7560_159	1A	3.57066e+08	0	1	0.173678	-0.0129385
BR_1_S1	BR	Excalibur_c14943_695	1A	361511887	0	1	0.190126	0.0149355
BR_1_S1	BR	wsnp_Ex_c2840_5247386	1A	362628405	0	1	0.308404	-0.0218427
BR_1_S1	BR	BobWhite_c1488_504	1A	362863091	0	1	0.146966	0.0106912
BR_1_S1	BR	Ra_c11023_679	1A	362864281	0	1	0.37204	0.0235667
BR_1_S1	BR	Kukri_rep_c101316_375	1A	364227710	0	1	0.471058	0.0276611
BR_1_S1	BR	TA013367_0455	1A	364634494	0	1	0.28603	-0.0192264
BR_1_S1	BR	CAP11_c6014_160	1A	365508750	0	1	0.0273018	-0.00217452
BR_1_S1	BR	D_contig04348_649	1A	3.65537e+08	0	1	0.137749	-0.00944308
BR_1_S1	BR	CAP7_c3269_236	1A	368198287	0	1	0.0755145	-0.00613983
BR_1_S1	BR	wsnp_Ex_rep_c103087_88123733	1A	369697031	0	1	0.163376	-0.00713855
BR_1_S1	BR	GENE_0053_224	1A	3.70093e+08	0	1	0.316493	0.0126293
BR_1_S1	BR	BS00081455_51	1A	370097202	0	1	0.42689	0.0160993
BR_1_S1	BR	IAAV7551	1A	370107275	0	1	0.210212	-0.00905528
BR_1_S1	BR	BS00021878_51	1A	3.70107e+08	0	1	0.0957923	0.00453853
BR_1_S1	BR	BS00077199_51	1A	375474953	0	1	0.159804	0.00704284
BR_1_S1	BR	Kukri_c54467_100	1A	376137575	0	1	0.336917	0.0156976
BR_1_S1	BR	BobWhite_c12841_56	1A	384332678	0	1	0.188992	-0.00810186
BR_1_S1	BR	GENE_0446_243	1A	3.87524e+08	0	1	0.234107	-0.00969013
BR_1_S1	BR	BS00086680_51	1A	422593969	0	1	0.675246	-0.0294738
BR_1_S1	BR	Excalibur_c13489_867	1A	452020371	0	1	0.56657	0.0266854
BR_1_S1	BR	Kukri_c20672_360	1A	454333708	0	1	0.264655	-0.0111789
BR_1_S1	BR	tplb0046g22_1351	1A	458397080	0	1	1.33506	-0.0600067
BR_1_S1	BR	BS00004522_51	1A	461048322	0	1	0.361153	-0.0181854
BR_1_S1	BR	wsnp_Ku_c4018_7333828	1A	462434780	0	1	0.24274	0.0106316
BR_1_S1	BR	wsnp_Ex_c572_1138503	1A	462435213	0	1	0.123279	-0.00598013
BR_1_S1	BR	IAAV7203	1A	462435377	0	1	0.0741778	-0.00372979
BR_1_S1	BR	RFL_Contig2270_2610	1A	462794171	0	1	0.279557	0.0120997
BR_1_S1	BR	BS00016654_51	1A	463288436	0	1	0.35672	-0.0230733
BR_1_S1	BR	Excalibur_c59894_97	1A	463813646	0	1	0.0887688	-0.00404787
BR_1_S1	BR	BobWhite_c37935_124	1A	464796383	0	1	0.280866	-0.0109157
BR_1_S1	BR	Kukri_c88698_296	1A	464837153	0	1	0.134166	-0.00584418
BR_1_S1	BR	IACX3496	1A	471488519	0	1	0.603489	-0.0214945
BR_1_S1	BR	Ex_c8514_1342	1A	471700414	0	1	0.224489	0.0096771
BR_1_S1	BR	IAAV213	1A	472143493	0	1	0.13059	0.00572429
BR_1_S1	BR	BobWhite_rep_c49207_243	1A	473011665	0	1	0.28012	-0.0110256
BR_1_S1	BR	BS00033469_51	1A	473034633	0	1	0.0893885	-0.00398262
BR_1_S1	BR	Ra_c58315_265	1A	473637156	0	1	0.196682	0.00798367
BR_1_S1	BR	BS00063068_51	1A	473638664	0	1	0.156385	0.0067068
BR_1_S1	BR	RAC875_c41275_131	1A	474192439	0	1	0.219734	-0.00874874
BR_1_S1	BR	GENE_0112_64	1A	474700618	0	1	0.561362	-0.0252163
BR_1_S1	BR	RAC875_c25507_551	1A	475410759	0	1	0.200041	0.0217413
BR_1_S1	BR	BS00065676_51	1A	477701436	0	1	0.27824	0.0252128
BR_1_S1	BR	RAC875_c42285_1007	1A	480594585	0	1	0.456706	0.0260261
BR_1_S1	BR	BS00023126_51	1A	480604446	0	1	0.625419	-0.0237497
BR_1_S1	BR	BS00040968_51	1A	480755283	0	1	1.67743	0.0617277
BR_1_S1	BR	BS00067420_51	1A	480755631	0	1	1.43241	-0.0551836
BR_1_S1	BR	BS00012283_51	1A	480830446	0	1	0.415934	-0.0242565
BR_1_S1	BR	IACX11070	1A	480830465	0	1	0.325499	-0.019763
BR_1_S1	BR	BS00023101_51	1A	480831000	0	1	0.325499	-0.019763
BR_1_S1	BR	BS00021889_51	1A	481651371	0	1	0.183557	0.00887624
BR_1_S1	BR	Excalibur_rep_c112145_271	1A	481651371	0	1	0.183557	0.00887624
BR_1_S1	BR	Excalibur_c7033_159	1A	481652509	0	1	0.574001	-0.0287104
BR_1_S1	BR	BS00087600_51	1A	481654987	0	1	0.122606	-0.00624905
BR_1_S1	BR	BS00087601_51	1A	481655155	0	1	0.787864	-0.0372078
BR_1_S1	BR	Kukri_c11595_537	1A	481691135	0	1	0.562349	0.0412497
BR_1_S1	BR	wsnp_Ex_c5216_9235964	1A	481692078	0	1	0.400447	-0.0156535
BR_1_S1	BR	Kukri_c60564_136	1A	482245872	0	1	0.152622	0.00659671
BR_1_S1	BR	BS00002216_51	1A	482335916	0	1	0.218517	0.00961981
BR_1_S1	BR	CAP11_c1972_285	1A	482761756	0	1	0.111277	-0.0058947
BR_1_S1	BR	BobWhite_rep_c63819_182	1A	482761802	0	1	1.11032	-0.0518255
BR_1_S1	BR	RAC875_c94534_75	1A	482771048	0	1	0.586052	-0.0303483
BR_1_S1	BR	BS00094925_51	1A	482966477	0	1	0.109602	-0.00496086
BR_1_S1	BR	RAC875_c43643_176	1A	483033358	0	1	1.35046	0.0597785
BR_1_S1	BR	GENE_0004_635	1A	4.83923e+08	0	1	0.644903	0.0319111
BR_1_S1	BR	BS00033262_51a	1A	484328730	0	1	0.139205	0.00712383
BR_1_S1	BR	IAAV3049	1A	484332062	0	1	0.088106	0.00469289
BR_1_S1	BR	RAC875_c31276_1128	1A	484335332	0	1	0.0149781	0.000882312
BR_1_S1	BR	Ex_c5192_943	1A	4.85002e+08	0	1	0.0134661	-0.000789468
BR_1_S1	BR	BS00073585_51	1A	485228932	0	1	1.0985	-0.0467661
BR_1_S1	BR	Excalibur_c32167_59	1A	485342363	0	1	0.674249	0.0223402
BR_1_S1	BR	BobWhite_c5356_1272	1A	485356417	0	1	0.0317369	-0.00183467
BR_1_S1	BR	Kukri_c52952_315	1A	487017792	0	1	0.00257881	0.000152905
BR_1_S1	BR	IAAV5406	1A	487311547	0	1	0.00257881	0.000152905
BR_1_S1	BR	BobWhite_c18881_338	1A	487330586	0	1	0.0317369	-0.00183467
BR_1_S1	BR	RAC875_c16080_777	1A	487731184	0	1	0.0758975	-0.0041929
BR_1_S1	BR	wsnp_Ra_c16080_24638622	1A	487732346	0	1	0.474658	0.0181544
BR_1_S1	BR	RFL_Contig4231_575	1A	488070209	0	1	0.170744	0.00964698
BR_1_S1	BR	RAC875_c31419_80	1A	488070734	0	1	1.20424	-0.0498482
BR_1_S1	BR	BS00021714_51	1A	490087895	0	1	0.2051	0.00922639
BR_1_S1	BR	Ra_c4159_2716	1A	490521008	0	1	0.579691	0.0213931
BR_1_S1	BR	BobWhite_c12568_900	1A	491149118	0	1	0.901608	-0.0277865
BR_1_S1	BR	Kukri_c25215_124	1A	492126488	0	1	0.754493	-0.0241862
BR_1_S1	BR	IACX11338	1A	492807668	0	1	0.668285	-0.0235866
BR_1_S1	BR	Ex_c4051_1826	1A	493510227	0	1	0.283337	-0.0205283
BR_1_S1	BR	BS00092585_51	1A	493820003	0	1	0.245561	0.00978357
BR_1_S1	BR	BS00032112_51	1A	494446915	0	1	0.422574	0.0153694
BR_1_S1	BR	Ex_c16529_304	1A	494448164	0	1	0.272021	0.0121083
BR_1_S1	BR	Ex_c105443_895	1A	4.9445e+08	0	1	0.191446	0.00775934
BR_1_S1	BR	BS00031066_51	1A	495191895	0	1	0.76142	0.0231408
BR_1_S1	BR	IAAV5535	1A	496311634	0	1	1.66432	0.0448686
BR_1_S1	BR	IACX3047	1A	496478834	0	1	1.50142	0.0419908
BR_1_S1	BR	BS00021864_51	1A	497506253	0	1	1.56056	-0.0453866
BR_1_S1	BR	Ra_c105707_788	1A	497520565	0	1	0.0552368	0.00297121
BR_1_S1	BR	BS00089894_51	1A	497522675	0	1	0.0339668	-0.00187232
BR_1_S1	BR	wsnp_Ex_rep_c109742_92411838	1A	498048808	0	1	1.51169	0.0459217
BR_1_S1	BR	wsnp_Ku_c21316_31053745	1A	498141736	0	1	0.961698	-0.0338769
BR_1_S1	BR	CAP12_c1906_217	1A	498450998	0	1	0.952976	-0.0341899
BR_1_S1	BR	RAC875_rep_c112044_340	1A	498811359	0	1	1.5372	0.0595298
BR_1_S1	BR	TA003955_1138	1A	499621563	0	1	1.71986	-0.0673755
BR_1_S1	BR	BS00100120_51	1A	499807792	0	1	1.06485	-0.0414834
BR_1_S1	BR	IACX5960	1A	500563534	0	1	1.29021	0.046254
BR_1_S1	BR	BobWhite_c29908_113	1A	500980908	0	1	2.00088	-0.0605873
BR_1_S1	BR	wsnp_Ku_c15214_23756800	1A	503312413	0	1	0.725524	-0.0231288
BR_1_S1	BR	Kukri_c53153_92	1A	503372673	0	1	0.405926	-0.0267982
BR_1_S1	BR	BS00065325_51	1A	503376300	0	1	1.10775	-0.0313993
BR_1_S1	BR	BS00065324_51	1A	503376333	0	1	0.691612	-0.0226455
BR_1_S1	BR	BS00022432_51	1A	504239804	0	1	0.266547	-0.0138349
BR_1_S1	BR	RAC875_c29540_1109	1A	504242218	0	1	0.182116	-0.0099754
BR_1_S1	BR	RAC875_c29540_413	1A	504242909	0	1	0.00255585	0.000193019
BR_1_S1	BR	RAC875_c29540_391	1A	504242931	0	1	0.601056	-0.0252509
BR_1_S1	BR	wsnp_Ra_c33025_41968284	1A	504244045	0	1	0.523498	0.0231936
BR_1_S1	BR	wsnp_Ra_c11877_19161832	1A	504245972	0	1	0.192873	0.0113546
BR_1_S1	BR	BS00021728_51	1A	504246961	0	1	0.403908	0.0152487
BR_1_S1	BR	Kukri_rep_c69614_1326	1A	504405825	0	1	0.143948	-0.00738658
BR_1_S1	BR	BS00096721_51	1A	505270201	0	1	1.8939	0.0470585
BR_1_S1	BR	BS00067652_51	1A	505338262	0	1	1.20411	-0.0353932
BR_1_S1	BR	wsnp_Ra_c9209_15425473	1A	505471057	0	1	0.727489	-0.0397249
BR_1_S1	BR	Ku_c13107_579	1A	505523830	0	1	0.601161	-0.0244397
BR_1_S1	BR	BS00064638_51	1A	505524402	0	1	1.212	0.0355015
BR_1_S1	BR	Kukri_c39377_286	1A	505527309	0	1	0.890237	-0.0569367
BR_1_S1	BR	Kukri_c29039_315	1A	505672046	0	1	0.649432	0.0444766
BR_1_S1	BR	BS00067742_51	1A	505879076	0	1	0.40595	0.014119
BR_1_S1	BR	BS00065601_51	1A	506545044	0	1	0.3974	0.0180493
BR_1_S1	BR	Excalibur_c65437_104	1A	506546755	0	1	0.450205	0.0317623
BR_1_S1	BR	Excalibur_c3475_113	1A	506855550	0	1	0.700649	-0.024892
BR_1_S1	BR	wsnp_Ku_c1642_3232242	1A	507079282	0	1	0.333777	-0.0158285
BR_1_S1	BR	wsnp_BM140362A_Ta_2_2	1A	507080041	0	1	0.113056	-0.00534822
BR_1_S1	BR	Excalibur_c3429_236	1A	507874441	0	1	1.83247	-0.102143
BR_1_S1	BR	RAC875_c49074_374	1A	507875914	0	1	0.0832456	-0.00639588
BR_1_S1	BR	wsnp_CAP12_c1960_972031	1A	508527704	0	1	0.682832	0.0315476
BR_1_S1	BR	BS00030036_51	1A	508638227	0	1	0.393143	-0.0156657
BR_1_S1	BR	wsnp_Ex_c6452_11213329	1A	508640861	0	1	0.650884	-0.0234091
BR_1_S1	BR	BS00022173_51	1A	508724101	0	1	0.0903509	0.00434917
BR_1_S1	BR	BS00077432_51	1A	511102083	0	1	0.509693	0.0214068
BR_1_S1	BR	BobWhite_c46007_582	1A	512656031	0	1	0.498232	-0.0164659
BR_1_S1	BR	BS00088035_51	1A	512878278	0	1	0.355916	0.0127157
BR_1_S1	BR	Kukri_c54678_88	1A	513625907	0	1	0.369372	-0.0130761
BR_1_S1	BR	Kukri_c1313_1158	1A	513661860	0	1	0.0676679	0.00347764
BR_1_S1	BR	Ku_c1313_1673	1A	513662375	0	1	0.110609	0.00562186
BR_1_S1	BR	GENE_3454_74	1A	513888114	0	1	0.066716	-0.00353562
BR_1_S1	BR	IAAV6234	1A	513893190	0	1	0.0356454	0.00200354
BR_1_S1	BR	wsnp_Ex_c1997_3757721	1A	514135831	0	1	0.209497	-0.00990871
BR_1_S1	BR	Jagger_c5280_407	1A	514138226	0	1	0.119412	0.00610268
BR_1_S1	BR	BS00012525_51	1A	514552803	0	1	0.354626	0.0325223
BR_1_S1	BR	BobWhite_c14587_51	1A	515553934	0	1	0.00832373	0.000407875
BR_1_S1	BR	wsnp_Ku_c23012_32893918	1A	516373227	0	1	0.19899	-0.0088296
BR_1_S1	BR	BS00022158_51	1A	516373257	0	1	0.0187613	0.00125702
BR_1_S1	BR	CAP12_c1979_117	1A	516378298	0	1	0.136668	0.0077153
BR_1_S1	BR	BS00088136_51	1A	516563922	0	1	0.0392978	0.00188939
BR_1_S1	BR	BobWhite_c11946_277	1A	516786329	0	1	0.541799	-0.018491
BR_1_S1	BR	Excalibur_c52725_585	1A	517400195	0	1	0.0175902	0.00125543
BR_1_S1	BR	Excalibur_c1845_4911	1A	517481253	0	1	0.00215615	-0.00015876
BR_1_S1	BR	Excalibur_c5033_587	1A	520338551	0	1	0.193559	0.00760618
BR_1_S1	BR	BobWhite_c14158_112	1A	5.21323e+08	0	1	1.25835	-0.0777536
BR_1_S1	BR	BS00039377_51	1A	522501027	0	1	0.623848	0.0479764
BR_1_S1	BR	BS00011146_51	1A	527177787	0	1	0.939531	-0.0663354
BR_1_S1	BR	wsnp_Ku_c5210_9289260	1A	527952067	0	1	0.64209	0.0458319
BR_1_S1	BR	wsnp_Ku_c17322_26392311	1A	528669046	0	1	0.67158	0.042857
BR_1_S1	BR	GENE_0392_97	1A	529247883	0	1	0.713156	-0.0455854
BR_1_S1	BR	BS00034278_51	1A	530173422	0	1	0.194308	-0.0269944
BR_1_S1	BR	BS00009808_51	1A	5.30233e+08	0	1	0.0866456	0.0135528
BR_1_S1	BR	GENE_0527_92	1A	531605234	0	1	0.334949	-0.0405773
BR_1_S1	BR	wsnp_BG263358A_Ta_2_1	1A	531643084	0	1	0.214794	0.0288609
BR_1_S1	BR	RAC875_rep_c95460_302	1A	532246916	0	1	0.801786	-0.0385028
BR_1_S1	BR	BS00087588_51	1A	532253659	0	1	1.0067	0.0473423
BR_1_S1	BR	BS00065750_51	1A	532739960	0	1	1.08646	-0.0328872
BR_1_S1	BR	Kukri_c10405_1277	1A	532741966	0	1	0.990194	0.031344
BR_1_S1	BR	IAAV8743	1A	532816179	0	1	0.55372	0.0206562
BR_1_S1	BR	wsnp_Ku_c33917_43336069	1A	532921523	0	1	1.0818	-0.0302899
BR_1_S1	BR	BobWhite_c26122_129	1A	533141060	0	1	1.47809	-0.0390694
BR_1_S1	BR	CAP7_c4879_249	1A	533254365	0	1	0.648053	-0.0297565
BR_1_S1	BR	BS00028146_51	1A	533445272	0	1	0.687334	0.0313871
BR_1_S1	BR	Kukri_c45512_193	1A	533902154	0	1	0.702716	-0.0308057
BR_1_S1	BR	RAC875_c15975_1208	1A	533902931	0	1	0.742253	-0.03235
BR_1_S1	BR	BS00012042_51	1A	534242444	0	1	0.70251	0.0325514
BR_1_S1	BR	BS00039795_51	1A	534259271	0	1	0.874078	0.0498555
BR_1_S1	BR	BS00009104_51	1A	534265561	0	1	0.0409933	-0.00246535
BR_1_S1	BR	BS00110130_51	1A	535027905	0	1	0.389173	0.0214571
BR_1_S1	BR	BS00022239_51	1A	535027925	0	1	0.822967	-0.0435145
BR_1_S1	BR	BS00088350_51	1A	535314769	0	1	0.157566	-0.00918386
BR_1_S1	BR	RAC875_c25814_361	1A	535324125	0	1	0.931505	0.0395247
BR_1_S1	BR	BS00022396_51	1A	535434598	0	1	0.13433	0.00799995
BR_1_S1	BR	BS00022261_51	1A	536439290	0	1	0.402615	-0.0174476
BR_1_S1	BR	GENE_0262_431	1A	536614283	0	1	0.204077	0.0100428
BR_1_S1	BR	Excalibur_c47013_1503	1A	536963507	0	1	1.31637	0.0405554
BR_1_S1	BR	BS00073413_51	1A	5.37094e+08	0	1	1.60775	0.0622114
BR_1_S1	BR	BS00020241_51	1A	537352811	0	1	0.965528	0.05449
BR_1_S1	BR	RAC875_c120509_133	1A	537355984	0	1	1.49154	0.0782812
BR_1_S1	BR	wsnp_Ra_c22110_31550370	1A	537538270	0	1	0.874332	-0.0538688
BR_1_S1	BR	GENE_0069_468	1A	537974262	0	1	2.17196	-0.0690264
BR_1_S1	BR	Excalibur_c97157_137	1A	539702672	0	1	1.63369	0.0575985
BR_1_S1	BR	BobWhite_c23632_322	1A	539762798	0	1	0.514466	-0.0342127
BR_1_S1	BR	Kukri_c7119_392	1A	540051737	0	1	0.119002	0.00592752
BR_1_S1	BR	IACX5994	1A	540051790	0	1	0.0102882	0.000566103
BR_1_S1	BR	IAAV544	1A	540143906	0	1	0.0917197	-0.00526983
BR_1_S1	BR	wsnp_Ex_c41953_48657850	1A	540145751	0	1	0.161383	0.00874859
BR_1_S1	BR	BobWhite_c721_74	1A	540150500	0	1	0.0767619	0.00445244
BR_1_S1	BR	Ra_c110766_321	1A	540336630	0	1	0.274886	-0.0118204
BR_1_S1	BR	Ku_c8992_405	1A	540403832	0	1	0.0179654	0.000964301
BR_1_S1	BR	RAC875_rep_c105766_652	1A	541469213	0	1	0.674692	0.0249097
BR_1_S1	BR	Kukri_rep_c115111_251	1A	541470048	0	1	1.07881	-0.0345321
BR_1_S1	BR	RFL_Contig5334_831	1A	541990759	0	1	0.543541	0.0211098
BR_1_S1	BR	RFL_Contig5334_1969	1A	541991897	0	1	0.910683	-0.0305269
BR_1_S1	BR	wsnp_Ex_c28900_37982485	1A	542000000	0	1	0.595036	-0.02269
BR_1_S1	BR	IAAV7172	1A	542438627	0	1	1.10126	-0.0347179
BR_1_S1	BR	BobWhite_c41272_159	1A	542825339	0	1	0.969214	0.0318452
BR_1_S1	BR	BS00095510_51	1A	543961441	0	1	0.719026	0.0282135
BR_1_S1	BR	BS00023935_51	1A	544054745	0	1	0.462989	0.0193121
BR_1_S1	BR	BS00078085_51	1A	544055675	0	1	0.424124	0.0188456
BR_1_S1	BR	BS00070580_51	1A	544170135	0	1	0.511623	0.0206311
BR_1_S1	BR	BobWhite_c22134_398	1A	544171075	0	1	0.409135	-0.0174892
BR_1_S1	BR	BS00110877_51	1A	544367564	0	1	0.163428	0.0080849
BR_1_S1	BR	tplb0059d21_1032	1A	544374265	0	1	0.248501	-0.0115936
BR_1_S1	BR	RAC875_c67771_805	1A	544376692	0	1	0.159071	-0.00790057
BR_1_S1	BR	BS00023203_51	1A	544378391	0	1	0.161198	0.00800087
BR_1_S1	BR	IACX7789	1A	544604117	0	1	0.228309	-0.0108252
BR_1_S1	BR	Kukri_c13463_728	1A	544604865	0	1	0.232021	-0.0108226
BR_1_S1	BR	IACX14	1A	544605146	0	1	0.232021	0.0108226
BR_1_S1	BR	BobWhite_c24825_349	1A	545888515	0	1	0.438721	-0.0304096
BR_1_S1	BR	BS00036104_51	1A	545891035	0	1	0.485727	0.0377925
BR_1_S1	BR	IAAV3650	1A	546036276	0	1	0.0675768	-0.00589903
BR_1_S1	BR	Ra_c29200_300	1A	546044483	0	1	0.341901	-0.0260548
BR_1_S1	BR	BobWhite_rep_c65812_710	1A	547237605	0	1	0.15069	0.0120659
BR_1_S1	BR	wsnp_JD_c4904_6034093	1A	547298621	0	1	0.128442	-0.0102987
BR_1_S1	BR	wsnp_Ex_rep_c81556_76277906	1A	547316966	0	1	0.278834	-0.0311462
BR_1_S1	BR	BS00067119_51	1A	547906982	0	1	0.151836	-0.0124486
BR_1_S1	BR	wsnp_Ex_c28149_37293173	1A	547965988	0	1	0.35026	0.0348258
BR_1_S1	BR	BS00065268_51	1A	548317087	0	1	0.225592	0.0209262
BR_1_S1	BR	BS00034899_51	1A	548941327	0	1	0.0804517	0.00756614
BR_1_S1	BR	Excalibur_c21534_1436	1A	549842751	0	1	0.262861	0.0317175
BR_1_S1	BR	BobWhite_rep_c49755_131	1A	550342866	0	1	0.00292452	-0.000253654
BR_1_S1	BR	BS00030043_51	1A	550441969	0	1	0.00292452	0.000253654
BR_1_S1	BR	wsnp_Ex_c6488_11266589	1A	550613151	0	1	0.0563731	0.00448386
BR_1_S1	BR	BS00066212_51	1A	551050669	0	1	0.00292452	-0.000253654
BR_1_S1	BR	IAAV3695	1A	551322146	0	1	0.629733	-0.0198226
BR_1_S1	BR	JD_c285_1438	1A	551484513	0	1	0.172626	0.014739
BR_1_S1	BR	Excalibur_rep_c96187_541	1A	556790549	0	1	1.00194	-0.068169
BR_1_S1	BR	BS00032825_51	1A	557099041	0	1	0.766497	0.0554915
BR_1_S1	BR	BobWhite_c46857_82	1A	558185399	0	1	0.453746	-0.0316625
BR_1_S1	BR	BS00056547_51	1A	560463557	0	1	0.10022	0.00859572
BR_1_S1	BR	CAP12_c6629_301	1A	564279243	0	1	0.527661	0.0346827
BR_1_S1	BR	wsnp_Ku_rep_c109724_94227136	1A	564302482	0	1	0.556271	0.0378366
BR_1_S1	BR	Excalibur_c1936_1072	1A	564749321	0	1	0.107954	-0.0101219
BR_1_S1	BR	Excalibur_c23598_1632	1A	567976320	0	1	0.027178	0.00212391
BR_1_S1	BR	RAC875_rep_c71093_1070	1A	568012811	0	1	0.11091	-0.0111632
BR_1_S1	BR	Kukri_c8757_107	1A	569465956	0	1	0.110736	0.0109821
BR_1_S1	BR	CAP12_c8163_118	1A	569466040	0	1	0.170158	-0.0149846
BR_1_S1	BR	BobWhite_c37358_208	1A	571788143	0	1	0.000993461	-8.20236e-05
BR_1_S1	BR	BobWhite_c44164_151	1A	5.7202e+08	0	1	0.196216	-0.0133789
BR_1_S1	BR	BobWhite_c44164_402	1A	572020396	0	1	0.197653	0.0137176
BR_1_S1	BR	Excalibur_c66_147	1A	572350838	0	1	0.0644571	-0.00500222
BR_1_S1	BR	Excalibur_c88792_93	1A	574338408	0	1	0.316325	0.0221154
BR_1_S1	BR	RAC875_c9386_358	1A	574356785	0	1	0.271596	0.0192598
BR_1_S1	BR	IAAV4820	1A	575215821	0	1	0.44259	-0.0388748
BR_1_S1	BR	BS00023114_51	1A	577079120	0	1	0.955415	0.0266359
BR_1_S1	BR	BS00022824_51	1A	577474214	0	1	1.07128	-0.0287039
BR_1_S1	BR	RAC875_c53725_217	1A	577841667	0	1	0.410784	0.021974
BR_1_S1	BR	wsnp_Ex_c25730_34991010	1A	578519016	0	1	0.47872	0.0156307
BR_1_S1	BR	wsnp_Ex_c9918_16332583	1A	578521907	0	1	0.549112	0.0170019
BR_1_S1	BR	BS00043441_51	1A	578563749	0	1	0.604314	-0.0182956
BR_1_S1	BR	wsnp_Ex_c3201_5910642	1A	579299322	0	1	0.612443	-0.0180049
BR_1_S1	BR	wsnp_Ex_c3201_5910659	1A	579299339	0	1	0.531118	0.0168501
BR_1_S1	BR	BS00011521_51	1A	579830592	0	1	0.690978	0.0373609
BR_1_S1	BR	wsnp_Ex_c48407_53323483	1A	579864608	0	1	0.393147	0.0221262
BR_1_S1	BR	GENE_0171_87	1A	5.80188e+08	0	1	0.321179	-0.0116871
BR_1_S1	BR	Kukri_c310_1953b	1A	580424851	0	1	0.316667	0.0116039
BR_1_S1	BR	RAC875_c52947_338	1A	580496386	0	1	0.71859	0.0403731
BR_1_S1	BR	Kukri_c65610_551	1A	580496631	0	1	0.883496	0.0475383
BR_1_S1	BR	Kukri_c19837_432	1A	582708526	0	1	0.0915136	0.00447539
BR_1_S1	BR	BS00065170_51	1A	582749075	0	1	0.0491739	-0.00249825
BR_1_S1	BR	RAC875_rep_c71278_345	1A	582865100	0	1	0.0246209	-0.00128072
BR_1_S1	BR	IAAV6100	1A	582865358	0	1	0.0949678	0.00498336
BR_1_S1	BR	Kukri_c44201_497	1A	583291151	0	1	0.308661	-0.0120109
BR_1_S1	BR	BS00108585_51	1A	584355107	0	1	0.735867	-0.0481333
BR_1_S1	BR	RAC875_c43002_382	1A	584469326	0	1	0.75516	-0.0495297
BR_1_S1	BR	BS00056823_51	1A	584478751	0	1	0.110996	-0.00742955
BR_1_S1	BR	RAC875_c51346_99	1A	584885775	0	1	0.284236	-0.0190021
BR_1_S1	BR	wsnp_Ra_c59303_60669172	1A	584889413	0	1	0.431526	0.0256742
BR_1_S1	BR	BS00063847_51	1A	585821315	0	1	0.375428	0.0255811
BR_1_S1	BR	BS00062759_51	1A	5.85822e+08	0	1	0.319678	0.0141918
BR_1_S1	BR	BS00070695_51	1A	586914403	0	1	0.31967	0.0136902
BR_1_S1	BR	BobWhite_c1027_360	1A	586995971	0	1	0.267409	0.0117197
BR_1_S1	BR	BS00035273_51	1A	587360582	0	1	0.271033	0.01154
BR_1_S1	BR	IAAV8446	1A	587839840	0	1	0.350635	0.0137111
BR_1_S1	BR	wsnp_Ex_c6476_11246531	1A	588767958	0	1	0.204355	-0.00967462
BR_1_S1	BR	Excalibur_c6476_163	1A	588768035	0	1	0.50949	0.0185573
BR_1_S1	BR	BobWhite_c10251_382	1A	588902972	0	1	0.150745	-0.00705597
BR_1_S1	BR	Excalibur_c41592_100	1A	588903447	0	1	0.241059	0.0111947
BR_1_S1	BR	IAAV4435	1A	588906149	0	1	0.296998	-0.0132352
BR_1_S1	BR	BobWhite_c44947_277	1A	589023953	0	1	0.0857778	0.00399856
BR_1_S1	BR	IACX6022	1A	589055810	0	1	0.140901	-0.00618872
BR_1_S1	BR	BS00011913_51	1A	589055883	0	1	0.0979837	0.00447216
BR_1_S1	BR	BS00023419_51	1A	5.89475e+08	0	1	0.338185	0.0129459
BR_1_S1	BR	BS00023417_51	1A	589475303	0	1	0.283294	0.0112386
BR_1_S1	BR	BS00059314_51a	1A	5.8961e+08	0	1	0.192593	-0.00837116
BR_1_S1	BR	BS00067458_51	1A	589871232	0	1	0.347223	0.0134751
BR_1_S1	BR	IAAV1301a	1A	589874499	0	1	0.290709	0.0116965
BR_1_S1	BR	IAAV1301b	1A	589874499	0	1	0.503121	0.0182308
BR_1_S1	BR	wsnp_Ex_c1255_2411550	1A	590001648	0	1	0.792727	-0.0296185
BR_1_S1	BR	BS00051843_51	1A	590002452	0	1	0.230102	-0.0096219
BR_1_S1	BR	BS00067741_51	1A	590003251	0	1	0.884687	0.0317756
BR_1_S1	BR	RAC875_c43389_105	1A	591095673	0	1	0.000134552	-6.34418e-06
BR_1_S1	BR	BS00096930_51	1A	591147317	0	1	0.0384991	-0.00176992
BR_1_S1	BR	RAC875_c85550_73	1A	591147502	0	1	0.350012	0.0142827
BR_1_S1	BR	RFL_Contig2961_1806b	1A	591612608	0	1	0.494347	-0.0184959
BR_1_S1	BR	RAC875_rep_c71921_672	1A	591929733	0	1	0.247765	0.0108175
BR_1_S1	BR	BS00063399_51	1A	592100020	0	1	0.0837434	0.00358857
BR_1_S1	BR	BobWhite_c66315_505	1A	592313435	0	1	0.0919875	0.00419178
BR_1_S1	BR	BS00032855_51	1A	593287088	0	1	0.237665	-0.0227454
BR_1_S1	BR	wsnp_Ex_c2918_5381441	1A	593301601	0	1	0.287063	0.0125227
BR_1_S1	BR	wsnp_JD_c12333_12595897	1A	593398681	0	1	0.348301	0.0173652
BR_1_S1	BR	Kukri_c18608_729	1A	593399139	0	1	0.422552	-0.016184
BR_1_S1	BR	wsnp_Ex_rep_c72011_70562321	1A	593399164	0	1	0.294745	-0.0122304
BR_1_S1	BR	Tdurum_contig47006_1105	1A	593549127	0	1	0.294281	-0.012733
BR_1_S1	BR	Excalibur_c17004_1396	1A	593550454	0	1	0.361508	0.0143901
BR_1_S1	BR	BS00026180_51a	1B	168838	0	1	0.304741	-0.0178788
BR_1_S1	BR	BS00022820_51	1B	1203756	0	1	0.597452	0.0246997
BR_1_S1	BR	BS00022180_51	1B	1203959	0	1	0.136252	-0.00623215
BR_1_S1	BR	BS00093078_51	1B	1204018	0	1	0.396711	-0.0216749
BR_1_S1	BR	Excalibur_c10657_796	1B	1252548	0	1	0.225885	-0.0159311
BR_1_S1	BR	Jagger_c5878_119	1B	1254616	0	1	0.00707437	0.00033654
BR_1_S1	BR	BS00012321_51a	1B	1418352	0	1	0.718744	-0.029691
BR_1_S1	BR	Kukri_c44369_131	1B	1419786	0	1	0.0465755	0.00211991
BR_1_S1	BR	BobWhite_c65478_119	1B	1420390	0	1	0.377263	-0.016493
BR_1_S1	BR	Excalibur_c21898_1423	1B	1421208	0	1	0.445291	0.0253947
BR_1_S1	BR	BS00022020_51	1B	1421338	0	1	0.390665	-0.020568
BR_1_S1	BR	IAAV3683	1B	1421965	0	1	0.441409	-0.0177319
BR_1_S1	BR	BS00050522_51	1B	1433745	0	1	0.00297036	0.000167222
BR_1_S1	BR	BS00093336_51	1B	1.52375e+06	0	1	0.671588	0.0345302
BR_1_S1	BR	GENE_0412_338	1B	1532274	0	1	0.114684	-0.00522951
BR_1_S1	BR	BS00071161_51	1B	1533524	0	1	0.119117	0.00536711
BR_1_S1	BR	BS00011824_51	1B	1686519	0	1	0.308453	0.0213839
BR_1_S1	BR	BS00076192_51a	1B	1779847	0	1	0.557279	0.0221036
BR_1_S1	BR	BS00064465_51	1B	2332679	0	1	0.628997	-0.0230941
BR_1_S1	BR	BS00015608_51	1B	3.56324e+06	0	1	0.127404	-0.00537388
BR_1_S1	BR	Excalibur_c35316_388a	1B	3658186	0	1	0.107942	0.00468457
BR_1_S1	BR	TA003600_0503	1B	4323135	0	1	0.282135	-0.0130592
BR_1_S1	BR	BS00022504_51	1B	4345605	0	1	0.253638	0.00970094
BR_1_S1	BR	BobWhite_c5793_372	1B	4.85327e+06	0	1	1.19256	-0.101084
BR_1_S1	BR	BS00082566_51a	1B	5175803	0	1	0.577712	0.0188733
BR_1_S1	BR	BS00082565_51	1B	5175904	0	1	0.175325	0.0071151
BR_1_S1	BR	BS00022482_51	1B	5176140	0	1	1.36531	-0.0907855
BR_1_S1	BR	Kukri_c37738_417	1B	5686809	0	1	0.985526	0.0479527
BR_1_S1	BR	BS00030768_51	1B	5855088	0	1	0.0265665	-0.00243892
BR_1_S1	BR	Ra_c78638_309	1B	5990607	0	1	0.126223	-0.00554717
BR_1_S1	BR	BS00066271_51	1B	6867216	0	1	0.246291	-0.0121145
BR_1_S1	BR	RAC875_c9457_457	1B	8204705	0	1	0.172226	-0.00744504
BR_1_S1	BR	Excalibur_c2868_486	1B	8.2514e+06	0	1	0.114611	0.00519661
BR_1_S1	BR	Excalibur_c2868_1808	1B	8.25457e+06	0	1	0.078673	-0.00368949
BR_1_S1	BR	Tdurum_contig8791_415	1B	8255168	0	1	0.01421	0.000715985
BR_1_S1	BR	BS00065487_51a	1B	8559397	0	1	0.0512222	-0.00248683
BR_1_S1	BR	BS00022429_51	1B	8559748	0	1	0.891265	-0.0298544
BR_1_S1	BR	Kukri_c2332_1093	1B	8675065	0	1	0.687406	-0.0257572
BR_1_S1	BR	BS00023102_51	1B	9069614	0	1	0.448947	-0.0153885
BR_1_S1	BR	Kukri_c37212_1286	1B	9077792	0	1	0.267816	-0.011099
BR_1_S1	BR	Ku_c17846_781	1B	9547830	0	1	0.0542734	0.00336972
BR_1_S1	BR	Kukri_c36151_170	1B	9555802	0	1	0.357823	0.0183784
BR_1_S1	BR	BS00003917_51	1B	9711366	0	1	0.28741	-0.0116524
BR_1_S1	BR	Kukri_c92979_195	1B	9711621	0	1	0.591543	0.0203649
BR_1_S1	BR	RAC875_c8222_773	1B	9711854	0	1	0.211523	-0.00839279
BR_1_S1	BR	BS00100994_51a	1B	9936518	0	1	0.342048	0.014541
BR_1_S1	BR	BS00023004_51a	1B	9936669	0	1	0.40844	0.016701
BR_1_S1	BR	BS00023177_51b	1B	10014784	0	1	0.185102	-0.00780962
BR_1_S1	BR	BS00081734_51a	1B	10081728	0	1	0.235874	-0.00914341
BR_1_S1	BR	BS00070706_51	1B	10102105	0	1	1.19133	0.0309196
BR_1_S1	BR	CAP11_c852_366	1B	10111581	0	1	0.86391	0.0296232
BR_1_S1	BR	RFL_Contig4140_1135	1B	10204422	0	1	0.205345	0.00788998
BR_1_S1	BR	TA004380_0460	1B	10204635	0	1	0.212944	0.010379
BR_1_S1	BR	wsnp_BE637971B_Ta_1_20	1B	10204938	0	1	0.172663	-0.00908161
BR_1_S1	BR	GENE_4832_103	1B	10205457	0	1	0.356128	-0.0167262
BR_1_S1	BR	BS00068429_51a	1B	10367413	0	1	0.264443	0.0119824
BR_1_S1	BR	BS00022564_51	1B	11182201	0	1	0.0751616	-0.00438721
BR_1_S1	BR	BS00006820_51	1B	11634673	0	1	0.136876	0.00755921
BR_1_S1	BR	BS00106495_51	1B	11691828	0	1	0.142877	-0.00615851
BR_1_S1	BR	IACX3811	1B	11859379	0	1	0.132637	0.00730283
BR_1_S1	BR	RAC875_c63624_753	1B	11859589	0	1	0.0795375	0.00452424
BR_1_S1	BR	Ku_c1312_1194	1B	11859768	0	1	0.115332	0.0063251
BR_1_S1	BR	Excalibur_c46114_572	1B	11885327	0	1	0.181886	-0.00760382
BR_1_S1	BR	BS00029539_51	1B	12812510	0	1	0.0892752	-0.00381067
BR_1_S1	BR	BS00072113_51	1B	12815770	0	1	0.12593	-0.00520537
BR_1_S1	BR	Kukri_c34536_373	1B	14845388	0	1	0.823478	0.0289918
BR_1_S1	BR	BobWhite_c28295_256	1B	14846145	0	1	0.417715	0.017085
BR_1_S1	BR	CAP7_c3299_316	1B	1.48474e+07	0	1	1.74875	-0.0475389
BR_1_S1	BR	GENE_0815_86	1B	1.51422e+07	0	1	0.213417	-0.0100835
BR_1_S1	BR	RAC875_rep_c70613_78	1B	15165983	0	1	0.317256	-0.0138749
BR_1_S1	BR	wsnp_Ku_c17177_26216230	1B	15173829	0	1	0.370612	-0.0157826
BR_1_S1	BR	Excalibur_c54439_276	1B	15289330	0	1	0.317256	-0.0138749
BR_1_S1	BR	RFL_Contig293_498	1B	15383550	0	1	0.263146	0.0118616
BR_1_S1	BR	Kukri_c38845_821	1B	15449295	0	1	0.48145	-0.019133
BR_1_S1	BR	BS00011695_51	1B	15745304	0	1	0.87719	-0.0251861
BR_1_S1	BR	TA003422_0757	1B	15878700	0	1	0.628689	-0.0198831
BR_1_S1	BR	Kukri_c3754_163	1B	16294468	0	1	0.329889	0.0133548
BR_1_S1	BR	RAC875_c7926_467	1B	16294498	0	1	0.178868	0.00831979
BR_1_S1	BR	Kukri_c79135_136	1B	16480341	0	1	0.48145	0.019133
BR_1_S1	BR	Excalibur_c11666_134	1B	17351847	0	1	0.0987244	-0.00893729
BR_1_S1	BR	Excalibur_c11666_996	1B	1.73529e+07	0	1	0.933295	-0.0273726
BR_1_S1	BR	Excalibur_c20921_163	1B	17385817	0	1	0.146708	0.0129484
BR_1_S1	BR	BS00053605_51	1B	17563028	0	1	0.0906741	0.00663115
BR_1_S1	BR	CAP7_c3847_204	1B	17623279	0	1	1.06193	-0.0286134
BR_1_S1	BR	BS00105833_51	1B	17731208	0	1	0.136088	0.00604582
BR_1_S1	BR	BS00098484_51	1B	1.77314e+07	0	1	0.0370099	0.00188778
BR_1_S1	BR	IAAV4194	1B	17891491	0	1	0.428814	0.0154694
BR_1_S1	BR	BS00067961_51	1B	18116771	0	1	0.266791	0.0105044
BR_1_S1	BR	CAP8_c1356_450	1B	18385923	0	1	0.281932	0.0140338
BR_1_S1	BR	RFL_Contig1118_1073	1B	18386511	0	1	0.309834	0.015184
BR_1_S1	BR	Tdurum_contig78972_316	1B	18419737	0	1	0.309849	0.0122149
BR_1_S1	BR	BS00098794_51	1B	20588030	0	1	0.195737	0.00869769
BR_1_S1	BR	BS00090770_51	1B	20589199	0	1	0.0811028	-0.00358575
BR_1_S1	BR	Kukri_c8592_935	1B	20589939	0	1	0.247971	-0.0221124
BR_1_S1	BR	BS00037387_51	1B	21843255	0	1	0.0912554	-0.00421574
BR_1_S1	BR	Excalibur_rep_c75168_337a	1B	22022270	0	1	0.317256	-0.0138749
BR_1_S1	BR	BS00110121_51	1B	22074432	0	1	0.0211455	0.00104954
BR_1_S1	BR	Excalibur_c415_844	1B	22702272	0	1	0.329889	0.0133548
BR_1_S1	BR	Excalibur_c43567_850	1B	22707450	0	1	0.0367176	0.00186599
BR_1_S1	BR	Excalibur_c3270_1566	1B	22841778	0	1	0.351135	-0.0264014
BR_1_S1	BR	BobWhite_c27474_65b	1B	2.39804e+07	0	1	0.0278485	0.00165354
BR_1_S1	BR	Excalibur_c54420_218	1B	24163297	0	1	0.314761	0.0132854
BR_1_S1	BR	BS00068182_51	1B	24636361	0	1	0.0897726	-0.00443512
BR_1_S1	BR	Tdurum_contig44861_237	1B	26185562	0	1	0.122992	-0.0057605
BR_1_S1	BR	wsnp_Ex_c5780_10153638	1B	26186142	0	1	0.213872	-0.00941295
BR_1_S1	BR	Tdurum_contig44861_1253	1B	26186660	0	1	0.0350961	0.00188956
BR_1_S1	BR	Excalibur_c24303_268	1B	2.61872e+07	0	1	0.122649	0.00575691
BR_1_S1	BR	RAC875_c51663_87	1B	26783108	0	1	0.013324	-0.000725527
BR_1_S1	BR	BobWhite_rep_c55186_299	1B	28561331	0	1	0.18881	0.00922235
BR_1_S1	BR	Tdurum_contig56188_569	1B	28563830	0	1	0.303244	0.0139438
BR_1_S1	BR	IAAV7541	1B	28563867	0	1	0.18881	-0.00922235
BR_1_S1	BR	Ex_c64327_523	1B	28816923	0	1	0.18881	-0.00922235
BR_1_S1	BR	wsnp_Ex_c2117_3976893	1B	28824088	0	1	0.00177618	9.79858e-05
BR_1_S1	BR	BS00062578_51	1B	32851731	0	1	0.315794	0.0148574
BR_1_S1	BR	BS00065896_51	1B	34255226	0	1	0.334814	-0.0154222
BR_1_S1	BR	Excalibur_c43626_117	1B	37320082	0	1	0.303244	0.0139438
BR_1_S1	BR	BS00022320_51a	1B	37727517	0	1	0.305477	0.0139231
BR_1_S1	BR	BS00033332_51	1B	38910587	0	1	0.251856	0.0116895
BR_1_S1	BR	BS00004418_51	1B	38911196	0	1	0.234218	0.0112228
BR_1_S1	BR	BobWhite_c26045_230	1B	39384220	0	1	0.488815	0.0165446
BR_1_S1	BR	BS00067003_51	1B	39545430	0	1	0.1962	-0.00871786
BR_1_S1	BR	BS00065882_51	1B	39621402	0	1	0.162975	0.00825982
BR_1_S1	BR	BS00025736_51	1B	39866150	0	1	0.23982	0.0110151
BR_1_S1	BR	BS00065737_51	1B	40386778	0	1	0.381849	0.0160184
BR_1_S1	BR	BS00067567_51	1B	40878714	0	1	0.37669	-0.0160025
BR_1_S1	BR	GENE_0427_442	1B	4.09428e+07	0	1	0.35142	-0.0146702
BR_1_S1	BR	IAAV2838	1B	41642534	0	1	0.37669	-0.0160025
BR_1_S1	BR	Tdurum_contig9762_314	1B	42350904	0	1	0.680287	0.0249124
BR_1_S1	BR	Tdurum_contig11334_554	1B	43452613	0	1	0.543689	0.0215965
BR_1_S1	BR	GENE_3070_114a	1B	45541409	0	1	0.415328	0.0176636
BR_1_S1	BR	GENE_3070_114b	1B	45541409	0	1	0.182834	0.00790775
BR_1_S1	BR	Ex_c15717_451	1B	45737941	0	1	0.386838	0.0147393
BR_1_S1	BR	BS00064263_51	1B	4.71638e+07	0	1	0.0669246	0.00321257
BR_1_S1	BR	BS00064974_51	1B	47175654	0	1	0.176182	0.00785294
BR_1_S1	BR	BS00063679_51	1B	47181574	0	1	0.0801585	-0.00399293
BR_1_S1	BR	RAC875_c90169_393	1B	47509385	0	1	0.155739	0.00693851
BR_1_S1	BR	GENE_3653_580	1B	47636139	0	1	1.32263	-0.0796107
BR_1_S1	BR	IAAV8952	1B	49880906	0	1	0.0845905	0.0038137
BR_1_S1	BR	Kukri_c8533_1398	1B	49886454	0	1	0.219506	0.00878439
BR_1_S1	BR	BS00065844_51	1B	5.01542e+07	0	1	0.0595982	0.00289128
BR_1_S1	BR	Excalibur_c26936_636	1B	5.07786e+07	0	1	0.0629674	0.00295188
BR_1_S1	BR	BS00027613_51a	1B	51991203	0	1	0.501806	0.017942
BR_1_S1	BR	Ra_c16879_977	1B	52405029	0	1	0.608682	0.0354152
BR_1_S1	BR	Ex_c8052_811	1B	5.26089e+07	0	1	0.22134	0.0106966
BR_1_S1	BR	Tdurum_contig26281_139	1B	53248119	0	1	0.775483	0.04354
BR_1_S1	BR	RAC875_c29906_275	1B	53248320	0	1	0.0690523	0.0032332
BR_1_S1	BR	Tdurum_contig82187_189a	1B	53248886	0	1	0.235969	0.0112748
BR_1_S1	BR	Excalibur_c46902_92	1B	53251268	0	1	0.321549	-0.0185629
BR_1_S1	BR	IAAV6	1B	54883790	0	1	0.775483	0.04354
BR_1_S1	BR	wsnp_Ku_rep_c70742_70379526	1B	54884041	0	1	0.206323	-0.0114407
BR_1_S1	BR	Excalibur_c6417_938	1B	56314367	0	1	0.270579	0.0100974
BR_1_S1	BR	Excalibur_c1886_1288	1B	56318488	0	1	0.995998	-0.0378542
BR_1_S1	BR	Kukri_c23300_267	1B	56879637	0	1	0.0966325	0.00411948
BR_1_S1	BR	Tdurum_contig75938_1546	1B	57003478	0	1	0.532652	0.0223571
BR_1_S1	BR	RAC875_c20904_686	1B	57003730	0	1	0.046215	0.00281756
BR_1_S1	BR	BS00110546_51	1B	57085453	0	1	0.666794	0.047514
BR_1_S1	BR	BS00022255_51	1B	57085478	0	1	0.0827202	-0.0035717
BR_1_S1	BR	RAC875_rep_c109416_191	1B	58324264	0	1	0.191576	0.011032
BR_1_S1	BR	CAP8_rep_c9642_82	1B	58324563	0	1	0.0867435	0.00386238
BR_1_S1	BR	Excalibur_c17202_1833	1B	58325006	0	1	0.0536809	0.00246197
BR_1_S1	BR	Kukri_rep_c108299_221	1B	58754108	0	1	0.0586702	-0.00284594
BR_1_S1	BR	Kukri_c40439_366	1B	59196975	0	1	0.116241	0.00535912
BR_1_S1	BR	Kukri_c9170_778	1B	59470216	0	1	0.329821	-0.0127065
BR_1_S1	BR	BS00066014_51	1B	59514645	0	1	0.323514	-0.0125728
BR_1_S1	BR	RAC875_rep_c95066_120	1B	59534194	0	1	0.274842	-0.0157604
BR_1_S1	BR	Excalibur_c58582_169a	1B	5.95408e+07	0	1	0.308585	0.0139892
BR_1_S1	BR	RAC875_c826_839	1B	59599752	0	1	0.268791	0.010217
BR_1_S1	BR	BS00099829_51	1B	59601361	0	1	0.020334	-0.00103529
BR_1_S1	BR	BS00066395_51	1B	63053223	0	1	0.0405826	-0.00315616
BR_1_S1	BR	wsnp_Ex_c25782_35041189	1B	63054133	0	1	0.104212	0.00592374
BR_1_S1	BR	IAAV5858	1B	65547720	0	1	0.198263	-0.009432
BR_1_S1	BR	BS00022902_51	1B	67540776	0	1	0.0578159	0.00264331
BR_1_S1	BR	Kukri_c5861_360	1B	70327929	0	1	0.0962328	-0.00426846
BR_1_S1	BR	GENE_4777_662	1B	70328478	0	1	0.322072	-0.0146213
BR_1_S1	BR	BS00022767_51	1B	86808726	0	1	0.131924	-0.00569862
BR_1_S1	BR	BS00022916_51	1B	87733212	0	1	0.0484517	-0.00297153
BR_1_S1	BR	TA001473_0980	1B	90993317	0	1	0.58613	0.0224887
BR_1_S1	BR	BS00053588_51a	1B	9.23099e+07	0	1	0.764279	0.0358276
BR_1_S1	BR	Ex_c2725_1442	1B	92325492	0	1	0.471352	0.0191633
BR_1_S1	BR	IAAV9176	1B	93915016	0	1	0.488146	0.0198012
BR_1_S1	BR	BS00067800_51	1B	94467646	0	1	0.308585	-0.0139892
BR_1_S1	BR	BS00003839_51	1B	9.49814e+07	0	1	1.18467	-0.0806189
BR_1_S1	BR	BS00023058_51	1B	95234832	0	1	0.0212158	-0.00110311
BR_1_S1	BR	Ra_c15472_872	1B	95499058	0	1	0.472229	0.0196376
BR_1_S1	BR	IAAV3666	1B	95668189	0	1	0.0325906	0.00167325
BR_1_S1	BR	BS00033467_51	1B	96489467	0	1	1.05188	0.0778769
BR_1_S1	BR	IAAV2324	1B	97378570	0	1	0.406246	0.0174036
BR_1_S1	BR	BS00051105_51	1B	9.95946e+07	0	1	0.0741242	-0.00364681
BR_1_S1	BR	Kukri_c5299_192	1B	99598246	0	1	0.51609	-0.0453489
BR_1_S1	BR	Excalibur_c5606_1192	1B	104775891	0	1	0.223743	0.0107988
BR_1_S1	BR	RAC875_c4783_311	1B	104776222	0	1	0.338581	-0.0150173
BR_1_S1	BR	wsnp_Ex_c2181_4089639	1B	106682446	0	1	0.422313	0.0169032
BR_1_S1	BR	BS00080260_51	1B	106684242	0	1	0.255134	0.0119743
BR_1_S1	BR	Kukri_c24120_83	1B	106765633	0	1	1.22016	-0.0846255
BR_1_S1	BR	BS00001364_51	1B	106765881	0	1	0.0586304	0.00295535
BR_1_S1	BR	Kukri_c39965_88	1B	108210174	0	1	0.329445	-0.0148857
BR_1_S1	BR	BS00029013_51	1B	109283525	0	1	0.0885315	-0.00432869
BR_1_S1	BR	BS00067586_51	1B	109725426	0	1	0.198615	0.00969046
BR_1_S1	BR	wsnp_Ex_c11976_19193550	1B	109729621	0	1	0.205913	-0.00993991
BR_1_S1	BR	BobWhite_c39153_131	1B	110607722	0	1	0.0885315	0.00432869
BR_1_S1	BR	BS00009715_51	1B	112368668	0	1	0.160735	0.00793605
BR_1_S1	BR	Excalibur_c20072_758	1B	1.14351e+08	0	1	0.356099	0.0143455
BR_1_S1	BR	Ku_c3998_1400	1B	116977498	0	1	0.363511	-0.0161593
BR_1_S1	BR	Ku_c3695_1696	1B	117188767	0	1	0.198615	-0.00969046
BR_1_S1	BR	wsnp_Ku_c3695_6810121	1B	117188925	0	1	0.157905	0.00786858
BR_1_S1	BR	Ku_c11706_149	1B	119049270	0	1	0.157905	-0.00786858
BR_1_S1	BR	BobWhite_c19310_368	1B	119768328	0	1	0.250184	-0.0118269
BR_1_S1	BR	BS00093736_51	1B	120884188	0	1	0.0262745	0.00137095
BR_1_S1	BR	BS00013901_51	1B	120886785	0	1	0.00601554	-0.000322501
BR_1_S1	BR	BobWhite_c9316_300	1B	122344903	0	1	0.0586304	-0.00295535
BR_1_S1	BR	Ra_c15153_324	1B	130020002	0	1	0.152114	0.00674842
BR_1_S1	BR	Kukri_c19832_777	1B	130347828	0	1	0.345628	0.0154289
BR_1_S1	BR	RAC875_c899_1326	1B	133189257	0	1	0.285729	-0.0133701
BR_1_S1	BR	GENE_2162_720	1B	135940673	0	1	0.0881044	-0.00429876
BR_1_S1	BR	BS00073034_51	1B	136645760	0	1	0.00615728	-0.000329072
BR_1_S1	BR	wsnp_Ra_c8506_14401408	1B	142835060	0	1	0.0423482	0.00211514
BR_1_S1	BR	BS00063573_51a	1B	144878993	0	1	0.43156	0.0184978
BR_1_S1	BR	Kukri_c9105_836	1B	146617252	0	1	0.330296	0.0142537
BR_1_S1	BR	RAC875_rep_c70022_1648	1B	148897317	0	1	0.164744	-0.00948513
BR_1_S1	BR	BS00003575_51	1B	148898293	0	1	0.0710647	-0.00351706
BR_1_S1	BR	Kukri_c23819_259	1B	150542914	0	1	0.405448	-0.0176163
BR_1_S1	BR	Excalibur_c52484_106	1B	151847264	0	1	0.363602	-0.0160533
BR_1_S1	BR	BS00004465_51	1B	1.55407e+08	0	1	0.179422	0.0088074
BR_1_S1	BR	Excalibur_c11764_1265	1B	156586261	0	1	0.31583	0.0145323
BR_1_S1	BR	wsnp_BE443531B_Ta_1_1	1B	156687512	0	1	0.464492	-0.0166164
BR_1_S1	BR	BS00073935_51a	1B	157274765	0	1	0.229097	0.0108955
BR_1_S1	BR	GENE_0332_657	1B	159388135	0	1	0.230274	-0.0111876
BR_1_S1	BR	BS00022625_51	1B	163096591	0	1	0.198029	0.0086262
BR_1_S1	BR	Excalibur_rep_c92475_275	1B	163775669	0	1	0.00535003	-0.0003266
BR_1_S1	BR	BobWhite_rep_c62985_546	1B	168623868	0	1	1.56797	-0.081949
BR_1_S1	BR	CAP8_c3376_126	1B	1.73122e+08	0	1	0.0430443	0.00237894
BR_1_S1	BR	Kukri_c29652_858	1B	175416088	0	1	0.479832	-0.0202038
BR_1_S1	BR	IAAV1625	1B	186463395	0	1	0.206511	0.0100827
BR_1_S1	BR	Excalibur_c111213_145	1B	187728264	0	1	0.0260328	-0.00135488
BR_1_S1	BR	Excalibur_c28681_1046	1B	191706542	0	1	0.400717	0.0172795
BR_1_S1	BR	Excalibur_c8784_869a	1B	192277789	0	1	0.427235	0.0190417
BR_1_S1	BR	Excalibur_c32726_125	1B	192278001	0	1	0.0421885	-0.00215272
BR_1_S1	BR	BobWhite_c3771_441	1B	1.96462e+08	0	1	0.458165	-0.016834
BR_1_S1	BR	BobWhite_c13654_447	1B	2.01757e+08	0	1	0.247711	-0.0117521
BR_1_S1	BR	wsnp_Ex_rep_c67665_66326492	1B	202009085	0	1	0.101435	-0.00431503
BR_1_S1	BR	IAAV4531	1B	211313555	0	1	0.27509	-0.0128144
BR_1_S1	BR	BobWhite_c10399_401	1B	213326243	0	1	0.303244	-0.0139438
BR_1_S1	BR	RAC875_c23473_165	1B	216529213	0	1	0.430496	0.0184934
BR_1_S1	BR	RAC875_s110549_274	1B	227793954	0	1	1.08864	0.0668683
BR_1_S1	BR	Excalibur_rep_c68921_433	1B	228170408	0	1	0.154928	-0.0112885
BR_1_S1	BR	BS00110104_51	1B	2.28175e+08	0	1	0.104347	0.00728951
BR_1_S1	BR	Kukri_rep_c101799_95	1B	230037380	0	1	0.116336	-0.00871774
BR_1_S1	BR	Kukri_c27447_3561	1B	230943090	0	1	0.092941	0.00522995
BR_1_S1	BR	BobWhite_c4147_1351	1B	236958563	0	1	0.635381	-0.0211244
BR_1_S1	BR	BobWhite_c11036_842	1B	236958790	0	1	0.342906	-0.0154584
BR_1_S1	BR	BS00009921_51	1B	239779463	0	1	0.847026	-0.0670213
BR_1_S1	BR	RFL_Contig2852_1839	1B	240485604	0	1	0.492623	0.018286
BR_1_S1	BR	BS00091191_51	1B	242668003	0	1	0.692728	-0.0293008
BR_1_S1	BR	IAAV3220	1B	246768297	0	1	0.102433	0.00581519
BR_1_S1	BR	Excalibur_c32033_97	1B	250422873	0	1	0.254537	-0.0118534
BR_1_S1	BR	RAC875_c15646_783	1B	250422945	0	1	0.338581	-0.0150173
BR_1_S1	BR	Kukri_c24402_564b	1B	256201437	0	1	0.0885113	-0.00380624
BR_1_S1	BR	Kukri_c19641_889	1B	275671946	0	1	0.976347	0.0706925
BR_1_S1	BR	Excalibur_c6497_535	1B	278473846	0	1	0.113525	-0.00693016
BR_1_S1	BR	BS00066444_51	1B	278686968	0	1	1.44286	-0.034738
BR_1_S1	BR	BS00088264_51	1B	280167375	0	1	1.42737	-0.0321352
BR_1_S1	BR	BS00023302_51	1B	281037224	0	1	1.49498	0.033105
BR_1_S1	BR	BS00066309_51	1B	282051713	0	1	0.948156	-0.0258083
BR_1_S1	BR	JD_c29157_213	1B	283125339	0	1	1.46877	-0.0326533
BR_1_S1	BR	BS00036333_51	1B	283126481	0	1	1.41385	0.0319493
BR_1_S1	BR	BS00062770_51	1B	285336384	0	1	1.4056	-0.0317718
BR_1_S1	BR	BS00050126_51b	1B	2.85345e+08	0	1	1.49498	0.033105
BR_1_S1	BR	Excalibur_c56657_282	1B	290814000	0	1	0.312513	-0.0248131
BR_1_S1	BR	RAC875_c30381_573	1B	297098824	0	1	0.156379	0.0139047
BR_1_S1	BR	BS00067247_51	1B	298093323	0	1	0.135464	-0.0119138
BR_1_S1	BR	RAC875_c20775_540	1B	298116855	0	1	0.156379	0.0139047
BR_1_S1	BR	BS00075036_51	1B	302780351	0	1	0.668932	-0.0450411
BR_1_S1	BR	Ku_c11813_215	1B	307428422	0	1	0.0498548	-0.00383789
BR_1_S1	BR	Excalibur_c64533_980	1B	311422679	0	1	0.141647	-0.0093954
BR_1_S1	BR	BS00037306_51	1B	316757109	0	1	0.185921	-0.0130364
BR_1_S1	BR	Ex_c6028_1602	1B	322937664	0	1	1.13762	0.0782784
BR_1_S1	BR	IAAV3232	1B	323634614	0	1	1.14147	0.0726557
BR_1_S1	BR	Excalibur_c18876_334	1B	325286967	0	1	1.40267	-0.0809979
BR_1_S1	BR	Ku_c2115_541	1B	325289356	0	1	1.40267	0.0809979
BR_1_S1	BR	TA004324_0491	1B	327345637	0	1	0.00325877	-0.000256871
BR_1_S1	BR	IACX9203	1B	327358116	0	1	0.976347	0.0706925
BR_1_S1	BR	BS00010352_51	1B	327483009	0	1	0.376247	-0.015621
BR_1_S1	BR	Tdurum_contig29769_202	1B	327577678	0	1	0.542409	-0.0357307
BR_1_S1	BR	Excalibur_c27675_912	1B	327577718	0	1	0.542409	0.0357307
BR_1_S1	BR	BS00022104_51	1B	327958039	0	1	0.00325877	0.000256871
BR_1_S1	BR	tplb0024i20_953	1B	327958981	0	1	0.00325877	-0.000256871
BR_1_S1	BR	CAP7_c1241_128	1B	328439865	0	1	0.0459419	-0.00350806
BR_1_S1	BR	tplb0029b01_123	1B	328642115	0	1	1.07047	0.0378433
BR_1_S1	BR	BobWhite_c1456_615	1B	328642344	0	1	0.984069	-0.0365705
BR_1_S1	BR	BS00011450_51	1B	328643536	0	1	1.07047	-0.0378433
BR_1_S1	BR	Ex_c24969_223	1B	3.28821e+08	0	1	0.0737924	0.00410692
BR_1_S1	BR	GENE_0522_336	1B	328821791	0	1	0.376247	0.015621
BR_1_S1	BR	Excalibur_c10319_229	1B	3.28823e+08	0	1	0.376247	-0.015621
BR_1_S1	BR	BobWhite_c4236_410	1B	328938923	0	1	0.852741	-0.031335
BR_1_S1	BR	Kukri_rep_c101550_113	1B	329484481	0	1	0.403905	-0.0195116
BR_1_S1	BR	BobWhite_c22266_315	1B	3.29489e+08	0	1	0.411241	0.0200501
BR_1_S1	BR	BobWhite_c13450_2100	1B	330207114	0	1	0.185921	-0.0130364
BR_1_S1	BR	Excalibur_c55805_316	1B	330506972	0	1	0.188716	0.0133949
BR_1_S1	BR	BS00073603_51	1B	333208165	0	1	0.188716	0.0133949
BR_1_S1	BR	BobWhite_c15603_69	1B	3.33492e+08	0	1	0.185921	-0.0130364
BR_1_S1	BR	Kukri_c49091_371	1B	334241890	0	1	0.640135	-0.0479266
BR_1_S1	BR	Kukri_c49091_415	1B	334241934	0	1	0.847026	-0.0670213
BR_1_S1	BR	BS00022670_51	1B	334549394	0	1	0.843271	0.0561855
BR_1_S1	BR	RAC875_c44575_561	1B	336070019	0	1	0.843271	0.0561855
BR_1_S1	BR	IAAV2546	1B	336209964	0	1	0.885327	0.0600588
BR_1_S1	BR	BS00022632_51	1B	336648686	0	1	0.885327	0.0600588
BR_1_S1	BR	RAC875_c50514_88	1B	339081772	0	1	0.913179	-0.0742896
BR_1_S1	BR	BS00009483_51	1B	339905772	0	1	0.913179	-0.0742896
BR_1_S1	BR	IACX1008	1B	342647458	0	1	1.34949	-0.0452064
BR_1_S1	BR	BS00022085_51	1B	342647869	0	1	1.38314	0.0466559
BR_1_S1	BR	BS00022687_51	1B	344044080	0	1	1.34949	-0.0452064
BR_1_S1	BR	BS00031831_51	1B	352460471	0	1	0.696202	-0.0288911
BR_1_S1	BR	BobWhite_c18583_280	1B	354226416	0	1	0.696202	-0.0288911
BR_1_S1	BR	BS00031024_51	1B	354919526	0	1	0.264246	0.0151066
BR_1_S1	BR	TA004947_0758	1B	355294371	0	1	0.258502	-0.0145844
BR_1_S1	BR	BS00021900_51	1B	356454088	0	1	0.847026	0.0670213
BR_1_S1	BR	BS00034018_51	1B	357641720	0	1	1.08394	0.0832676
BR_1_S1	BR	BS00011465_51	1B	359198225	0	1	1.00511	-0.0752811
BR_1_S1	BR	BS00064438_51	1B	359504228	0	1	1.00511	-0.0752811
BR_1_S1	BR	BS00022023_51	1B	363477284	0	1	1.00511	0.0752811
BR_1_S1	BR	IAAV1158	1B	364419110	0	1	1.00511	-0.0752811
BR_1_S1	BR	wsnp_Ex_c26419_35667216	1B	364419460	0	1	1.14995	0.0677689
BR_1_S1	BR	BobWhite_c7577_69	1B	378399128	0	1	1.14995	-0.0677689
BR_1_S1	BR	Ra_c11303_583	1B	379383170	0	1	1.14995	-0.0677689
BR_1_S1	BR	BS00029345_51	1B	380887583	0	1	1.0071	0.0619343
BR_1_S1	BR	Tdurum_contig84184_124	1B	381391144	0	1	1.0071	-0.0619343
BR_1_S1	BR	BS00003600_51	1B	382217860	0	1	0.847026	-0.0670213
BR_1_S1	BR	BS00009731_51	1B	3.82221e+08	0	1	1.0071	-0.0619343
BR_1_S1	BR	BS00041010_51	1B	382222544	0	1	1.0071	0.0619343
BR_1_S1	BR	Kukri_rep_c116003_106	1B	385157627	0	1	1.15332	-0.0632679
BR_1_S1	BR	IAAV3905	1B	396531161	0	1	0.559574	0.024588
BR_1_S1	BR	BS00067244_51	1B	401787733	0	1	0.447033	0.0305055
BR_1_S1	BR	BS00011712_51	1B	407544272	0	1	1.49152	-0.0839776
BR_1_S1	BR	BS00067434_51	1B	409633284	0	1	1.49152	0.0839776
BR_1_S1	BR	BobWhite_c11460_291	1B	414775871	0	1	1.32357	-0.0777617
BR_1_S1	BR	BS00071555_51	1B	417425373	0	1	1.32357	0.0777617
BR_1_S1	BR	BS00073094_51	1B	421670804	0	1	0.847026	-0.0670213
BR_1_S1	BR	Tdurum_contig29228_114	1B	423960748	0	1	1.00511	0.0752811
BR_1_S1	BR	BobWhite_c11235_370	1B	423960797	0	1	1.49152	0.0839776
BR_1_S1	BR	BS00038929_51	1B	424076056	0	1	1.59908	-0.0872273
BR_1_S1	BR	BS00070139_51	1B	424414749	0	1	1.32357	-0.0777617
BR_1_S1	BR	RAC875_c32894_1116	1B	426072746	0	1	1.32357	0.0777617
BR_1_S1	BR	BS00110480_51	1B	427526314	0	1	1.32357	0.0777617
BR_1_S1	BR	BS00078228_51	1B	430168568	0	1	1.20485	-0.0694233
BR_1_S1	BR	BS00022089_51	1B	431457603	0	1	1.20485	0.0694233
BR_1_S1	BR	BS00033681_51	1B	432116737	0	1	1.07848	0.0508128
BR_1_S1	BR	BobWhite_c15979_230	1B	436076611	0	1	0.913179	0.0742896
BR_1_S1	BR	BS00021907_51	1B	438035300	0	1	0.166025	0.0191256
BR_1_S1	BR	BS00078457_51	1B	438109584	0	1	0.166025	-0.0191256
BR_1_S1	BR	BS00022324_51	1B	439130014	0	1	0.0186005	-0.00242623
BR_1_S1	BR	TA006157_0542	1B	441654782	0	1	0.0186005	-0.00242623
BR_1_S1	BR	TA003801_1144	1B	442171139	0	1	0.0474239	-0.00437441
BR_1_S1	BR	Excalibur_c42588_225	1B	443214771	0	1	0.359962	0.0365511
BR_1_S1	BR	wsnp_CAP11_c631_419930	1B	443563502	0	1	0.101634	-0.00887947
BR_1_S1	BR	BS00022133_51	1B	443997720	0	1	0.571395	0.0500857
BR_1_S1	BR	BS00073530_51b	1B	444863033	0	1	0.118324	0.0129672
BR_1_S1	BR	tplb0023b14_704	1B	445180564	0	1	0.405387	-0.0145845
BR_1_S1	BR	wsnp_Ra_c8484_14372815	1B	445434114	0	1	0.489277	0.0167999
BR_1_S1	BR	BS00032364_51	1B	447166794	0	1	0.448459	-0.0199625
BR_1_S1	BR	BS00066046_51	1B	448141350	0	1	0.621226	-0.0199728
BR_1_S1	BR	wsnp_Ex_c22006_31180883	1B	451076976	0	1	0.448459	-0.0199625
BR_1_S1	BR	BS00107829_51	1B	451554499	0	1	0.448459	0.0199625
BR_1_S1	BR	GENE_3626_308	1B	452757803	0	1	0.117032	-0.00659972
BR_1_S1	BR	RAC875_rep_c74070_518	1B	453343921	0	1	0.181059	-0.0111617
BR_1_S1	BR	BS00022575_51	1B	453345325	0	1	0.613248	0.0554951
BR_1_S1	BR	Ra_c34433_417	1B	453878508	0	1	0.422846	-0.0288692
BR_1_S1	BR	wsnp_Ex_c852_1657319	1B	455211699	0	1	0.0661416	-0.00396063
BR_1_S1	BR	BS00110052_51	1B	456185126	0	1	0.0581388	0.00354123
BR_1_S1	BR	CAP12_c1981_78	1B	456185328	0	1	0.0581388	-0.00354123
BR_1_S1	BR	BS00069723_51	1B	456253786	0	1	0.023076	0.00145502
BR_1_S1	BR	wsnp_Ex_rep_c68712_67571580	1B	456271200	0	1	0.412943	-0.0215306
BR_1_S1	BR	wsnp_Ra_c2027_3945764	1B	456975286	0	1	0.429189	-0.022545
BR_1_S1	BR	RAC875_s105188_92	1B	456975829	0	1	0.429189	-0.022545
BR_1_S1	BR	Ra_c3083_982	1B	457320821	0	1	0.429189	0.022545
BR_1_S1	BR	Excalibur_c32708_488	1B	457384163	0	1	0.412943	-0.0215306
BR_1_S1	BR	IAAV5704	1B	457460601	0	1	0.412943	-0.0215306
BR_1_S1	BR	BobWhite_c441_976	1B	457862945	0	1	0.293053	-0.0202632
BR_1_S1	BR	GENE_0505_443	1B	457864192	0	1	0.00466441	-0.000355033
BR_1_S1	BR	RAC875_c53525_180	1B	457865405	0	1	0.0479512	-0.00547477
BR_1_S1	BR	BobWhite_c346_253	1B	458385723	0	1	0.33901	-0.0262206
BR_1_S1	BR	IAAV2287	1B	460146752	0	1	0.33901	-0.0262206
BR_1_S1	BR	BobWhite_rep_c51642_1057	1B	4.60582e+08	0	1	0.285189	-0.0194854
BR_1_S1	BR	Kukri_c38105_452	1B	461298765	0	1	0.285189	0.0194854
BR_1_S1	BR	BobWhite_c28635_785	1B	465584603	0	1	0.163098	0.0120155
BR_1_S1	BR	wsnp_BE443930B_Ta_2_2	1B	465700749	0	1	0.302137	0.0171277
BR_1_S1	BR	BobWhite_rep_c66032_270	1B	4.6609e+08	0	1	0.302137	-0.0171277
BR_1_S1	BR	IAAV8763	1B	466092862	0	1	0.000871769	-8.62775e-05
BR_1_S1	BR	BS00078431_51	1B	467200485	0	1	0.584676	-0.0369018
BR_1_S1	BR	IAAV7383	1B	469160208	0	1	0.171932	0.0180811
BR_1_S1	BR	BobWhite_c1967_175	1B	470000713	0	1	0.171932	0.0180811
BR_1_S1	BR	BobWhite_rep_c64920_402	1B	471193698	0	1	0.587738	0.022827
BR_1_S1	BR	RAC875_c46646_549	1B	471752593	0	1	0.278255	0.0127762
BR_1_S1	BR	wsnp_Ku_c24323_34285350	1B	474118005	0	1	0.747997	0.0286689
BR_1_S1	BR	Ra_c26829_375	1B	474259775	0	1	0.747997	-0.0286689
BR_1_S1	BR	CAP7_s12849_67	1B	474449437	0	1	0.258171	-0.011945
BR_1_S1	BR	CAP8_c9553_109	1B	474449502	0	1	0.258171	-0.011945
BR_1_S1	BR	wsnp_CAP11_rep_c8576_3700031	1B	474449524	0	1	0.258171	-0.011945
BR_1_S1	BR	Tdurum_contig44255_814	1B	476019795	0	1	1.40049	-0.0727864
BR_1_S1	BR	GENE_0142_178	1B	476034085	0	1	1.0851	-0.0902942
BR_1_S1	BR	CAP7_c3456_113	1B	476034836	0	1	0.922415	0.073521
BR_1_S1	BR	Tdurum_contig56873_1237	1B	476333088	0	1	1.0851	0.0902942
BR_1_S1	BR	Excalibur_c50665_1323	1B	476876353	0	1	0.922415	0.073521
BR_1_S1	BR	BS00023142_51	1B	476880006	0	1	1.29752	-0.0664748
BR_1_S1	BR	BS00034925_51	1B	477393926	0	1	1.29752	-0.0664748
BR_1_S1	BR	IACX1705	1B	478053996	0	1	0.381253	-0.0370682
BR_1_S1	BR	TA004407_0898	1B	478055187	0	1	1.57522	-0.0667542
BR_1_S1	BR	BobWhite_c25014_310	1B	478715915	0	1	0.535175	-0.0463055
BR_1_S1	BR	BS00023113_51	1B	479793365	0	1	0.535175	-0.0463055
BR_1_S1	BR	BS00005206_51	1B	480367836	0	1	0.505137	0.0425203
BR_1_S1	BR	Ra_c68984_1882	1B	480974301	0	1	0.0350473	0.00199799
BR_1_S1	BR	IAAV9039	1B	481709200	0	1	1.66798	-0.0713355
BR_1_S1	BR	IAAV3082	1B	481863740	0	1	0.788283	-0.053438
BR_1_S1	BR	IAAV7936	1B	483115229	0	1	0.788283	-0.053438
BR_1_S1	BR	BS00081127_51	1B	484147642	0	1	1.44192	0.0508345
BR_1_S1	BR	BS00081125_51	1B	484214539	0	1	1.63082	-0.0522106
BR_1_S1	BR	BS00083072_51	1B	484376941	0	1	1.63082	0.0522106
BR_1_S1	BR	RFL_Contig2270_1560	1B	486971094	0	1	2.12122	0.0558818
BR_1_S1	BR	RAC875_c87890_234	1B	487406467	0	1	2.08091	0.0561668
BR_1_S1	BR	Tdurum_contig59449_249	1B	487407563	0	1	2.08091	-0.0561668
BR_1_S1	BR	Excalibur_c90096_77	1B	487489153	0	1	2.08091	0.0561668
BR_1_S1	BR	Tdurum_contig31094_386	1B	488208367	0	1	0.93108	-0.0361267
BR_1_S1	BR	wsnp_Ex_c6611_11451949	1B	488209753	0	1	1.70414	-0.064626
BR_1_S1	BR	Kukri_c32430_109	1B	488216075	0	1	0.342465	0.0138963
BR_1_S1	BR	GENE_0107_807	1B	488217103	0	1	2.15652	0.0668308
BR_1_S1	BR	BS00070147_51	1B	488750617	0	1	0.613248	0.0554951
BR_1_S1	BR	IACX3408	1B	489134008	0	1	2.32259	0.0722574
BR_1_S1	BR	wsnp_Ex_c30969_39821293	1B	489201921	0	1	2.32259	0.0722574
BR_1_S1	BR	BS00111033_51	1B	489758943	0	1	2.21744	0.0686405
BR_1_S1	BR	BS00041355_51	1B	489994213	0	1	2.23619	0.0681437
BR_1_S1	BR	Ku_c20478_390	1B	490452820	0	1	0.693598	-0.0451969
BR_1_S1	BR	tplb0024i15_1754	1B	491087435	0	1	2.26435	0.0691659
BR_1_S1	BR	BS00022920_51	1B	492787435	0	1	0.299377	-0.0216119
BR_1_S1	BR	JD_c49915_400	1B	492787510	0	1	0.052537	-0.00573741
BR_1_S1	BR	BS00022022_51	1B	493867631	0	1	0.571395	0.0500857
BR_1_S1	BR	BS00022619_51	1B	494159127	0	1	0.299377	-0.0216119
BR_1_S1	BR	Excalibur_c5218_75	1B	497799279	0	1	0.052537	-0.00573741
BR_1_S1	BR	Tdurum_contig83937_560	1B	498632505	0	1	0.622371	-0.0463887
BR_1_S1	BR	BS00022615_51	1B	500540938	0	1	0.571395	-0.0500857
BR_1_S1	BR	TA003900_0407	1B	501366221	0	1	0.257024	0.0209044
BR_1_S1	BR	BS00039583_51	1B	505072938	0	1	0.352698	0.0240061
BR_1_S1	BR	wsnp_JD_c5659_6814240	1B	509893364	0	1	1.12707	-0.0337732
BR_1_S1	BR	wsnp_BE495786B_Ta_2_2	1B	510798597	0	1	0.862951	-0.025635
BR_1_S1	BR	wsnp_Ex_c17707_26454940	1B	510979761	0	1	0.817383	-0.0247972
BR_1_S1	BR	Tdurum_contig60509_232	1B	510980575	0	1	1.18751	-0.0307244
BR_1_S1	BR	Kukri_c13188_256	1B	511213188	0	1	1.22164	0.0313482
BR_1_S1	BR	BS00103166_51	1B	512631689	0	1	0.810737	0.0246572
BR_1_S1	BR	BobWhite_c20015_225	1B	512633667	0	1	0.810737	-0.0246572
BR_1_S1	BR	BobWhite_c6803_387	1B	5.12636e+08	0	1	0.891765	-0.0262394
BR_1_S1	BR	BS00022842_51	1B	513483315	0	1	1.00926	-0.0745155
BR_1_S1	BR	BobWhite_c15312_405	1B	5.13545e+08	0	1	1.00926	0.0745155
BR_1_S1	BR	BS00022124_51	1B	516951346	0	1	1.23639	0.0353863
BR_1_S1	BR	BS00028318_51	1B	516958585	0	1	1.23639	0.0353863
BR_1_S1	BR	Tdurum_contig20299_368	1B	517907010	0	1	1.13376	-0.0345039
BR_1_S1	BR	Tdurum_contig20299_142	1B	517907233	0	1	1.13376	-0.0345039
BR_1_S1	BR	BS00012056_51	1B	518180256	0	1	0.634504	0.0522209
BR_1_S1	BR	Tdurum_contig350_140	1B	518873304	0	1	0.634504	-0.0522209
BR_1_S1	BR	Tdurum_contig63834_340	1B	520100571	0	1	1.15964	0.030872
BR_1_S1	BR	Excalibur_rep_c103109_88	1B	520522472	0	1	1.20353	0.0314442
BR_1_S1	BR	wsnp_Ra_c5088_9081927	1B	520527948	0	1	1.28131	0.032713
BR_1_S1	BR	BS00072982_51	1B	520810802	0	1	0.952833	0.0277006
BR_1_S1	BR	CAP7_c12162_251	1B	5.21219e+08	0	1	0.952833	-0.0277006
BR_1_S1	BR	Tdurum_contig50473_889	1B	521225061	0	1	1.18217	-0.0311618
BR_1_S1	BR	BS00009270_51	1B	524154167	0	1	0.68133	-0.0280239
BR_1_S1	BR	wsnp_CAP11_c6264_2895652	1B	524161077	0	1	0.318151	-0.0238147
BR_1_S1	BR	Ra_c25590_1406	1B	527001435	0	1	0.0818342	0.00374423
BR_1_S1	BR	BobWhite_c26850_78	1B	5.29508e+08	0	1	0.809625	-0.0305665
BR_1_S1	BR	CAP12_c424_402	1B	529855126	0	1	0.809625	-0.0305665
BR_1_S1	BR	BS00022742_51	1B	530061223	0	1	0.0659896	-0.00304878
BR_1_S1	BR	BS00036362_51	1B	530478454	0	1	0.191631	-0.00775295
BR_1_S1	BR	Tdurum_contig31102_299	1B	530478729	0	1	0.930465	-0.0269804
BR_1_S1	BR	BS00000066_51	1B	530480831	0	1	0.900627	-0.0263015
BR_1_S1	BR	wsnp_BG606586B_Ta_2_13	1B	530481020	0	1	0.164218	-0.00672905
BR_1_S1	BR	Kukri_c559_193	1B	530668798	0	1	0.21167	-0.0080465
BR_1_S1	BR	BobWhite_c16005_289	1B	530959958	0	1	0.21167	-0.0080465
BR_1_S1	BR	IACX5821	1B	531166335	0	1	0.436288	-0.01995
BR_1_S1	BR	BS00106626_51	1B	531166995	0	1	0.816631	0.0292657
BR_1_S1	BR	BS00012250_51	1B	532163387	0	1	0.85077	0.0321842
BR_1_S1	BR	BS00010399_51	1B	532163685	0	1	0.357339	0.0170462
BR_1_S1	BR	Excalibur_c48379_461	1B	532166911	0	1	0.0875688	-0.00363388
BR_1_S1	BR	wsnp_Ex_c23992_33235984	1B	532167748	0	1	1.45016	-0.041764
BR_1_S1	BR	Ex_c102909_778	1B	532173004	0	1	0.815402	-0.0289245
BR_1_S1	BR	RAC875_rep_c111001_187	1B	532173709	0	1	0.0818302	0.00706783
BR_1_S1	BR	RFL_Contig4977_2333	1B	535546089	0	1	0.327199	0.0173996
BR_1_S1	BR	CAP12_c1129_220	1B	535797784	0	1	0.0191845	0.00133625
BR_1_S1	BR	Tdurum_contig42016_333	1B	535799191	0	1	0.0191845	0.00133625
BR_1_S1	BR	RAC875_c102223_220	1B	536706338	0	1	0.0498416	0.00339859
BR_1_S1	BR	IACX3595	1B	539562017	0	1	0.817876	-0.0258921
BR_1_S1	BR	BS00011973_51	1B	539568024	0	1	1.06483	0.0305834
BR_1_S1	BR	BS00064602_51	1B	539930159	0	1	1.06483	0.0305834
BR_1_S1	BR	RAC875_c7674_634	1B	540317427	0	1	1.06483	-0.0305834
BR_1_S1	BR	BS00066006_51	1B	540726795	0	1	1.30555	-0.0351545
BR_1_S1	BR	BS00066007_51	1B	540726810	0	1	1.0363	-0.030496
BR_1_S1	BR	Excalibur_c40993_1129	1B	540730073	0	1	0.0814673	-0.00349141
BR_1_S1	BR	wsnp_BF485168B_Ta_2_1	1B	540730191	0	1	1.72218	0.0515154
BR_1_S1	BR	Excalibur_c21451_352	1B	540847931	0	1	0.180327	-0.00829853
BR_1_S1	BR	Excalibur_c52495_89	1B	541009140	0	1	1.99096	0.0452193
BR_1_S1	BR	BS00038643_51	1B	542927171	0	1	1.22388	-0.0341325
BR_1_S1	BR	Excalibur_c8613_1266	1B	5.43011e+08	0	1	1.22388	-0.0341325
BR_1_S1	BR	wsnp_BG274294B_Ta_2_3	1B	543012477	0	1	1.95036	-0.0445879
BR_1_S1	BR	wsnp_Ex_c7447_12752449	1B	543081712	0	1	1.43899	-0.0367003
BR_1_S1	BR	wsnp_Ex_c7447_12751589	1B	543082572	0	1	1.43899	-0.0367003
BR_1_S1	BR	BS00048610_51	1B	543085967	0	1	1.53896	0.0386832
BR_1_S1	BR	Tdurum_contig83770_218	1B	543473933	0	1	0.666191	0.0244357
BR_1_S1	BR	Excalibur_c30955_479	1B	5.43476e+08	0	1	0.666191	-0.0244357
BR_1_S1	BR	BS00067512_51	1B	543517602	0	1	1.22764	-0.0333572
BR_1_S1	BR	Excalibur_c30762_713	1B	543840153	0	1	1.40384	-0.0763261
BR_1_S1	BR	IACX5921	1B	544130451	0	1	0.188851	-0.00895232
BR_1_S1	BR	Excalibur_c52120_132	1B	544132366	0	1	0.188851	-0.00895232
BR_1_S1	BR	BS00086854_51	1B	545164629	0	1	1.518	-0.0365052
BR_1_S1	BR	IAAV3567	1B	545207215	0	1	1.76885	-0.0396248
BR_1_S1	BR	Ku_c3647_769	1B	545211759	0	1	2.05195	0.0425445
BR_1_S1	BR	TA004081_0677	1B	545212293	0	1	1.31512	-0.033536
BR_1_S1	BR	Tdurum_contig25457_175	1B	545644664	0	1	0.359111	-0.0156979
BR_1_S1	BR	CAP8_c4697_108	1B	547591139	0	1	0.8413	-0.0255226
BR_1_S1	BR	IAAV4729	1B	548197511	0	1	1.86564	0.047576
BR_1_S1	BR	Ex_c402_1223	1B	548623161	0	1	2.28958	-0.0585011
BR_1_S1	BR	RAC875_c1045_445	1B	548623447	0	1	1.59119	-0.0449878
BR_1_S1	BR	IAAV8432	1B	548625682	0	1	2.28958	-0.0585011
BR_1_S1	BR	Ku_c23096_550	1B	548626845	0	1	2.30637	0.0583335
BR_1_S1	BR	Kukri_c66451_128	1B	548676617	0	1	2.29947	0.0535186
BR_1_S1	BR	BS00067646_51	1B	548975822	0	1	0.27921	0.0140696
BR_1_S1	BR	Ku_c815_1960	1B	549724230	0	1	1.49523	-0.0378232
BR_1_S1	BR	Ra_c698_1987	1B	549784639	0	1	0.709201	-0.0203283
BR_1_S1	BR	BS00096719_51	1B	551010161	0	1	0.307511	0.0138308
BR_1_S1	BR	GENE_0120_431	1B	5.51013e+08	0	1	0.333814	-0.0164037
BR_1_S1	BR	GENE_0120_397	1B	551013057	0	1	0.333814	0.0164037
BR_1_S1	BR	RAC875_c95548_156	1B	551033002	0	1	0.571047	0.0211501
BR_1_S1	BR	BS00010625_51	1B	551177438	0	1	1.23506	-0.0328544
BR_1_S1	BR	BS00069047_51	1B	551221639	0	1	1.28157	-0.0327853
BR_1_S1	BR	BS00069045_51	1B	551221687	0	1	0.943368	0.0271402
BR_1_S1	BR	RAC875_c4135_1782	1B	551864156	0	1	0.0904654	0.00525569
BR_1_S1	BR	wsnp_Ex_c18462_27305612	1B	551864432	0	1	2.79614	0.0520402
BR_1_S1	BR	Kukri_rep_c111991_498	1B	553019391	0	1	0.501131	0.0193394
BR_1_S1	BR	BS00093475_51	1B	553143367	0	1	0.222034	-0.0117006
BR_1_S1	BR	BobWhite_c48550_198	1B	553143807	0	1	0.408968	-0.018094
BR_1_S1	BR	wsnp_Ex_c21559_30710510	1B	553152940	0	1	0.501131	-0.0193394
BR_1_S1	BR	BS00067769_51	1B	554137239	0	1	0.956751	-0.0511759
BR_1_S1	BR	BS00067971_51a	1B	554137363	0	1	1.56161	0.0820085
BR_1_S1	BR	BobWhite_c35484_282	1B	554746320	0	1	1.71386	-0.0403781
BR_1_S1	BR	wsnp_Ex_rep_c101231_86636951	1B	555294442	0	1	0.0479003	-0.00300572
BR_1_S1	BR	RAC875_c16391_426	1B	555298269	0	1	0.0948164	0.00550433
BR_1_S1	BR	BobWhite_rep_c49133_71	1B	555637799	0	1	1.74128	-0.0406071
BR_1_S1	BR	IACX4461	1B	555639682	0	1	2.51557	-0.048986
BR_1_S1	BR	BobWhite_rep_c57575_65	1B	555641132	0	1	1.74128	-0.0406071
BR_1_S1	BR	BS00082521_51	1B	555765141	0	1	2.15234	-0.0435393
BR_1_S1	BR	BS00021975_51	1B	555765199	0	1	1.60481	0.0390614
BR_1_S1	BR	BS00084530_51	1B	555775838	0	1	1.33964	0.0344657
BR_1_S1	BR	BS00081396_51	1B	555933420	0	1	1.55728	0.0795711
BR_1_S1	BR	CAP8_rep_c7343_88	1B	555938937	0	1	1.74434	-0.0894847
BR_1_S1	BR	BS00107749_51	1B	555939466	0	1	2.08046	0.0430554
BR_1_S1	BR	GENE_0331_314	1B	556063820	0	1	1.64931	-0.0369827
BR_1_S1	BR	Tdurum_contig212_133	1B	556388533	0	1	1.02226	0.0267476
BR_1_S1	BR	CAP8_c818_370	1B	557943819	0	1	2.17989	-0.044303
BR_1_S1	BR	BS00089563_51	1B	560252483	0	1	2.02759	-0.042508
BR_1_S1	BR	Tdurum_contig48523_1838	1B	560494345	0	1	1.22756	-0.045203
BR_1_S1	BR	BS00082071_51	1B	560494580	0	1	0.273877	0.0132339
BR_1_S1	BR	Tdurum_contig48523_1605	1B	560503103	0	1	0.367478	0.0133791
BR_1_S1	BR	Tdurum_contig29616_844	1B	561506040	0	1	0.784548	0.0684947
BR_1_S1	BR	Kukri_rep_c113407_250	1B	561507702	0	1	0.148115	-0.00875651
BR_1_S1	BR	wsnp_Ex_rep_c66389_64589189	1B	561703410	0	1	1.15003	-0.0311257
BR_1_S1	BR	BS00088039_51	1B	561704515	0	1	1.00212	0.07002
BR_1_S1	BR	Excalibur_c50079_420	1B	561710260	0	1	1.50541	0.0851982
BR_1_S1	BR	BS00064032_51	1B	561883411	0	1	0.410112	0.013669
BR_1_S1	BR	wsnp_Ex_c39616_46871127	1B	562375103	0	1	0.285176	-0.00988096
BR_1_S1	BR	Ex_c10466_1072	1B	562458769	0	1	1.36991	-0.0494246
BR_1_S1	BR	RAC875_c36737_316	1B	562490101	0	1	0.239901	0.0112372
BR_1_S1	BR	BS00021710_51	1B	562893037	0	1	0.99952	0.0296019
BR_1_S1	BR	wsnp_Ex_c22439_31632880	1B	563027814	0	1	2.29202	-0.0591621
BR_1_S1	BR	BS00001835_51	1B	5.63029e+08	0	1	0.232235	-0.00909177
BR_1_S1	BR	BS00101437_51	1B	563030043	0	1	1.18043	0.0308316
BR_1_S1	BR	Excalibur_c60931_1260	1B	563030530	0	1	0.0196187	0.00112078
BR_1_S1	BR	BS00063092_51	1B	563307053	0	1	0.386144	0.0178293
BR_1_S1	BR	BS00076405_51	1B	563537174	0	1	0.388168	0.0174334
BR_1_S1	BR	Ku_c106533_550	1B	563675235	0	1	0.39016	-0.0131073
BR_1_S1	BR	JD_c107_683	1B	563675946	0	1	0.97683	-0.026225
BR_1_S1	BR	IACX11374	1B	564162705	0	1	2.10004	-0.0564626
BR_1_S1	BR	Tdurum_contig8158_269	1B	564162746	0	1	1.47441	0.0378527
BR_1_S1	BR	BS00065217_51	1B	564690787	0	1	1.34066	-0.0354322
BR_1_S1	BR	BS00003934_51	1B	564909041	0	1	1.64857	0.0369361
BR_1_S1	BR	RAC875_c55891_659	1B	564909233	0	1	1.24215	-0.0308049
BR_1_S1	BR	RAC875_c55891_712	1B	564909286	0	1	1.64857	-0.0369361
BR_1_S1	BR	Tdurum_contig57101_1160	1B	565335436	0	1	0.518447	0.0453402
BR_1_S1	BR	BS00066071_51	1B	565335854	0	1	0.518447	-0.0453402
BR_1_S1	BR	Excalibur_c14911_976	1B	565669914	0	1	0.0159662	-0.000707965
BR_1_S1	BR	Tdurum_contig42852_667	1B	565672749	0	1	1.34066	0.0354322
BR_1_S1	BR	BS00039740_51	1B	565990601	0	1	0.553021	-0.0184822
BR_1_S1	BR	Kukri_c7770_176	1B	566603733	0	1	0.0467584	-0.00217927
BR_1_S1	BR	BobWhite_c11044_322	1B	566687552	0	1	0.0847431	0.00580225
BR_1_S1	BR	BS00075248_51	1B	566825366	0	1	0.217753	0.0118474
BR_1_S1	BR	BS00075247_51	1B	566827320	0	1	0.217753	-0.0118474
BR_1_S1	BR	IACX11320	1B	566831314	0	1	1.95512	-0.0451019
BR_1_S1	BR	RFL_Contig4235_707	1B	566833867	0	1	1.95512	0.0451019
BR_1_S1	BR	BS00062880_51	1B	566835648	0	1	0.92704	-0.0257399
BR_1_S1	BR	Tdurum_contig30517_310	1B	566838725	0	1	2.02075	-0.0462353
BR_1_S1	BR	Tdurum_contig30517_174	1B	566838861	0	1	0.920182	-0.0255092
BR_1_S1	BR	Excalibur_c112015_118	1B	566838895	0	1	0.958566	0.0263164
BR_1_S1	BR	Excalibur_c9149_1789	1B	566839272	0	1	0.920182	0.0255092
BR_1_S1	BR	BS00062724_51	1B	5.67714e+08	0	1	1.78954	-0.0477568
BR_1_S1	BR	Kukri_c39698_228	1B	568522786	0	1	2.42294	0.057246
BR_1_S1	BR	BobWhite_c43917_288	1B	568965779	0	1	1.15691	-0.0315297
BR_1_S1	BR	BobWhite_c5812_440	1B	5.68969e+08	0	1	2.42294	-0.057246
BR_1_S1	BR	BS00031596_51	1B	570483855	0	1	0.540804	-0.0219499
BR_1_S1	BR	wsnp_Ex_c15611_23929128	1B	570840851	0	1	1.45623	-0.0450602
BR_1_S1	BR	BS00086083_51	1B	571060426	0	1	0.886393	0.0267364
BR_1_S1	BR	wsnp_Ku_c13043_20902807	1B	571060710	0	1	1.29537	-0.0344157
BR_1_S1	BR	BS00063180_51	1B	571155638	0	1	0.35888	0.0160494
BR_1_S1	BR	IAAV420	1B	571173651	0	1	0.623509	-0.0557948
BR_1_S1	BR	Ex_c11930_509	1B	571176061	0	1	2.12403	0.0575597
BR_1_S1	BR	wsnp_Ku_c4175_7603236	1B	571176558	0	1	2.12403	0.0575597
BR_1_S1	BR	wsnp_Ex_c24318_33561600	1B	571438710	0	1	0.852571	-0.0260205
BR_1_S1	BR	Ku_c956_1797	1B	571439522	0	1	0.852571	-0.0260205
BR_1_S1	BR	Excalibur_c51898_470	1B	5.72675e+08	0	1	2.35674	-0.0641707
BR_1_S1	BR	Tdurum_contig13117_1316	1B	573571920	0	1	1.61296	-0.0454213
BR_1_S1	BR	RAC875_rep_c106876_446	1B	573572417	0	1	1.61296	0.0454213
BR_1_S1	BR	IAAV5588	1B	573870590	0	1	0.844233	-0.0240145
BR_1_S1	BR	BS00089031_51	1B	5.73871e+08	0	1	0.669978	0.0201256
BR_1_S1	BR	RAC875_c103613_441	1B	573871254	0	1	0.397581	0.0136624
BR_1_S1	BR	Kukri_c25961_108	1B	575863850	0	1	2.62479	-0.0696526
BR_1_S1	BR	Kukri_c25961_166	1B	575863908	0	1	2.94119	0.0640512
BR_1_S1	BR	IAAV2683	1B	575867639	0	1	2.94119	0.0640512
BR_1_S1	BR	GENE_0487_644	1B	576023465	0	1	2.54921	-0.0562584
BR_1_S1	BR	BS00055864_51	1B	577186908	0	1	2.51185	-0.0559542
BR_1_S1	BR	Kukri_c36329_526	1B	579788600	0	1	0.697896	-0.0213148
BR_1_S1	BR	BS00067627_51	1B	580538027	0	1	1.16152	0.0300123
BR_1_S1	BR	Kukri_c8143_355	1B	581201928	0	1	3.08555	-0.0671072
BR_1_S1	BR	Kukri_c9752_793	1B	581205643	0	1	3.08555	0.0671072
BR_1_S1	BR	Excalibur_c27915_560	1B	581698067	0	1	0.238219	0.0111491
BR_1_S1	BR	Kukri_c20486_255	1B	582688657	0	1	0.569231	0.0179719
BR_1_S1	BR	Excalibur_c64439_87	1B	5.82689e+08	0	1	1.18493	0.0316056
BR_1_S1	BR	Excalibur_c15617_425	1B	582931931	0	1	0.227582	0.0146278
BR_1_S1	BR	BS00076394_51	1B	583091745	0	1	0.292678	0.0185328
BR_1_S1	BR	Kukri_c7657_651	1B	583147535	0	1	0.292678	0.0185328
BR_1_S1	BR	BS00022551_51	1B	583446335	0	1	0.953555	-0.0262751
BR_1_S1	BR	BS00034012_51	1B	5.83984e+08	0	1	0.504052	0.0210648
BR_1_S1	BR	Kukri_c5336_365	1B	584109033	0	1	0.73278	-0.0275236
BR_1_S1	BR	BS00078029_51	1B	5.84143e+08	0	1	0.472275	0.0188261
BR_1_S1	BR	BS00022789_51	1B	584156338	0	1	0.73278	0.0275236
BR_1_S1	BR	RAC875_c1136_867	1B	586300950	0	1	1.0899	-0.0286016
BR_1_S1	BR	BS00026338_51	1B	587028848	0	1	1.0899	-0.0286016
BR_1_S1	BR	BS00076245_51	1B	587275346	0	1	1.18119	-0.0301012
BR_1_S1	BR	BS00000651_51	1B	587516032	0	1	0.376133	-0.0144293
BR_1_S1	BR	BS00004328_51	1B	588503942	0	1	0.376133	-0.0144293
BR_1_S1	BR	Ex_c69066_186	1B	588629209	0	1	1.27294	-0.043634
BR_1_S1	BR	Ku_c8310_865	1B	588631681	0	1	1.78657	0.0572619
BR_1_S1	BR	RAC875_c32848_578	1B	588765966	0	1	1.22147	-0.042398
BR_1_S1	BR	Excalibur_c14859_372	1B	588766843	0	1	0.931513	0.0267764
BR_1_S1	BR	Excalibur_c14859_394	1B	588766865	0	1	0.906009	0.0263912
BR_1_S1	BR	BobWhite_c15152_341	1B	589061492	0	1	0.906009	0.0263912
BR_1_S1	BR	wsnp_Ex_c1412_2711077	1B	589070711	0	1	0.0265185	-0.00157771
BR_1_S1	BR	BobWhite_c17644_456	1B	589071333	0	1	1.23934	-0.0418147
BR_1_S1	BR	BobWhite_c17644_112	1B	589072035	0	1	1.23934	-0.0418147
BR_1_S1	BR	BobWhite_c39656_106	1B	589919596	0	1	1.13709	0.0305256
BR_1_S1	BR	BS00040743_51	1B	589976803	0	1	0.0949041	-0.00510982
BR_1_S1	BR	BS00025527_51	1B	590757994	0	1	1.13709	-0.0305256
BR_1_S1	BR	wsnp_Ex_rep_c71376_70138381a	1B	591109718	0	1	1.77789	0.0429841
BR_1_S1	BR	BS00010148_51	1B	591110060	0	1	1.46781	-0.048116
BR_1_S1	BR	BS00042244_51	1B	591233389	0	1	0.564247	0.0496634
BR_1_S1	BR	Ku_c9909_1766	1B	592028866	0	1	0.0881144	0.00445795
BR_1_S1	BR	RAC875_c15918_801	1B	592052677	0	1	1.71868	-0.0530342
BR_1_S1	BR	RAC875_c100059_123	1B	592365663	0	1	1.03793	-0.0283335
BR_1_S1	BR	Tdurum_contig83079_133	1B	592371399	0	1	0.0187451	-0.00101198
BR_1_S1	BR	wsnp_RFL_Contig2220_1597321	1B	592423237	0	1	0.17955	-0.00895765
BR_1_S1	BR	BS00110278_51	1B	593923526	0	1	0.104681	0.00832127
BR_1_S1	BR	Excalibur_c3557_66	1B	595184612	0	1	0.672643	-0.0250782
BR_1_S1	BR	BS00023071_51	1B	599340399	0	1	1.6713	-0.0536147
BR_1_S1	BR	Kukri_c13978_132	1B	600890863	0	1	1.6713	0.0536147
BR_1_S1	BR	BS00064162_51	1B	601007240	0	1	0.898547	0.0309478
BR_1_S1	BR	BobWhite_c16206_317	1B	603217960	0	1	1.48205	0.034802
BR_1_S1	BR	Excalibur_c25353_1171	1B	603302110	0	1	0.718639	-0.0242191
BR_1_S1	BR	Excalibur_rep_c107047_469	1B	6.03302e+08	0	1	0.33403	0.0131687
BR_1_S1	BR	Tdurum_contig96049_200	1B	603753358	0	1	0.33403	0.0131687
BR_1_S1	BR	IACX886	1B	604551793	0	1	1.16281	0.0352323
BR_1_S1	BR	BobWhite_c2409_1355	1B	608466986	0	1	0.255799	-0.0129863
BR_1_S1	BR	Excalibur_rep_c101787_89	1B	608996427	0	1	0.0688442	0.00317023
BR_1_S1	BR	BS00036942_51	1B	610165270	0	1	0.255799	0.0129863
BR_1_S1	BR	Kukri_rep_c104113_252	1B	611928386	0	1	0.273365	0.0136905
BR_1_S1	BR	Kukri_s117372_152	1B	613323209	0	1	0.150708	0.00826484
BR_1_S1	BR	BS00006033_51	1B	613416968	0	1	0.258149	-0.0127675
BR_1_S1	BR	BS00023940_51	1B	613421889	0	1	0.0602903	-0.00774256
BR_1_S1	BR	RAC875_c78619_523	1B	613933787	0	1	0.3379	0.0256193
BR_1_S1	BR	BobWhite_c17032_179	1B	613947853	0	1	1.44097	-0.0353941
BR_1_S1	BR	Tdurum_contig10362_555	1B	614331697	0	1	0.269362	0.010905
BR_1_S1	BR	Tdurum_contig10362_328	1B	614331924	0	1	0.440047	0.0160524
BR_1_S1	BR	IACX906	1B	614451966	0	1	0.141312	-0.00622563
BR_1_S1	BR	BobWhite_c48071_144	1B	614455863	0	1	0.286127	0.0113213
BR_1_S1	BR	BS00066278_51	1B	614718636	0	1	0.286127	-0.0113213
BR_1_S1	BR	BS00022577_51	1B	615125928	0	1	0.286127	-0.0113213
BR_1_S1	BR	IACX1891	1B	615126799	0	1	0.286127	0.0113213
BR_1_S1	BR	Excalibur_c28045_741	1B	619259268	0	1	1.56915	0.0364327
BR_1_S1	BR	BS00041912_51	1B	619682601	0	1	0.85387	-0.0328548
BR_1_S1	BR	BS00065977_51	1B	619687059	0	1	0.7129	-0.0273504
BR_1_S1	BR	BS00022851_51	1B	619687954	0	1	0.661203	-0.0194639
BR_1_S1	BR	BS00095088_51	1B	619687982	0	1	0.85387	-0.0328548
BR_1_S1	BR	BS00108257_51	1B	621270425	0	1	0.579775	-0.0176548
BR_1_S1	BR	BS00067024_51	1B	621634610	0	1	0.432391	-0.0141319
BR_1_S1	BR	BS00063928_51	1B	621636668	0	1	1.32325	-0.0449553
BR_1_S1	BR	CAP12_rep_c5516_342	1B	622218802	0	1	1.83686	-0.0411857
BR_1_S1	BR	BS00022530_51	1B	6.22219e+08	0	1	1.83686	0.0411857
BR_1_S1	BR	wsnp_BE494527B_Ta_2_1	1B	622467121	0	1	0.432391	0.0141319
BR_1_S1	BR	RAC875_c43945_807	1B	622478203	0	1	0.106912	0.0110071
BR_1_S1	BR	wsnp_Ex_c9091_15135511	1B	622478656	0	1	0.106912	-0.0110071
BR_1_S1	BR	RFL_Contig2826_548	1B	622571886	0	1	0.12132	0.00587673
BR_1_S1	BR	BobWhite_c8016_301a	1B	623194799	0	1	2.31453	-0.0477256
BR_1_S1	BR	RAC875_c1785_366	1B	623729825	0	1	0.910983	0.0356861
BR_1_S1	BR	RAC875_c47427_75	1B	623731305	0	1	1.03339	-0.0256544
BR_1_S1	BR	BS00081749_51	1B	6.23738e+08	0	1	0.160212	0.0133934
BR_1_S1	BR	Excalibur_c40808_441	1B	623833230	0	1	0.583393	0.0230235
BR_1_S1	BR	BS00110231_51	1B	623989473	0	1	0.583393	0.0230235
BR_1_S1	BR	Excalibur_c581_947	1B	624505994	0	1	1.48922	0.0378952
BR_1_S1	BR	Excalibur_c581_1220	1B	624506173	0	1	0.471963	-0.0159507
BR_1_S1	BR	Tdurum_contig41945_748	1B	626070817	0	1	0.266887	0.0104665
BR_1_S1	BR	BobWhite_c16543_993	1B	626085821	0	1	0.266887	-0.0104665
BR_1_S1	BR	BS00074911_51	1B	626226163	0	1	0.434471	-0.0211209
BR_1_S1	BR	BobWhite_c9881_1312	1B	626713845	0	1	1.19793	0.0324121
BR_1_S1	BR	BS00074328_51	1B	626725810	0	1	1.19793	0.0324121
BR_1_S1	BR	Tdurum_contig49651_227	1B	627946417	0	1	0.914494	-0.0253192
BR_1_S1	BR	BS00034450_51	1B	628514618	0	1	0.457774	0.0172112
BR_1_S1	BR	D_GBUVHFX01API9H_416	1B	628980649	0	1	0.0459274	0.00369916
BR_1_S1	BR	BS00022411_51	1B	629159260	0	1	0.22943	0.00996365
BR_1_S1	BR	BS00072791_51	1B	629262992	0	1	0.277732	-0.0108596
BR_1_S1	BR	BS00022249_51	1B	629486985	0	1	0.317798	0.0127455
BR_1_S1	BR	BS00021938_51	1B	629941824	0	1	0.0370895	-0.00197274
BR_1_S1	BR	BS00096498_51	1B	629942046	0	1	0.0370895	-0.00197274
BR_1_S1	BR	RAC875_rep_c114694_99	1B	630063164	0	1	0.800421	-0.0566481
BR_1_S1	BR	BS00042340_51	1B	630700832	0	1	0.397623	0.03603
BR_1_S1	BR	BobWhite_c20621_541	1B	6.30832e+08	0	1	0.60946	-0.047348
BR_1_S1	BR	wsnp_JD_c20621_18304110	1B	630832393	0	1	0.60946	0.047348
BR_1_S1	BR	Ra_c17685_927	1B	631718534	0	1	1.19137	0.0459882
BR_1_S1	BR	Excalibur_c56999_109	1B	631818378	0	1	1.25305	0.0469999
BR_1_S1	BR	RAC875_c42275_224	1B	631819177	0	1	0.648329	-0.0331488
BR_1_S1	BR	BS00067525_51	1B	632010237	0	1	0.0461459	-0.00314801
BR_1_S1	BR	BS00067526_51	1B	632010298	0	1	0.397623	0.03603
BR_1_S1	BR	Ex_c4206_502	1B	632420696	0	1	0.204609	-0.00990551
BR_1_S1	BR	Kukri_c66214_59	1B	632753937	0	1	0.415436	-0.0171603
BR_1_S1	BR	BS00003633_51	1B	6.33137e+08	0	1	0.0410655	0.00199145
BR_1_S1	BR	Kukri_c51735_79	1B	633299898	0	1	0.20383	0.00875739
BR_1_S1	BR	RAC875_c46093_492	1B	633333021	0	1	0.0500162	0.00253264
BR_1_S1	BR	TA001769_0538	1B	633333205	0	1	0.165556	-0.0141238
BR_1_S1	BR	Excalibur_c43793_379	1B	634150557	0	1	0.0566385	0.00285432
BR_1_S1	BR	CAP12_c6260_154	1B	6.34166e+08	0	1	0.0407435	0.00209237
BR_1_S1	BR	BS00107675_51a	1B	634412903	0	1	0.409084	-0.0186938
BR_1_S1	BR	BS00107675_51b	1B	634412903	0	1	0.148998	-0.00848929
BR_1_S1	BR	BS00068327_51	1B	634415717	0	1	0.0333736	0.00175086
BR_1_S1	BR	Excalibur_c43076_405	1B	635979927	0	1	0.0283423	-0.00134311
BR_1_S1	BR	Kukri_c18109_331	1B	636263306	0	1	0.285161	0.0282714
BR_1_S1	BR	Kukri_c18109_475	1B	636263419	0	1	0.0482037	-0.00512696
BR_1_S1	BR	Kukri_c18109_649	1B	636264197	0	1	0.230629	0.0161812
BR_1_S1	BR	BS00110435_51a	1B	636725907	0	1	0.0786303	-0.00352445
BR_1_S1	BR	BS00022176_51	1B	636737968	0	1	0.0361219	-0.00165723
BR_1_S1	BR	RAC875_c13258_955	1B	636738140	0	1	0.172112	-0.007131
BR_1_S1	BR	BS00039135_51	1B	636753103	0	1	0.135259	0.00562421
BR_1_S1	BR	BobWhite_c2844_569	1B	6.36753e+08	0	1	0.135259	0.00562421
BR_1_S1	BR	BobWhite_c5655_300	1B	637369236	0	1	0.11117	-0.00489499
BR_1_S1	BR	BobWhite_c26569_190	1B	6.37498e+08	0	1	0.120604	-0.00529682
BR_1_S1	BR	Kukri_c16994_1482	1B	637596852	0	1	0.163105	-0.00678984
BR_1_S1	BR	BS00084216_51	1B	637826066	0	1	0.259789	0.010692
BR_1_S1	BR	BS00022539_51	1B	637826131	0	1	0.136567	-0.00589444
BR_1_S1	BR	BS00089790_51	1B	638932038	0	1	0.0339358	0.00478065
BR_1_S1	BR	IAAV1683	1B	640156958	0	1	0.65754	0.0321129
BR_1_S1	BR	Excalibur_c34765_1023	1B	6.40158e+08	0	1	0.65754	0.0321129
BR_1_S1	BR	Excalibur_c11980_619	1B	640555451	0	1	0.568243	0.028785
BR_1_S1	BR	BobWhite_c2027_84	1B	640555611	0	1	0.568243	-0.028785
BR_1_S1	BR	Kukri_c6014_816	1B	640556312	0	1	0.429561	0.0230129
BR_1_S1	BR	BobWhite_c2027_215	1B	640568997	0	1	0.477346	-0.0256419
BR_1_S1	BR	BS00069044_51	1B	640612495	0	1	0.478976	-0.0255417
BR_1_S1	BR	Excalibur_c96904_336	1B	640640045	0	1	0.478976	0.0255417
BR_1_S1	BR	Ra_c18630_284	1B	641199264	0	1	0.60606	0.0362883
BR_1_S1	BR	IAAV5863	1B	642476653	0	1	0.840953	-0.0359341
BR_1_S1	BR	RAC875_c818_1185	1B	642677953	0	1	0.388458	0.0209329
BR_1_S1	BR	IAAV7428	1B	642678709	0	1	0.388458	0.0209329
BR_1_S1	BR	Ex_c25733_348	1B	642779960	0	1	0.528442	-0.0214479
BR_1_S1	BR	BS00010392_51	1B	643094967	0	1	0.00640862	-0.000410585
BR_1_S1	BR	BS00021876_51	1B	643096075	0	1	0.00640862	0.000410585
BR_1_S1	BR	CAP11_rep_c4760_280	1B	643246671	0	1	0.712227	-0.0371792
BR_1_S1	BR	BobWhite_c23617_167	1B	645571377	0	1	0.496616	0.0181621
BR_1_S1	BR	Excalibur_c8585_701	1B	645571418	0	1	0.496616	0.0181621
BR_1_S1	BR	Tdurum_contig30664_181	1B	645710402	0	1	0.488937	-0.0182
BR_1_S1	BR	CAP7_c199_62	1B	646167646	0	1	0.383913	0.0152954
BR_1_S1	BR	Kukri_c57725_146	1B	646167745	0	1	0.383913	-0.0152954
BR_1_S1	BR	BS00002484_51	1B	646172198	0	1	0.0725585	-0.00375122
BR_1_S1	BR	BS00021934_51	1B	646189732	0	1	0.0263137	0.00141083
BR_1_S1	BR	BS00043666_51	1B	648454072	0	1	0.445196	-0.0146986
BR_1_S1	BR	Kukri_c5407_192	1B	649052284	0	1	1.48843	0.0663226
BR_1_S1	BR	BS00077498_51	1B	651542357	0	1	0.196936	-0.00764429
BR_1_S1	BR	BS00022678_51	1B	651544458	0	1	0.185532	0.00717038
BR_1_S1	BR	BobWhite_c40868_120a	1B	653875439	0	1	0.355289	0.0130666
BR_1_S1	BR	BS00094562_51	1B	654027089	0	1	1.6218	-0.0692395
BR_1_S1	BR	Tdurum_contig8840_237	1B	654028057	0	1	1.6218	-0.0692395
BR_1_S1	BR	BS00028476_51	1B	654809149	0	1	0.575465	0.0195795
BR_1_S1	BR	BS00064052_51	1B	655251303	0	1	0.54214	0.0186243
BR_1_S1	BR	BS00023173_51	1B	655781639	0	1	1.4621	-0.0502028
BR_1_S1	BR	BS00045568_51	1B	655798556	0	1	0.839324	0.0286431
BR_1_S1	BR	tplb0034p10_1134	1B	656235240	0	1	0.149615	0.00702607
BR_1_S1	BR	BS00077831_51	1B	656852347	0	1	0.184183	-0.0073064
BR_1_S1	BR	wsnp_CAP7_c4778_2155754	1B	657177366	0	1	0.373928	0.0131349
BR_1_S1	BR	BS00075129_51	1B	658482883	0	1	0.00858505	0.000517693
BR_1_S1	BR	BS00075130_51	1B	658482895	0	1	0.127804	-0.00680535
BR_1_S1	BR	RAC875_c49225_66	1B	658498376	0	1	0.00913543	0.000482675
BR_1_S1	BR	BobWhite_c44460_821	1B	6.5853e+08	0	1	0.109358	0.00522842
BR_1_S1	BR	BobWhite_c39901_338	1B	658531715	0	1	0.109358	0.00522842
BR_1_S1	BR	Kukri_c36758_140	1B	658712549	0	1	0.092822	-0.00429954
BR_1_S1	BR	BS00071893_51	1B	658738539	0	1	0.120832	0.00564459
BR_1_S1	BR	GENE_0208_688	1B	659380841	0	1	0.0577745	0.00294833
BR_1_S1	BR	GENE_0208_279a	1B	659381077	0	1	0.100391	-0.00490346
BR_1_S1	BR	GENE_0208_1096	1B	659531107	0	1	0.361545	0.0165392
BR_1_S1	BR	Excalibur_c14273_1928	1B	662068431	0	1	0.044307	0.00204808
BR_1_S1	BR	Excalibur_c34148_481	1B	6.62071e+08	0	1	0.0766198	0.00343516
BR_1_S1	BR	IACX8074	1B	662556369	0	1	0.470076	0.0164904
BR_1_S1	BR	GENE_0416_480	1B	6.62557e+08	0	1	0.470076	0.0164904
BR_1_S1	BR	Excalibur_c49801_345	1B	662558052	0	1	0.534418	0.0181393
BR_1_S1	BR	BS00078413_51	1B	662718706	0	1	0.273516	-0.0118148
BR_1_S1	BR	BS00078414_51	1B	662718722	0	1	0.273516	-0.0118148
BR_1_S1	BR	IACX2234	1B	664302475	0	1	0.0308561	0.00172684
BR_1_S1	BR	Kukri_rep_c101649_404	1B	664598552	0	1	0.178363	0.00842881
BR_1_S1	BR	Excalibur_rep_c71107_517	1B	664599666	0	1	0.0308561	-0.00172684
BR_1_S1	BR	Kukri_c18230_1633	1B	664787622	0	1	0.83966	-0.0309801
BR_1_S1	BR	wsnp_Ra_c53181_56932563	1B	664804201	0	1	0.745886	-0.0287418
BR_1_S1	BR	BobWhite_c9963_51	1B	665314478	0	1	0.666355	0.0215435
BR_1_S1	BR	Excalibur_c88292_81	1B	665795596	0	1	0.391367	-0.0144484
BR_1_S1	BR	RAC875_c4047_115	1B	666916705	0	1	0.278529	-0.0115659
BR_1_S1	BR	RAC875_c9082_267	1B	667214342	0	1	0.206186	-0.0141324
BR_1_S1	BR	Tdurum_contig4904_2923	1B	667231264	0	1	0.130492	0.00964975
BR_1_S1	BR	BS00037246_51	1B	668200656	0	1	0.0814718	-0.00414734
BR_1_S1	BR	BS00037250_51	1B	668201197	0	1	0.0391847	0.00209672
BR_1_S1	BR	Tdurum_contig4997_166	1B	668468173	0	1	0.0537032	0.00281064
BR_1_S1	BR	BS00000010_51	1B	6.70784e+08	0	1	0.426529	0.0171487
BR_1_S1	BR	Excalibur_c14706_421	1B	672780771	0	1	1.22359	-0.0401959
BR_1_S1	BR	BS00066052_51	1B	672928015	0	1	1.22359	-0.0401959
BR_1_S1	BR	BS00022398_51	1B	673161052	0	1	1.36359	-0.0434094
BR_1_S1	BR	Kukri_c1259_864	1B	673176421	0	1	1.34551	0.0425291
BR_1_S1	BR	BS00083500_51	1B	673176815	0	1	1.34551	0.0425291
BR_1_S1	BR	BS00021877_51	1B	673742944	0	1	0.0114933	0.000563333
BR_1_S1	BR	RAC875_c3001_1236	1B	673743475	0	1	0.0114933	-0.000563333
BR_1_S1	BR	RAC875_c9770_123	1B	673743536	0	1	0.433278	-0.0166677
BR_1_S1	BR	BS00084990_51	1B	673745712	0	1	0.657355	0.0273295
BR_1_S1	BR	Tdurum_contig10354_170	1B	673786415	0	1	0.0974625	-0.00438364
BR_1_S1	BR	Tdurum_contig84791_198	1B	674003022	0	1	0.0536799	-0.00255272
BR_1_S1	BR	IAAV6011	1B	674374170	0	1	0.131105	0.0173862
BR_1_S1	BR	BobWhite_c16824_151	1B	674498728	0	1	0.131105	0.0173862
BR_1_S1	BR	CAP7_c1788_66	1B	674608495	0	1	0.300257	-0.0373946
BR_1_S1	BR	Kukri_c44604_203	1B	674621254	0	1	0.0182708	-0.000902738
BR_1_S1	BR	Tdurum_contig42558_134	1B	674662148	0	1	0.0182708	0.000902738
BR_1_S1	BR	BS00060686_51	1B	675320327	0	1	0.135942	-0.00598139
BR_1_S1	BR	IAAV5776	1B	675541299	0	1	0.300741	-0.0160476
BR_1_S1	BR	BS00011892_51	1B	676078136	0	1	1.70109	0.0387284
BR_1_S1	BR	BS00066305_51	1B	676201156	0	1	1.7584	-0.0394272
BR_1_S1	BR	BobWhite_c34125_183	1B	676271684	0	1	1.53623	0.0360475
BR_1_S1	BR	BobWhite_c11756_79	1B	676776379	0	1	1.70531	0.0385879
BR_1_S1	BR	BS00022784_51a	1B	676776721	0	1	1.73958	-0.0391969
BR_1_S1	BR	RAC875_c76714_77a	1B	677092379	0	1	1.38991	-0.0331934
BR_1_S1	BR	RAC875_c13829_144	1B	677816147	0	1	1.58881	0.0369116
BR_1_S1	BR	BS00036189_51	1B	6.78048e+08	0	1	1.39105	0.0341346
BR_1_S1	BR	BobWhite_c20073_382	1B	678256959	0	1	2.58239	0.0490064
BR_1_S1	BR	BS00024107_51	1B	678256975	0	1	2.44474	0.0477705
BR_1_S1	BR	Excalibur_c38500_494	1B	678257129	0	1	2.16456	-0.0444581
BR_1_S1	BR	BobWhite_c12960_168	1B	678257416	0	1	1.9901	0.041842
BR_1_S1	BR	wsnp_Ex_c29452_38489374	1B	678432273	0	1	2.8101	0.0542536
BR_1_S1	BR	Ex_c29452_302	1B	678432475	0	1	2.3202	-0.0566229
BR_1_S1	BR	BS00067000_51a	1B	678789518	0	1	0.216525	-0.00935032
BR_1_S1	BR	BobWhite_c4482_73	1B	6.79031e+08	0	1	2.55693	-0.0509106
BR_1_S1	BR	Excalibur_c6726_357a	1B	6.79048e+08	0	1	0.155185	0.00668363
BR_1_S1	BR	Excalibur_c6726_357b	1B	6.79048e+08	0	1	0.108191	0.0047141
BR_1_S1	BR	BS00063686_51	1B	679272378	0	1	2.4087	-0.0492417
BR_1_S1	BR	Excalibur_c35289_64	1B	679299635	0	1	2.4087	0.0492417
BR_1_S1	BR	RFL_Contig785_1700	1B	679394794	0	1	2.46614	-0.0501935
BR_1_S1	BR	RFL_Contig785_535	1B	679395962	0	1	2.25175	0.0474217
BR_1_S1	BR	BS00063551_51	1B	679653252	0	1	2.4255	-0.04975
BR_1_S1	BR	BS00063537_51	1B	679653753	0	1	2.07357	0.0494953
BR_1_S1	BR	BS00021697_51	1B	679710391	0	1	0.238182	0.00987131
BR_1_S1	BR	Kukri_c59535_186	1B	679748501	0	1	0.572909	0.0191445
BR_1_S1	BR	Excalibur_c5888_169	1B	679749200	0	1	0.572909	-0.0191445
BR_1_S1	BR	Tdurum_contig13879_919	1B	680163581	0	1	0.238182	0.00987131
BR_1_S1	BR	Excalibur_c55186_351	1B	680862694	0	1	0.93021	0.0417464
BR_1_S1	BR	RAC875_c37075_283	1B	687715374	0	1	0.268059	-0.0118759
BR_1_S1	BR	Tdurum_contig9144_222	1B	687719733	0	1	0.370795	-0.0155516
BR_1_S1	BR	BS00027006_51	1B	687720416	0	1	0.268059	0.0118759
BR_1_S1	BR	Kukri_c44587_130	1B	687795617	0	1	0.453496	-0.0182283
BR_1_S1	BR	RFL_Contig2550_679	1B	688231636	0	1	0.337264	0.0181327
BR_1_S1	BR	BS00104270_51	1B	688232268	0	1	0.746449	0.0391262
BR_1_S1	BR	wsnp_Ex_c1597_3045682	1B	688283156	0	1	0.1346	0.00795039
BR_1_S1	BR	RAC875_c6537_2196	1B	688284430	0	1	0.1346	0.00795039
BR_1_S1	BR	IAAV5516	1B	688710388	0	1	0.333012	-0.0284108
BR_1_S1	BR	wsnp_Ex_c11461_18489681	1B	688767114	0	1	0.344405	0.035752
BR_1_S1	BR	BS00001128_51	1B	689807511	0	1	0.100066	-0.00642342
BR_1_S1	BR	BobWhite_c7691_195	1B	689851710	0	1	0.337264	-0.0181327
BR_1_S1	BR	Kukri_c26168_713	1D	2112254	0	1	0.616864	0.0214337
BR_1_S1	BR	BobWhite_c47810_111	1D	2114923	0	1	0.640454	-0.0221027
BR_1_S1	BR	BS00093325_51	1D	2219927	0	1	0.698247	-0.0232936
BR_1_S1	BR	Kukri_c54820_382	1D	2226098	0	1	0.49782	-0.0190172
BR_1_S1	BR	BS00003806_51	1D	3615770	0	1	0.209953	-0.00999819
BR_1_S1	BR	BS00070877_51	1D	4825009	0	1	0.179492	-0.00883637
BR_1_S1	BR	BS00070878_51	1D	4825029	0	1	0.0319253	0.0019197
BR_1_S1	BR	Excalibur_c43567_679	1D	4827215	0	1	0.207859	-0.0101377
BR_1_S1	BR	RAC875_c16352_594	1D	10382164	0	1	1.32334	-0.0516305
BR_1_S1	BR	BobWhite_c33756_74	1D	10383022	0	1	1.30922	-0.0467474
BR_1_S1	BR	Excalibur_c15692_532	1D	10398734	0	1	0.0685916	0.00371041
BR_1_S1	BR	RFL_Contig5639_1168	1D	10434195	0	1	0.223393	0.0103615
BR_1_S1	BR	BS00055737_51	1D	10666809	0	1	0.0615784	0.00336087
BR_1_S1	BR	tplb0061f07_1411	1D	10719734	0	1	0.117002	-0.00599655
BR_1_S1	BR	BobWhite_c27474_65a	1D	1.07382e+07	0	1	0.0459975	0.00247416
BR_1_S1	BR	Kukri_c23473_534	1D	10845606	0	1	0.383535	0.0164165
BR_1_S1	BR	BS00066092_51a	1D	11398182	0	1	0.44153	-0.0185845
BR_1_S1	BR	RAC875_c10387_685a	1D	11399838	0	1	0.0401432	0.00217767
BR_1_S1	BR	RAC875_c78062_571a	1D	11409162	0	1	0.254608	0.011152
BR_1_S1	BR	Kukri_c2464_560	1D	11454162	0	1	0.319861	-0.0138891
BR_1_S1	BR	Kukri_c2464_592	1D	11454194	0	1	0.00867245	0.000486775
BR_1_S1	BR	Kukri_c98832_233	1D	11494325	0	1	0.0481984	0.00261239
BR_1_S1	BR	Excalibur_c44711_453	1D	11498169	0	1	0.185304	-0.00890272
BR_1_S1	BR	BS00030948_51	1D	11498873	0	1	0.255976	0.0117103
BR_1_S1	BR	wsnp_Ex_c7252_12454704	1D	11544138	0	1	0.231549	-0.0106504
BR_1_S1	BR	BS00089270_51	1D	11621389	0	1	0.298885	-0.0132617
BR_1_S1	BR	RAC875_c23587_548	1D	11623288	0	1	0.565622	0.021489
BR_1_S1	BR	BS00089269_51	1D	11623309	0	1	0.0967443	0.00476645
BR_1_S1	BR	BS00077097_51a	1D	11659226	0	1	0.0773385	0.00376442
BR_1_S1	BR	RAC875_c57095_240	1D	11677016	0	1	0.292025	-0.0124846
BR_1_S1	BR	CAP8_c2401_433	1D	11879726	0	1	0.11744	0.00582442
BR_1_S1	BR	D_GB5Y7FA02I369B_378	1D	1.2647e+07	0	1	0.111604	-0.00606578
BR_1_S1	BR	BS00022178_51	1D	16612833	0	1	0.147294	-0.00798116
BR_1_S1	BR	CAP11_rep_c6465_98b	1D	16788575	0	1	0.036369	-0.00206113
BR_1_S1	BR	BS00104199_51	1D	16788821	0	1	0.094555	0.00517151
BR_1_S1	BR	BS00023049_51	1D	16788841	0	1	0.094555	0.00517151
BR_1_S1	BR	RAC875_c2040_564	1D	16789272	0	1	0.118234	-0.00637638
BR_1_S1	BR	CAP8_c1305_148	1D	17642555	0	1	0.274703	0.013148
BR_1_S1	BR	IAAV5327	1D	18068402	0	1	0.513402	-0.0253936
BR_1_S1	BR	Excalibur_c24303_1145	1D	18068476	0	1	0.513402	0.0253936
BR_1_S1	BR	RAC875_c27954_378	1D	18163253	0	1	0.100547	0.00571547
BR_1_S1	BR	D_contig08749_250	1D	1.82224e+07	0	1	0.025673	0.00164057
BR_1_S1	BR	D_contig17787_645	1D	1.8679e+07	0	1	0.243789	-0.0128355
BR_1_S1	BR	D_F5XZDLF01A85DT_301	1D	19129437	0	1	1.57434	0.0438578
BR_1_S1	BR	TA005995_0488	1D	19273121	0	1	0.090147	-0.00556977
BR_1_S1	BR	BS00042197_51	1D	19345630	0	1	0.012656	0.000884288
BR_1_S1	BR	D_contig13475_402	1D	2.00452e+07	0	1	0.112514	-0.00705438
BR_1_S1	BR	Kukri_c33670_261	1D	20056265	0	1	0.799926	0.0326582
BR_1_S1	BR	Kukri_c22313_166	1D	20057185	0	1	0.513224	0.0277635
BR_1_S1	BR	D_contig16691_30	1D	2.09508e+07	0	1	0.192588	-0.0111705
BR_1_S1	BR	BS00063392_51	1D	26296367	0	1	0.181177	-0.0134264
BR_1_S1	BR	Tdurum_contig11661_598	1D	27692377	0	1	0.0177111	0.0019172
BR_1_S1	BR	BS00078897_51	1D	27872034	0	1	0.145783	0.0109339
BR_1_S1	BR	Excalibur_c35310_375	1D	27874584	0	1	0.151426	0.0114687
BR_1_S1	BR	Excalibur_c16452_624	1D	27897630	0	1	0.0175742	-0.00146838
BR_1_S1	BR	BS00046672_51	1D	28167262	0	1	0.262048	0.0181046
BR_1_S1	BR	RAC875_c9594_1289	1D	28203174	0	1	0.167578	0.012954
BR_1_S1	BR	Kukri_rep_c104155_415	1D	28504357	0	1	0.588573	0.0319162
BR_1_S1	BR	BS00049071_51	1D	28579501	0	1	0.139186	0.0106338
BR_1_S1	BR	wsnp_Ex_c6974_12025571a	1D	31422677	0	1	0.074995	-0.00502765
BR_1_S1	BR	wsnp_Ex_c6974_12025571b	1D	31422677	0	1	0.162524	0.00843492
BR_1_S1	BR	wsnp_Ex_rep_c101500_86856089	1D	31423364	0	1	0.244922	-0.0120683
BR_1_S1	BR	BS00000717_51	1D	32544165	0	1	0.187174	0.00978165
BR_1_S1	BR	BS00000721_51	1D	32544374	0	1	0.184887	0.00992342
BR_1_S1	BR	BS00022620_51	1D	33473123	0	1	0.0200413	-0.00103031
BR_1_S1	BR	BS00002178_51	1D	33712312	0	1	0.0265403	-0.00140786
BR_1_S1	BR	BS00012936_51	1D	34621416	0	1	0.198373	-0.00945903
BR_1_S1	BR	BS00095225_51	1D	34947132	0	1	0.251073	-0.011504
BR_1_S1	BR	BS00019365_51	1D	37220945	0	1	0.0820211	-0.00422204
BR_1_S1	BR	RAC875_c26231_68	1D	38787614	0	1	0.681145	-0.0217843
BR_1_S1	BR	BobWhite_c555_1485	1D	38788037	0	1	0.349014	-0.0138207
BR_1_S1	BR	BS00074824_51	1D	38908618	0	1	0.380516	0.0148085
BR_1_S1	BR	BS00022168_51	1D	40166919	0	1	0.308044	-0.0128477
BR_1_S1	BR	BS00021851_51	1D	41574208	0	1	0.112104	0.00549464
BR_1_S1	BR	BobWhite_c5419_643	1D	4.15813e+07	0	1	0.0120932	0.000651467
BR_1_S1	BR	IAAV739	1D	41751267	0	1	0.00529589	-0.000290354
BR_1_S1	BR	Excalibur_c27057_401	1D	42041479	0	1	0.000692874	-3.69882e-05
BR_1_S1	BR	D_GDRF1KQ02G72YO_156	1D	4.79514e+07	0	1	0.157605	0.0071929
BR_1_S1	BR	BS00024262_51	1D	49596715	0	1	0.0236371	-0.0012605
BR_1_S1	BR	BobWhite_c28133_87	1D	50968993	0	1	0.0970345	0.00466428
BR_1_S1	BR	CAP12_c2978_93	1D	52574776	0	1	0.0538951	0.002689
BR_1_S1	BR	BS00066920_51	1D	52654747	0	1	0.0883554	0.00426392
BR_1_S1	BR	BS00031658_51	1D	55670996	0	1	0.316808	0.0136529
BR_1_S1	BR	BS00051826_51	1D	56751172	0	1	0.368174	-0.0153716
BR_1_S1	BR	BobWhite_c6998_365	1D	66202948	0	1	0.150493	-0.00793724
BR_1_S1	BR	TA001371_0399	1D	80445415	0	1	0.346012	0.0160225
BR_1_S1	BR	RAC875_c21004_880	1D	92254706	0	1	0.674717	-0.0273561
BR_1_S1	BR	Ra_c4899_609	1D	160904029	0	1	0.586094	0.0247209
BR_1_S1	BR	Kukri_c18350_151	1D	170218777	0	1	0.0977322	0.0045508
BR_1_S1	BR	BobWhite_rep_c65565_359	1D	170649310	0	1	0.148427	0.00665552
BR_1_S1	BR	wsnp_Ex_c1130_2166731	1D	196796223	0	1	0.584596	-0.0244014
BR_1_S1	BR	wsnp_BE424100D_Ta_1_1	1D	229067018	0	1	0.0703721	0.00333355
BR_1_S1	BR	BS00022027_51	1D	250140206	0	1	0.588813	0.0558931
BR_1_S1	BR	BS00032149_51	1D	253209375	0	1	1.17125	0.0412809
BR_1_S1	BR	BS00066976_51	1D	258332419	0	1	0.92925	0.0356427
BR_1_S1	BR	TA003135_0494	1D	275624389	0	1	0.808285	-0.0306622
BR_1_S1	BR	IACX11283	1D	285443904	0	1	0.0241499	0.00121695
BR_1_S1	BR	TA003808_0996	1D	306673173	0	1	0.292045	0.0295391
BR_1_S1	BR	Excalibur_c54055_694	1D	308455892	0	1	0.0850908	0.0079247
BR_1_S1	BR	RAC875_rep_c105196_532	1D	325964513	0	1	0.820885	0.0302527
BR_1_S1	BR	D_contig66051_204	1D	3.29667e+08	0	1	0.463301	-0.0187139
BR_1_S1	BR	Excalibur_c33661_412	1D	337899083	0	1	0.484617	-0.0384306
BR_1_S1	BR	BS00060042_51	1D	339306722	0	1	0.0512661	0.00250988
BR_1_S1	BR	wsnp_Ex_c10959_17801482	1D	347209497	0	1	0.415831	-0.0213123
BR_1_S1	BR	RAC875_c33279_526	1D	351440065	0	1	0.397484	-0.0282371
BR_1_S1	BR	BS00038418_51	1D	356154031	0	1	0.156222	-0.00677611
BR_1_S1	BR	IAAV4656	1D	357459844	0	1	1.06755	-0.0753048
BR_1_S1	BR	BS00067768_51	1D	368340052	0	1	0.80071	-0.0253527
BR_1_S1	BR	BS00066446_51	1D	379834012	0	1	0.232592	-0.0132418
BR_1_S1	BR	D_GBF1XID01DNWRS_378	1D	4.07809e+08	0	1	0.770628	-0.0316308
BR_1_S1	BR	RFL_Contig3622_1217	1D	407875598	0	1	0.396555	0.0193436
BR_1_S1	BR	BobWhite_c10977_834	1D	408204602	0	1	0.330087	-0.016738
BR_1_S1	BR	RAC875_c51177_261	1D	408207240	0	1	0.283107	0.0145949
BR_1_S1	BR	Kukri_c7266_1780	1D	408242404	0	1	0.227985	-0.0122894
BR_1_S1	BR	BS00004282_51	1D	408244886	0	1	0.227985	0.0122894
BR_1_S1	BR	wsnp_Ex_c3293_6072122	1D	409499540	0	1	0.185495	0.00945484
BR_1_S1	BR	Kukri_c12758_1488	1D	410501696	0	1	0.199162	0.0100294
BR_1_S1	BR	D_contig32652_163	1D	4.10602e+08	0	1	0.167956	0.00874619
BR_1_S1	BR	BS00058554_51	1D	410792212	0	1	0.125187	0.0067777
BR_1_S1	BR	BS00082503_51	1D	412219244	0	1	0.0943866	0.00523696
BR_1_S1	BR	BS00022768_51	1D	412224068	0	1	0.0943866	0.00523696
BR_1_S1	BR	BS00075001_51	1D	414303471	0	1	0.0474313	0.00269871
BR_1_S1	BR	BS00021702_51	1D	414565902	0	1	0.095554	-0.00524308
BR_1_S1	BR	wsnp_Ex_rep_c66423_64641115	1D	415415892	0	1	0.150493	-0.00793724
BR_1_S1	BR	Excalibur_c48317_242	1D	416099630	0	1	0.0474313	0.00269871
BR_1_S1	BR	Kukri_c25138_1155	1D	416113894	0	1	0.150493	-0.00793724
BR_1_S1	BR	wsnp_Ex_c12447_19847242	1D	416361669	0	1	0.180027	-0.00932324
BR_1_S1	BR	Excalibur_c50856_63	1D	4.16458e+08	0	1	0.0712968	0.00398156
BR_1_S1	BR	Ra_c1211_1656	1D	416619932	0	1	0.1564	0.00957165
BR_1_S1	BR	Ra_c1211_3306	1D	416623911	0	1	0.487223	0.0242517
BR_1_S1	BR	BS00028216_51	1D	418306737	0	1	0.310211	0.0174907
BR_1_S1	BR	IAAV6648	1D	420553939	0	1	0.548759	-0.039061
BR_1_S1	BR	Excalibur_c48213_104	1D	4.20652e+08	0	1	0.548759	0.039061
BR_1_S1	BR	Kukri_rep_c104227_241	1D	421082160	0	1	1.02783	0.0469135
BR_1_S1	BR	D_GA8KES401CVVAD_281	1D	4.22056e+08	0	1	0.800278	-0.0420017
BR_1_S1	BR	Excalibur_c3596_144	1D	422683204	0	1	0.6593	0.0377432
BR_1_S1	BR	Excalibur_c23473_451	1D	423251912	0	1	2.07552	0.048862
BR_1_S1	BR	BS00003816_51	1D	435801553	0	1	0.170045	-0.00937242
BR_1_S1	BR	BS00073257_51	1D	435933420	0	1	0.1818	-0.0106431
BR_1_S1	BR	BS00093390_51	1D	436189752	0	1	0.215619	0.0123829
BR_1_S1	BR	BS00103710_51	1D	484552501	0	1	0.162936	-0.0205573
BR_1_S1	BR	Excalibur_c53353_217b	1D	485113869	0	1	0.488639	-0.0409311
BR_1_S1	BR	Kukri_rep_c110955_146a	1D	485427816	0	1	0.333896	0.0290472
BR_1_S1	BR	BobWhite_c6433_417	1D	485559268	0	1	0.48242	-0.0405401
BR_1_S1	BR	RAC875_c41914_613	1D	485939930	0	1	0.110038	-0.0156257
BR_1_S1	BR	Kukri_c36428_156	1D	486241891	0	1	0.697554	-0.037753
BR_1_S1	BR	BobWhite_c1027_474	1D	487958874	0	1	0.409448	0.0358532
BR_1_S1	BR	Kukri_rep_c69829_307	1D	488577120	0	1	0.0866711	0.00549394
BR_1_S1	BR	BS00010669_51	1D	488577329	0	1	0.48242	-0.0405401
BR_1_S1	BR	BobWhite_c14363_480	1D	488756960	0	1	0.409448	0.0358532
BR_1_S1	BR	Tdurum_contig97527_318	1D	488975855	0	1	0.409448	-0.0358532
BR_1_S1	BR	RFL_Contig4538_657b	1D	489725577	0	1	0.384447	0.0278802
BR_1_S1	BR	BS00063028_51	1D	490402000	0	1	0.131981	0.0123772
BR_1_S1	BR	BS00003573_51a	1D	491044001	0	1	0.090992	0.00848519
BR_1_S1	BR	BS00011855_51	1D	4.92105e+08	0	1	0.508355	0.041606
BR_1_S1	BR	Kukri_c3987_386	1D	492408389	0	1	0.256601	0.022315
BR_1_S1	BR	CAP12_c523_58	1D	4.92646e+08	0	1	0.219821	-0.0209899
BR_1_S1	BR	RFL_Contig2961_1806a	1D	493485468	0	1	0.0384208	0.00454131
BR_1_S1	BR	Kukri_rep_c102822_374a	1D	493620817	0	1	0.382597	0.0218315
BR_1_S1	BR	RAC875_c298_338	1D	493765032	0	1	0.489455	-0.0423614
BR_1_S1	BR	Excalibur_c10063_54	1D	4.93936e+08	0	1	0.459922	-0.03695
BR_1_S1	BR	BS00094421_51	1D	4.95113e+08	0	1	0.0416151	0.00362634
BR_1_S1	BR	Excalibur_c38386_305	1D	495229050	0	1	0.140061	0.0109397
BR_1_S1	BR	Kukri_c22599_114	2A	397606	0	1	1.54953	-0.0402574
BR_1_S1	BR	RAC875_c44680_90b	2A	955599	0	1	1.38956	-0.0370206
BR_1_S1	BR	Kukri_rep_c109912_394	2A	2486857	0	1	1.38329	-0.0370373
BR_1_S1	BR	RAC875_c7915_1863	2A	2488259	0	1	1.40176	-0.0369831
BR_1_S1	BR	TA012412_0412	2A	2646000	0	1	0.933823	0.0266251
BR_1_S1	BR	IACX10903b	2A	2653152	0	1	1.61611	0.0444116
BR_1_S1	BR	BS00105593_51a	2A	2658414	0	1	0.891736	-0.0261261
BR_1_S1	BR	BS00105593_51b	2A	2658414	0	1	0.157945	0.0068894
BR_1_S1	BR	Ra_c15916_266	2A	2920743	0	1	1.55252	0.0401999
BR_1_S1	BR	RAC875_rep_c113375_533b	2A	3100716	0	1	1.61496	-0.0438322
BR_1_S1	BR	wsnp_Ex_c11560_18632777	2A	3305479	0	1	0.00683753	-0.000454763
BR_1_S1	BR	wsnp_Ku_c23598_33524490a	2A	3447494	0	1	0.655483	-0.0207935
BR_1_S1	BR	Excalibur_c386_894b	2A	3595157	0	1	1.25134	-0.0354353
BR_1_S1	BR	BS00076039_51b	2A	3799905	0	1	0.516082	-0.020745
BR_1_S1	BR	BobWhite_c13373_250	2A	3962431	0	1	0.972429	-0.0275692
BR_1_S1	BR	BS00022665_51b	2A	3962542	0	1	1.20409	0.03285
BR_1_S1	BR	BS00003735_51	2A	3962554	0	1	0.00683753	0.000454763
BR_1_S1	BR	RFL_Contig4030_493	2A	3966981	0	1	1.19007	-0.0352712
BR_1_S1	BR	Kukri_c33374_1048	2A	4407033	0	1	0.204681	0.0085709
BR_1_S1	BR	BS00064392_51	2A	4646417	0	1	0.944299	0.0302113
BR_1_S1	BR	Excalibur_c10406_1949b	2A	4792748	0	1	1.11668	-0.0345974
BR_1_S1	BR	Excalibur_rep_c66783_540	2A	4841540	0	1	1.19293	-0.036695
BR_1_S1	BR	TA002095_0637	2A	5526380	0	1	1.33963	-0.0381414
BR_1_S1	BR	tplb0032i02_1435	2A	5677398	0	1	0.867261	-0.0283409
BR_1_S1	BR	RAC875_c510_923b	2A	5911620	0	1	1.73683	-0.045384
BR_1_S1	BR	wsnp_Ex_c342_670415a	2A	5912254	0	1	1.56705	-0.043304
BR_1_S1	BR	Ra_c510_171a	2A	5912372	0	1	1.41969	-0.0405439
BR_1_S1	BR	BS00022393_51	2A	5929857	0	1	1.2944	-0.0318252
BR_1_S1	BR	RAC875_c25282_148	2A	6292859	0	1	0.441359	-0.018522
BR_1_S1	BR	BS00068050_51	2A	7514060	0	1	0.192887	-0.00855568
BR_1_S1	BR	Excalibur_c12980_2621	2A	7545148	0	1	0.766249	0.0255508
BR_1_S1	BR	D_GB5Y7FA02HSMR1_278	2A	8142659	0	1	1.24829	-0.0377269
BR_1_S1	BR	wsnp_Ra_c8771_14786376a	2A	9544678	0	1	0.700944	-0.0240736
BR_1_S1	BR	wsnp_Ra_c8771_14786376b	2A	9544678	0	1	1.49545	-0.0425766
BR_1_S1	BR	Kukri_c77179_54	2A	10843661	0	1	1.53595	0.0428104
BR_1_S1	BR	Excalibur_c32668_467	2A	10993108	0	1	0.833681	-0.0258462
BR_1_S1	BR	BobWhite_c10673_138	2A	10993220	0	1	0.326288	-0.0176814
BR_1_S1	BR	Tdurum_contig48835_437b	2A	10993919	0	1	0.871726	-0.0292807
BR_1_S1	BR	RFL_Contig5195_1401	2A	11914829	0	1	1.0719	-0.0336132
BR_1_S1	BR	BS00014897_51	2A	11916323	0	1	0.97975	-0.0316197
BR_1_S1	BR	BobWhite_c48552_673	2A	12912600	0	1	0.914105	0.0269829
BR_1_S1	BR	IAAV8116a	2A	13408438	0	1	0.0708911	-0.00382268
BR_1_S1	BR	BobWhite_c15485_590	2A	13437758	0	1	1.01604	-0.0316086
BR_1_S1	BR	BS00111339_51b	2A	14300433	0	1	0.0569067	-0.00329436
BR_1_S1	BR	BS00012313_51	2A	14811754	0	1	1.1717	-0.034292
BR_1_S1	BR	BS00004089_51	2A	14811969	0	1	1.46708	-0.0412946
BR_1_S1	BR	GENE_1298_29	2A	14812163	0	1	1.35131	-0.0392881
BR_1_S1	BR	BS00012409_51	2A	14812709	0	1	1.89281	0.0494208
BR_1_S1	BR	Tdurum_contig74742_135	2A	14886005	0	1	1.474	-0.0418801
BR_1_S1	BR	Tdurum_contig74742_224	2A	14886094	0	1	1.65941	-0.044431
BR_1_S1	BR	BS00110397_51	2A	14980831	0	1	1.49734	0.0417845
BR_1_S1	BR	BS00011893_51	2A	15611489	0	1	0.90922	0.0298804
BR_1_S1	BR	IACX6089	2A	15612678	0	1	0.930008	-0.0302576
BR_1_S1	BR	IACX6178	2A	15612803	0	1	1.24855	-0.0369826
BR_1_S1	BR	BS00013827_51	2A	1.64338e+07	0	1	1.00876	0.0336361
BR_1_S1	BR	BS00004112_51	2A	1.66726e+07	0	1	1.08662	-0.0332015
BR_1_S1	BR	BobWhite_c18101_540	2A	16864350	0	1	1.53595	-0.0428104
BR_1_S1	BR	BobWhite_c11608_78	2A	17001366	0	1	1.08662	-0.0332219
BR_1_S1	BR	GENE_1676_1048	2A	17932106	0	1	1.11005	-0.0335845
BR_1_S1	BR	RAC875_c48625_182	2A	18636672	0	1	0.0980137	0.00424746
BR_1_S1	BR	BS00039972_51	2A	18911953	0	1	0.105019	-0.00449349
BR_1_S1	BR	RAC875_rep_c88665_52	2A	19028974	0	1	1.16424	0.0351443
BR_1_S1	BR	TA004158_0971a	2A	19101180	0	1	0.989615	-0.032588
BR_1_S1	BR	IACX15927	2A	19101279	0	1	0.866342	-0.0298329
BR_1_S1	BR	BobWhite_rep_c63957_1472	2A	21253707	0	1	1.53595	-0.0428104
BR_1_S1	BR	Excalibur_c21663_145	2A	21534263	0	1	1.41027	0.0351974
BR_1_S1	BR	BS00065831_51	2A	22571981	0	1	1.07104	-0.0333939
BR_1_S1	BR	D_contig39560_387	2A	23865270	0	1	1.46332	-0.0391405
BR_1_S1	BR	RAC875_rep_c113106_355a	2A	24031594	0	1	0.362616	0.0141312
BR_1_S1	BR	BS00067684_51b	2A	24150449	0	1	1.65775	-0.0443487
BR_1_S1	BR	BS00093990_51	2A	24278890	0	1	0.570165	-0.0200361
BR_1_S1	BR	Kukri_c27040_309	2A	30456964	0	1	0.2851	-0.0115139
BR_1_S1	BR	BobWhite_c24495_282	2A	3.05513e+07	0	1	0.818479	-0.0257521
BR_1_S1	BR	BobWhite_c19433_185	2A	30866220	0	1	0.876874	0.0254593
BR_1_S1	BR	BobWhite_c8085_498	2A	31086425	0	1	0.931847	-0.0258068
BR_1_S1	BR	RAC875_c20273_823	2A	31089385	0	1	0.859153	-0.024467
BR_1_S1	BR	BS00094817_51	2A	31177507	0	1	0.135122	-0.00678201
BR_1_S1	BR	BS00004724_51	2A	31693325	0	1	0.458659	-0.0154112
BR_1_S1	BR	RAC875_rep_c78744_228	2A	31957725	0	1	1.24775	-0.0311346
BR_1_S1	BR	BS00022982_51	2A	32139721	0	1	1.38793	0.0327515
BR_1_S1	BR	BobWhite_c48481_81	2A	32150282	0	1	0.792164	0.0237469
BR_1_S1	BR	BS00062875_51	2A	3.46565e+07	0	1	0.697054	0.0303973
BR_1_S1	BR	BS00076693_51	2A	34665317	0	1	0.234331	-0.00907463
BR_1_S1	BR	Tdurum_contig11803_306	2A	36041133	0	1	0.797767	0.0243506
BR_1_S1	BR	Kukri_c46426_338	2A	36050397	0	1	1.13456	0.0314743
BR_1_S1	BR	BobWhite_c26374_339	2A	3.61387e+07	0	1	1.18236	0.0324101
BR_1_S1	BR	IAAV2585	2A	36631178	0	1	1.71745	0.0523956
BR_1_S1	BR	Ku_c269_2643	2A	36632023	0	1	1.4834	-0.0496111
BR_1_S1	BR	BS00022332_51	2A	40823104	0	1	0.0214613	0.00251429
BR_1_S1	BR	Ra_c58279_684	2A	41232546	0	1	0.0955659	0.0052697
BR_1_S1	BR	wsnp_Ex_c5412_9564478	2A	41236052	0	1	0.215083	-0.0107973
BR_1_S1	BR	BS00075524_51	2A	42390250	0	1	2.30233	0.0428117
BR_1_S1	BR	BS00049937_51	2A	43299300	0	1	0.548387	0.0165382
BR_1_S1	BR	Kukri_c1728_1876	2A	44095101	0	1	1.31944	0.0303577
BR_1_S1	BR	IAAV2654	2A	44836145	0	1	1.15109	-0.0278768
BR_1_S1	BR	Tdurum_contig46797_585	2A	44836517	0	1	1.19194	0.0284745
BR_1_S1	BR	BobWhite_c18852_91	2A	45120215	0	1	0.00648236	0.000372462
BR_1_S1	BR	IAAV7468	2A	46108342	0	1	0.37893	0.0174069
BR_1_S1	BR	BS00044272_51	2A	47826767	0	1	0.904733	-0.0235917
BR_1_S1	BR	BS00091830_51	2A	48868261	0	1	0.625113	-0.04564
BR_1_S1	BR	Kukri_c56203_965	2A	48868267	0	1	0.526169	-0.0359952
BR_1_S1	BR	wsnp_Ex_c59373_60260876	2A	49176723	0	1	0.320662	-0.029727
BR_1_S1	BR	Excalibur_c25235_1178	2A	49453128	0	1	0.459062	0.0143485
BR_1_S1	BR	BS00066186_51	2A	49848688	0	1	0.438803	0.0138679
BR_1_S1	BR	BS00022013_51	2A	49851226	0	1	0.372288	0.0122094
BR_1_S1	BR	wsnp_JD_rep_c48914_33168544	2A	51583980	0	1	0.594516	0.0227885
BR_1_S1	BR	Excalibur_c26918_75	2A	53921629	0	1	0.435905	0.026184
BR_1_S1	BR	RAC875_c17787_274	2A	57827059	0	1	0.139549	0.00942194
BR_1_S1	BR	RAC875_c4015_2175	2A	57902578	0	1	0.0478036	-0.00347517
BR_1_S1	BR	Ra_c37244_428	2A	58671925	0	1	0.694014	0.0236262
BR_1_S1	BR	BS00110218_51	2A	59314853	0	1	0.422332	-0.0148601
BR_1_S1	BR	BS00083146_51	2A	59323160	0	1	0.312413	0.0116189
BR_1_S1	BR	BS00085308_51b	2A	5.95566e+07	0	1	0.386741	-0.0209524
BR_1_S1	BR	BobWhite_c9564_587	2A	59942568	0	1	0.0800255	0.00357989
BR_1_S1	BR	TA004602_1630	2A	61286583	0	1	0.0823257	0.00367235
BR_1_S1	BR	BobWhite_c1611_1685	2A	61469135	0	1	0.593211	0.0276886
BR_1_S1	BR	BS00095056_51	2A	61489179	0	1	0.324053	-0.0198588
BR_1_S1	BR	RFL_Contig1049_1473	2A	62299513	0	1	0.154488	0.00635125
BR_1_S1	BR	BS00070693_51	2A	62302232	0	1	0.742777	-0.0269705
BR_1_S1	BR	BS00070692_51	2A	62302320	0	1	0.413372	-0.0235689
BR_1_S1	BR	GENE_1075_265	2A	71623112	0	1	0.189461	-0.0103232
BR_1_S1	BR	Kukri_c11688_156	2A	73148141	0	1	0.0926053	-0.0056887
BR_1_S1	BR	BobWhite_c8650_382	2A	74105506	0	1	0.346402	-0.0119083
BR_1_S1	BR	BS00036766_51	2A	74107904	0	1	0.287141	-0.0101995
BR_1_S1	BR	Kukri_c7914_99	2A	74139638	0	1	0.248985	-0.00913709
BR_1_S1	BR	BS00039209_51	2A	74164506	0	1	0.22795	-0.00846732
BR_1_S1	BR	BobWhite_c22277_596	2A	77165309	0	1	0.194076	-0.00740637
BR_1_S1	BR	BS00062843_51	2A	77335085	0	1	0.415854	0.0160369
BR_1_S1	BR	BobWhite_c17476_149	2A	77939327	0	1	0.475125	0.021338
BR_1_S1	BR	Kukri_c40035_258	2A	78564313	0	1	0.282691	-0.0108413
BR_1_S1	BR	Kukri_c24852_466	2A	78844411	0	1	0.150106	-0.00631555
BR_1_S1	BR	Kukri_rep_c90581_382	2A	79309668	0	1	0.0786732	-0.00461893
BR_1_S1	BR	BS00021739_51	2A	79748588	0	1	0.196487	-0.00825316
BR_1_S1	BR	Excalibur_c48978_98	2A	80540525	0	1	0.0678958	0.00381589
BR_1_S1	BR	Excalibur_c5121_930	2A	81765640	0	1	0.118295	0.00638689
BR_1_S1	BR	BS00022019_51	2A	8.17657e+07	0	1	0.248281	0.0141424
BR_1_S1	BR	Ku_c33021_109	2A	82201267	0	1	0.0275287	0.00157767
BR_1_S1	BR	Excalibur_c12169_1088	2A	82350302	0	1	0.00905158	0.000527707
BR_1_S1	BR	Excalibur_c12169_904	2A	82350486	0	1	0.0728518	0.00401053
BR_1_S1	BR	BS00043083_51	2A	83828094	0	1	0.225984	0.00922019
BR_1_S1	BR	IACX6028	2A	83829255	0	1	0.675323	0.0371764
BR_1_S1	BR	Ex_c4847_236	2A	83927089	0	1	0.0895198	0.00494989
BR_1_S1	BR	IAAV2376	2A	83928726	0	1	0.207524	0.00852716
BR_1_S1	BR	RFL_Contig5917_2369	2A	83931154	0	1	0.60178	-0.0329904
BR_1_S1	BR	BobWhite_c12252_476	2A	85288962	0	1	0.0184974	0.000860313
BR_1_S1	BR	Ku_c5229_1035	2A	85595794	0	1	0.448879	-0.0255412
BR_1_S1	BR	Ex_c721_2643	2A	85600255	0	1	0.484219	0.0266608
BR_1_S1	BR	BS00074780_51	2A	86905776	0	1	0.353984	0.0153515
BR_1_S1	BR	Kukri_c42616_467	2A	87855284	0	1	0.260218	-0.0118775
BR_1_S1	BR	Kukri_c10860_1283	2A	87857405	0	1	0.299121	-0.0133562
BR_1_S1	BR	Kukri_c29034_801	2A	87881599	0	1	0.183463	-0.00899805
BR_1_S1	BR	Kukri_c29034_867	2A	87881665	0	1	0.287954	-0.0129477
BR_1_S1	BR	BobWhite_c3644_491	2A	87891243	0	1	0.431111	-0.0179809
BR_1_S1	BR	Excalibur_c31878_70	2A	88740756	0	1	0.555587	-0.0208491
BR_1_S1	BR	IACX636	2A	89120396	0	1	0.561031	0.0211183
BR_1_S1	BR	Excalibur_c28938_185	2A	89487233	0	1	0.483677	-0.018822
BR_1_S1	BR	GENE_1015_49	2A	90744322	0	1	0.483677	0.018822
BR_1_S1	BR	Tdurum_contig45580_1717	2A	93885619	0	1	0.450951	0.0177993
BR_1_S1	BR	BS00028759_51	2A	93890653	0	1	0.561031	-0.0211183
BR_1_S1	BR	BobWhite_c5562_219	2A	93936249	0	1	0.601756	0.0201321
BR_1_S1	BR	BobWhite_c14530_51	2A	98124074	0	1	0.677318	-0.0219844
BR_1_S1	BR	wsnp_Ex_c1767_3341220a	2A	99148611	0	1	0.646416	0.0212037
BR_1_S1	BR	BS00104558_51	2A	99148612	0	1	0.711296	0.0227801
BR_1_S1	BR	GENE_2904_757	2A	101909297	0	1	1.47046	-0.0382516
BR_1_S1	BR	BobWhite_rep_c62964_873	2A	104971952	0	1	0.950276	-0.0374164
BR_1_S1	BR	wsnp_Ex_c1782_3365844	2A	105487300	0	1	1.05539	0.0397536
BR_1_S1	BR	Kukri_rep_c101462_172	2A	106805681	0	1	0.913153	-0.0367985
BR_1_S1	BR	Excalibur_c51133_246	2A	108246636	0	1	0.950276	-0.0374164
BR_1_S1	BR	TA004055_0626	2A	111421037	0	1	1.05539	-0.0397536
BR_1_S1	BR	BS00032820_51	2A	115999969	0	1	0.186222	-0.00785813
BR_1_S1	BR	Kukri_c45015_145	2A	117180877	0	1	0.337732	0.0138072
BR_1_S1	BR	Excalibur_c27210_183	2A	152010707	0	1	0.0893818	0.00507394
BR_1_S1	BR	BS00024115_51	2A	153033012	0	1	0.143636	-0.0078296
BR_1_S1	BR	GENE_4607_108	2A	157471180	0	1	0.169587	-0.00909829
BR_1_S1	BR	BS00089457_51	2A	157933829	0	1	0.0761503	0.00433695
BR_1_S1	BR	BobWhite_c5096_156	2A	165838857	0	1	1.57201	-0.0376083
BR_1_S1	BR	RAC875_c12110_924	2A	165924220	0	1	0.669649	0.0198936
BR_1_S1	BR	BobWhite_c23953_312	2A	165924351	0	1	0.738597	0.0213128
BR_1_S1	BR	Kukri_rep_c112814_587	2A	166629073	0	1	0.951775	0.0271837
BR_1_S1	BR	Excalibur_rep_c107523_281	2A	166629550	0	1	1.03453	-0.0286726
BR_1_S1	BR	wsnp_Ex_rep_c67264_65795361	2A	176892237	0	1	0.242204	-0.0107723
BR_1_S1	BR	Excalibur_c11437_75	2A	275928717	0	1	0.747972	-0.0229975
BR_1_S1	BR	BS00067792_51	2A	319045717	0	1	0.438981	-0.0146059
BR_1_S1	BR	JD_c2056_506	2A	410872829	0	1	0.0964277	0.00501511
BR_1_S1	BR	Ku_c59581_1412	2A	498043625	0	1	0.0196885	0.0010966
BR_1_S1	BR	GENE_1350_36	2A	5.0185e+08	0	1	0.0831168	0.00439884
BR_1_S1	BR	IAAV444	2A	504711272	0	1	0.0750738	0.00391924
BR_1_S1	BR	BS00032606_51	2A	507387282	0	1	0.88026	0.0271491
BR_1_S1	BR	Kukri_c11327_977	2A	507691423	0	1	0.966383	-0.0288797
BR_1_S1	BR	BS00077693_51	2A	515945704	0	1	0.580708	-0.0198661
BR_1_S1	BR	RAC875_rep_c72609_652	2A	515956900	0	1	0.654122	0.0216692
BR_1_S1	BR	BS00032746_51	2A	520300765	0	1	0.62728	0.0208217
BR_1_S1	BR	IAAV6409	2A	520562686	0	1	0.607998	0.0211721
BR_1_S1	BR	BS00083727_51	2A	520562861	0	1	0.5559	-0.0190545
BR_1_S1	BR	BS00023953_51	2A	527701883	0	1	0.648832	-0.0208863
BR_1_S1	BR	BS00047176_51	2A	529635638	0	1	0.556164	-0.0193862
BR_1_S1	BR	BS00066607_51	2A	531602051	0	1	0.486972	0.0175442
BR_1_S1	BR	BS00021929_51	2A	535715520	0	1	0.458487	0.0167747
BR_1_S1	BR	BS00078925_51	2A	540773156	0	1	0.575753	0.0200194
BR_1_S1	BR	BobWhite_c31978_214	2A	542192468	0	1	0.534767	0.0189271
BR_1_S1	BR	BS00040608_51	2A	542658559	0	1	0.617252	-0.0210875
BR_1_S1	BR	Excalibur_c51073_82	2A	5.43125e+08	0	1	0.660652	0.0219776
BR_1_S1	BR	BS00045521_51	2A	543306885	0	1	0.685973	0.0227248
BR_1_S1	BR	Tdurum_contig10579_790	2A	555333508	0	1	0.61917	0.0211639
BR_1_S1	BR	BobWhite_c1049_338	2A	555884744	0	1	0.299506	-0.0129092
BR_1_S1	BR	BobWhite_c28819_517	2A	556987610	0	1	0.69612	0.0230406
BR_1_S1	BR	wsnp_Ex_c28204_37349164	2A	558526626	0	1	1.1282	0.0314195
BR_1_S1	BR	BS00085765_51	2A	558529565	0	1	0.813023	0.0256645
BR_1_S1	BR	GENE_1386_36	2A	5.59114e+08	0	1	0.730549	-0.0237923
BR_1_S1	BR	BS00040336_51	2A	562509637	0	1	0.648089	-0.0216598
BR_1_S1	BR	Kukri_c9713_1999	2A	562527222	0	1	0.574254	0.0198202
BR_1_S1	BR	wsnp_BE406351A_Ta_2_2	2A	562602475	0	1	0.501871	0.0178889
BR_1_S1	BR	BS00041707_51	2A	5.64265e+08	0	1	0.595833	-0.0203367
BR_1_S1	BR	wsnp_BE403597A_Ta_2_2	2A	564502809	0	1	0.615905	-0.0208326
BR_1_S1	BR	BS00067806_51	2A	564620579	0	1	0.543847	-0.0190013
BR_1_S1	BR	BS00029224_51	2A	568411256	0	1	0.512937	-0.0182719
BR_1_S1	BR	BS00090129_51	2A	569584830	0	1	0.583674	0.0201203
BR_1_S1	BR	BS00026377_51	2A	576657212	0	1	0.980444	0.0292299
BR_1_S1	BR	RAC875_c15367_553	2A	579890622	0	1	0.260906	-0.0117295
BR_1_S1	BR	BS00027890_51	2A	580759259	0	1	0.889729	-0.0273306
BR_1_S1	BR	TA006396_1406	2A	585160153	0	1	0.121764	0.00895602
BR_1_S1	BR	Kukri_c7825_288	2A	588258055	0	1	0.0641502	0.00519623
BR_1_S1	BR	Kukri_c46100_246	2A	600910916	0	1	0.258442	-0.0107762
BR_1_S1	BR	Excalibur_c34262_617	2A	603083040	0	1	1.11119	-0.0356984
BR_1_S1	BR	Tdurum_contig30451_88	2A	603687297	0	1	0.143483	-0.00663191
BR_1_S1	BR	BS00049644_51	2A	6.05185e+08	0	1	0.0931006	-0.00438211
BR_1_S1	BR	Ku_c5710_310	2A	605800211	0	1	0.394001	0.0151739
BR_1_S1	BR	Kukri_c24064_2095	2A	606826148	0	1	0.190371	-0.00834552
BR_1_S1	BR	BS00022903_51	2A	607827264	0	1	0.96076	0.0332342
BR_1_S1	BR	Excalibur_c7122_778	2A	608638236	0	1	0.780657	-0.0293115
BR_1_S1	BR	BS00067276_51a	2A	610989244	0	1	0.703028	0.0270887
BR_1_S1	BR	TA001848_0389	2A	611103449	0	1	0.609095	0.0242932
BR_1_S1	BR	TA001848_0563	2A	611103617	0	1	0.703028	0.0270887
BR_1_S1	BR	BS00041816_51	2A	611316368	0	1	0.89824	0.0270661
BR_1_S1	BR	RAC875_c20247_398	2A	611946726	0	1	1.64234	-0.0527419
BR_1_S1	BR	BS00022641_51	2A	612422217	0	1	2.01165	-0.0584372
BR_1_S1	BR	BS00088597_51	2A	612422240	0	1	1.83148	0.0548045
BR_1_S1	BR	BS00022896_51	2A	612845080	0	1	0.339401	0.0136492
BR_1_S1	BR	BS00062679_51	2A	615287707	0	1	0.618415	0.0385408
BR_1_S1	BR	Ku_c3569_595	2A	635603725	0	1	0.308785	0.0192358
BR_1_S1	BR	Ku_c3202_1646	2A	636904229	0	1	0.00675981	-0.000442164
BR_1_S1	BR	BS00063518_51	2A	636910094	0	1	0.0554208	0.00347167
BR_1_S1	BR	RAC875_c11459_655	2A	639695162	0	1	0.177068	-0.0084846
BR_1_S1	BR	BS00012320_51	2A	647927366	0	1	0.819779	-0.0278586
BR_1_S1	BR	BS00022241_51	2A	663328967	0	1	0.266311	0.0113329
BR_1_S1	BR	Excalibur_c6528_83	2A	668530055	0	1	0.00560496	-0.000545786
BR_1_S1	BR	Excalibur_rep_c69799_1999	2A	675896548	0	1	0.357404	0.0131969
BR_1_S1	BR	Excalibur_c11798_363	2A	675896701	0	1	0.415303	-0.0148208
BR_1_S1	BR	Excalibur_c11798_2274	2A	675899150	0	1	0.413577	-0.0147524
BR_1_S1	BR	BS00022377_51	2A	676238527	0	1	0.381217	0.0138898
BR_1_S1	BR	BS00070005_51	2A	676244285	0	1	0.44044	-0.0155138
BR_1_S1	BR	BS00039406_51	2A	676383830	0	1	0.474558	-0.0164065
BR_1_S1	BR	Excalibur_rep_c69014_112	2A	676717419	0	1	0.429487	-0.0152112
BR_1_S1	BR	Excalibur_rep_c113550_102a	2A	676718082	0	1	0.489288	0.0167565
BR_1_S1	BR	Excalibur_rep_c113550_102b	2A	676718082	0	1	0.0192692	0.000906342
BR_1_S1	BR	BS00027830_51	2A	676977112	0	1	0.491182	-0.0168277
BR_1_S1	BR	Excalibur_c34964_326	2A	677486325	0	1	0.215049	-0.00819299
BR_1_S1	BR	IAAV4015	2A	677529736	0	1	0.381287	0.0157359
BR_1_S1	BR	BS00010696_51	2A	688619386	0	1	0.0593407	0.00378752
BR_1_S1	BR	GENE_1381_132	2A	690932188	0	1	0.353053	-0.0144532
BR_1_S1	BR	GENE_1381_110	2A	690932210	0	1	0.264644	0.0138754
BR_1_S1	BR	BobWhite_c3692_439	2A	691169437	0	1	0.317864	0.0185498
BR_1_S1	BR	Excalibur_c6660_716	2A	691218466	0	1	0.119297	-0.00533813
BR_1_S1	BR	Kukri_c7193_3176	2A	691224866	0	1	0.364404	-0.0148758
BR_1_S1	BR	Kukri_c7193_5892	2A	691228555	0	1	0.0988426	-0.00452626
BR_1_S1	BR	BobWhite_c15867_215	2A	691478586	0	1	0.104134	-0.00427351
BR_1_S1	BR	wsnp_BG274584A_Ta_2_4	2A	692755867	0	1	0.543492	0.0206456
BR_1_S1	BR	BobWhite_c3833_815	2A	692850266	0	1	0.81664	-0.0263369
BR_1_S1	BR	wsnp_Ex_c10084_16572374	2A	692934506	0	1	0.0977391	-0.00409669
BR_1_S1	BR	BobWhite_c17403_635	2A	693241947	0	1	0.144229	0.00582572
BR_1_S1	BR	BS00039422_51	2A	693292855	0	1	0.341974	0.0118108
BR_1_S1	BR	Kukri_c29170_702	2A	693293455	0	1	0.0159219	-0.000731059
BR_1_S1	BR	Kukri_c29170_680	2A	693293477	0	1	0.15869	0.00800291
BR_1_S1	BR	BS00023214_51	2A	693294639	0	1	0.0985416	0.00399477
BR_1_S1	BR	BS00035883_51	2A	694589208	0	1	0.149701	0.00731617
BR_1_S1	BR	BS00089497_51	2A	694753643	0	1	0.0427551	0.00219703
BR_1_S1	BR	BS00022666_51	2A	694754659	0	1	0.0311648	-0.00163763
BR_1_S1	BR	wsnp_RFL_Contig2729_2446041	2A	696917606	0	1	2.36988	0.087091
BR_1_S1	BR	CAP12_rep_c6956_169	2A	697291164	0	1	2.69265	0.0934943
BR_1_S1	BR	BS00022758_51	2A	698827008	0	1	0.0174217	0.00085245
BR_1_S1	BR	BS00077597_51	2A	699422777	0	1	0.410427	-0.0135961
BR_1_S1	BR	Tdurum_contig13837_573	2A	699514502	0	1	0.0608656	0.00271536
BR_1_S1	BR	RAC875_c30984_307	2A	699514931	0	1	0.906521	0.0365232
BR_1_S1	BR	BS00096882_51	2A	700955058	0	1	0.642605	0.0250637
BR_1_S1	BR	BS00098423_51	2A	701482835	0	1	0.133602	0.00658406
BR_1_S1	BR	BS00083497_51	2A	701487889	0	1	0.19228	-0.0097905
BR_1_S1	BR	BS00000965_51	2A	703545899	0	1	0.211933	0.0184852
BR_1_S1	BR	Excalibur_c40617_983	2A	703976451	0	1	0.623736	-0.0538993
BR_1_S1	BR	Kukri_c40121_373	2A	704693479	0	1	0.518064	0.0217752
BR_1_S1	BR	Excalibur_c28325_140	2A	704710546	0	1	0.427679	-0.0189327
BR_1_S1	BR	Tdurum_contig30325_334	2A	704768321	0	1	0.687294	-0.0556557
BR_1_S1	BR	wsnp_JD_c15127_14676522	2A	705785421	0	1	0.922627	0.0246764
BR_1_S1	BR	BS00029332_51	2A	705804860	0	1	1.54258	-0.0359993
BR_1_S1	BR	Excalibur_rep_c102052_721	2A	705823441	0	1	0.332127	0.0131545
BR_1_S1	BR	RAC875_c77816_365a	2A	706752611	0	1	0.578724	-0.0190813
BR_1_S1	BR	BS00107804_51	2A	707040222	0	1	0.572932	-0.0205691
BR_1_S1	BR	BS00001059_51	2A	708185860	0	1	0.627505	0.0222928
BR_1_S1	BR	wsnp_Ex_rep_c67848_66550913	2A	709041749	0	1	0.445424	-0.0154497
BR_1_S1	BR	Kukri_c9118_1891	2A	709860540	0	1	1.06721	0.0656284
BR_1_S1	BR	Excalibur_c3171_416	2A	7.10093e+08	0	1	1.19305	0.069368
BR_1_S1	BR	wsnp_Ex_c23768_33006588	2A	710097673	0	1	0.0457444	-0.00198342
BR_1_S1	BR	Excalibur_c7282_285	2A	7.10099e+08	0	1	0.0517375	0.00224922
BR_1_S1	BR	Excalibur_c7282_512	2A	710099715	0	1	0.43793	0.0143723
BR_1_S1	BR	BS00022587_51	2A	711077223	0	1	1.01269	0.0434683
BR_1_S1	BR	BS00065914_51	2A	7.11466e+08	0	1	0.308356	-0.0108367
BR_1_S1	BR	BobWhite_c2058_367	2A	711466107	0	1	1.33949	0.0808281
BR_1_S1	BR	Excalibur_c38761_288	2A	711641364	0	1	0.285561	0.0103295
BR_1_S1	BR	BS00105171_51a	2A	711979445	0	1	0.000523226	-3.07158e-05
BR_1_S1	BR	CAP12_c2521_103	2A	711980154	0	1	0.203328	-0.00800402
BR_1_S1	BR	Ku_c69608_894	2A	712577973	0	1	0.121728	-0.00497326
BR_1_S1	BR	wsnp_Ex_c2426_4542393a	2A	712721102	0	1	0.214959	-0.00840361
BR_1_S1	BR	BobWhite_c9505_515	2A	712792764	0	1	0.564078	-0.0176793
BR_1_S1	BR	Excalibur_c41125_360	2A	713444679	0	1	0.0209791	-0.00100542
BR_1_S1	BR	Ra_c12874_2478	2A	713445656	0	1	0.740365	-0.0580439
BR_1_S1	BR	Ra_c12874_2263	2A	713445871	0	1	0.256832	0.0102806
BR_1_S1	BR	BobWhite_c20137_229	2A	713918331	0	1	0.263561	0.010522
BR_1_S1	BR	Excalibur_rep_c85891_96	2A	7.13925e+08	0	1	0.0473606	0.00221348
BR_1_S1	BR	RAC875_c81899_216	2A	714207640	0	1	0.307498	-0.011918
BR_1_S1	BR	BobWhite_rep_c64440_83	2A	714331682	0	1	0.36159	-0.034044
BR_1_S1	BR	wsnp_Ex_c3808_6925015a	2A	715304393	0	1	0.0818864	-0.00360598
BR_1_S1	BR	wsnp_Ex_c3808_6925015b	2A	715304393	0	1	0.244748	-0.00922234
BR_1_S1	BR	Kukri_c4027_151	2A	715333167	0	1	0.146592	0.00639263
BR_1_S1	BR	TA005373_0506	2A	715394348	0	1	0.236505	-0.0125212
BR_1_S1	BR	BS00092550_51	2A	715413537	0	1	0.0316237	-0.00142622
BR_1_S1	BR	Kukri_c74165_204	2A	715816853	0	1	0.067518	-0.00294727
BR_1_S1	BR	RFL_Contig3280_600	2A	715902960	0	1	0.0488763	-0.00220718
BR_1_S1	BR	RAC875_c42648_115	2A	716169593	0	1	0.340696	0.0139778
BR_1_S1	BR	GENE_2352_964	2A	716425130	0	1	0.173157	0.00780866
BR_1_S1	BR	wsnp_Ex_c59095_60108185	2A	716456217	0	1	0.60343	0.0392419
BR_1_S1	BR	wsnp_Ex_c59095_60108118a	2A	716456284	0	1	0.237102	-0.0120524
BR_1_S1	BR	wsnp_Ex_c59095_60108097	2A	716456305	0	1	0.393256	0.0370931
BR_1_S1	BR	wsnp_Ra_c32271_41304469	2A	716457525	0	1	0.133016	-0.00617343
BR_1_S1	BR	Jagger_c9554_114	2A	716548942	0	1	0.0101196	0.000540131
BR_1_S1	BR	Kukri_c3888_1478	2A	716707379	0	1	0.172942	0.00729292
BR_1_S1	BR	wsnp_Ex_c16627_25162391	2A	716839601	0	1	0.0207759	-0.00109058
BR_1_S1	BR	Jagger_c4026_328	2A	717170872	0	1	0.168031	-0.00780842
BR_1_S1	BR	BS00065865_51a	2A	717561739	0	1	0.396188	-0.0160548
BR_1_S1	BR	wsnp_BE445431A_Td_2_1	2A	717582073	0	1	0.32785	-0.0147735
BR_1_S1	BR	BS00080751_51	2A	718355404	0	1	0.233977	-0.0117202
BR_1_S1	BR	BS00108775_51	2A	7.18723e+08	0	1	0.156329	0.00855707
BR_1_S1	BR	BS00110386_51	2A	718838946	0	1	0.136741	0.00813766
BR_1_S1	BR	BS00094574_51a	2A	718885308	0	1	0.40064	-0.0141008
BR_1_S1	BR	Tdurum_contig33398_106	2A	718885461	0	1	0.32853	0.0120948
BR_1_S1	BR	BobWhite_c16923_64	2A	719470677	0	1	0.060059	0.00486201
BR_1_S1	BR	RAC875_c16333_340	2A	721562498	0	1	0.733207	-0.0693886
BR_1_S1	BR	RAC875_rep_c107961_348	2A	727580363	0	1	0.142944	0.0182082
BR_1_S1	BR	Excalibur_c14953_899	2A	728758903	0	1	0.00700165	0.000710208
BR_1_S1	BR	GENE_1908_331	2A	729169105	0	1	0.325799	0.0239779
BR_1_S1	BR	BS00057059_51	2A	729287911	0	1	0.874942	-0.0427801
BR_1_S1	BR	BS00028315_51b	2A	731543268	0	1	0.0096561	0.00092262
BR_1_S1	BR	BS00082084_51	2A	732569776	0	1	0.0659675	-0.00622238
BR_1_S1	BR	BS00024921_51	2A	733091174	0	1	0.173807	0.00753596
BR_1_S1	BR	BS00023048_51	2A	734256887	0	1	0.120466	-0.00860233
BR_1_S1	BR	wsnp_CAP11_c1711_934478	2A	734347734	0	1	0.264891	0.0110341
BR_1_S1	BR	RAC875_rep_c69619_145	2A	734349255	0	1	0.379819	0.0146107
BR_1_S1	BR	RAC875_rep_c69619_78	2A	734349289	0	1	0.31287	-0.0126852
BR_1_S1	BR	wsnp_Ex_rep_c102390_87572532a	2A	734525396	0	1	0.152877	-0.00694759
BR_1_S1	BR	RAC875_c104160_61	2A	734973568	0	1	0.633664	-0.0202663
BR_1_S1	BR	BS00065366_51	2A	734999495	0	1	0.920161	0.0287352
BR_1_S1	BR	BS00001260_51	2A	735007078	0	1	0.339362	-0.015179
BR_1_S1	BR	BS00065808_51	2A	735401395	0	1	0.000904228	-5.77025e-05
BR_1_S1	BR	BS00077768_51	2A	739923970	0	1	1.64407	-0.059888
BR_1_S1	BR	Kukri_c34983_190	2A	740010423	0	1	0.992866	-0.0458543
BR_1_S1	BR	BobWhite_c15766_562	2A	740012600	0	1	1.31694	0.0761272
BR_1_S1	BR	BS00110128_51	2A	740069867	0	1	1.12796	0.0380406
BR_1_S1	BR	Kukri_c25978_561	2A	740361107	0	1	0.527172	0.023856
BR_1_S1	BR	wsnp_Ex_rep_c70299_69243401	2A	740361540	0	1	0.527172	-0.023856
BR_1_S1	BR	wsnp_Ra_c66636_64922359	2A	740366279	0	1	0.225474	0.0148311
BR_1_S1	BR	Kukri_c6944_1636	2A	740847856	0	1	1.28887	0.043238
BR_1_S1	BR	BobWhite_c25764_348	2A	740848583	0	1	0.918799	0.0339006
BR_1_S1	BR	BS00022813_51	2A	741371853	0	1	1.20089	-0.0416492
BR_1_S1	BR	BS00016238_51	2A	742134315	0	1	1.53251	-0.0449933
BR_1_S1	BR	RAC875_c33037_578	2A	742136474	0	1	0.970843	-0.03431
BR_1_S1	BR	RAC875_c25848_122	2A	742720804	0	1	0.29712	0.0132092
BR_1_S1	BR	BS00003663_51	2A	743096726	0	1	0.423021	0.0165187
BR_1_S1	BR	BS00023144_51	2A	744329317	0	1	0.243176	0.011268
BR_1_S1	BR	IAAV3791	2A	744447878	0	1	0.156781	0.00796828
BR_1_S1	BR	Excalibur_c44487_642	2A	744447904	0	1	0.32397	-0.0146665
BR_1_S1	BR	Tdurum_contig44139_1033	2A	744448070	0	1	0.278231	0.0130552
BR_1_S1	BR	Kukri_rep_c110061_249	2A	744810776	0	1	0.254403	0.0152337
BR_1_S1	BR	BobWhite_c17783_174	2A	7.44821e+08	0	1	0.263261	-0.0152429
BR_1_S1	BR	BS00084881_51b	2A	745027206	0	1	0.824975	-0.0785267
BR_1_S1	BR	Tdurum_contig49145_914	2A	745038680	0	1	0.673447	-0.0227905
BR_1_S1	BR	Tdurum_contig86183_221	2A	745039227	0	1	0.0354944	0.00263951
BR_1_S1	BR	BS00022409_51	2A	7.45097e+08	0	1	0.253766	0.0153409
BR_1_S1	BR	BobWhite_c31163_694	2A	746682372	0	1	1.32083	0.0517264
BR_1_S1	BR	RFL_Contig2516_1083	2A	746754850	0	1	0.327131	-0.0178877
BR_1_S1	BR	IACX6200	2A	746755598	0	1	0.267785	0.0154241
BR_1_S1	BR	Tdurum_contig84245_154	2A	746761671	0	1	0.267785	-0.0154241
BR_1_S1	BR	Excalibur_c64568_149	2A	7.46764e+08	0	1	0.594637	-0.0251733
BR_1_S1	BR	BS00000209_51	2A	746763820	0	1	0.472581	0.0195875
BR_1_S1	BR	Kukri_c15615_254	2A	746764228	0	1	0.214468	0.0144367
BR_1_S1	BR	BS00110516_51	2A	746975200	0	1	0.42835	0.0158502
BR_1_S1	BR	BS00062732_51	2A	747090455	0	1	0.381179	-0.0145949
BR_1_S1	BR	BS00000250_51	2A	747251775	0	1	0.393642	-0.0147764
BR_1_S1	BR	Ra_c21740_341	2A	747610082	0	1	0.443131	0.0209528
BR_1_S1	BR	RAC875_c4609_1756	2A	747611742	0	1	0.347915	-0.0160366
BR_1_S1	BR	Tdurum_contig63071_132	2A	747626922	0	1	0.0675887	-0.00495279
BR_1_S1	BR	Tdurum_contig8926_1118	2A	748444658	0	1	0.288533	0.0168556
BR_1_S1	BR	TA004785_1734	2A	748965567	0	1	1.00816	0.0348223
BR_1_S1	BR	RAC875_c9523_328	2A	749090880	0	1	0.590448	-0.028665
BR_1_S1	BR	Kukri_c209_999	2A	749091228	0	1	0.172211	0.010729
BR_1_S1	BR	BS00064421_51	2A	749958893	0	1	0.530875	-0.0172023
BR_1_S1	BR	BobWhite_c47555_106	2A	750550081	0	1	0.489424	-0.0166654
BR_1_S1	BR	CAP7_c1527_136	2A	750550192	0	1	0.440722	-0.0154553
BR_1_S1	BR	BS00053834_51	2A	750550273	0	1	0.420208	-0.0154282
BR_1_S1	BR	IAAV2576a	2A	750565397	0	1	0.304107	0.0120078
BR_1_S1	BR	IAAV2576b	2A	750565397	0	1	0.273247	0.011066
BR_1_S1	BR	Excalibur_c10068_1431	2A	750571669	0	1	0.34173	0.013195
BR_1_S1	BR	wsnp_BE490384A_Ta_2_7	2A	751005731	0	1	0.0901162	0.00669923
BR_1_S1	BR	BS00071660_51	2A	751008361	0	1	0.35073	-0.0135729
BR_1_S1	BR	Excalibur_c7241_284	2A	751236911	0	1	0.411013	0.0150602
BR_1_S1	BR	BS00023202_51	2A	751420205	0	1	0.0583188	0.00266505
BR_1_S1	BR	BobWhite_c5178_188	2A	751511217	0	1	0.0699074	-0.00316094
BR_1_S1	BR	BS00025880_51	2A	7.51663e+08	0	1	0.18859	0.00998031
BR_1_S1	BR	BobWhite_c4517_120	2A	751663232	0	1	0.610918	0.0256554
BR_1_S1	BR	wsnp_JD_c13946_13810300	2A	752091504	0	1	0.38151	0.0160011
BR_1_S1	BR	CAP7_c4056_108	2A	7.52093e+08	0	1	0.0187349	-0.000949972
BR_1_S1	BR	BobWhite_c15773_166	2A	752092859	0	1	0.425996	-0.0160299
BR_1_S1	BR	BS00066409_51	2A	752102463	0	1	0.37566	0.0145801
BR_1_S1	BR	Excalibur_rep_c110586_1083	2A	752277464	0	1	0.00105164	7.7622e-05
BR_1_S1	BR	Tdurum_contig67827_89	2A	752749815	0	1	0.224828	0.0128247
BR_1_S1	BR	BS00064324_51	2A	7.52827e+08	0	1	0.224315	0.0127697
BR_1_S1	BR	IACX4345	2A	752867896	0	1	0.590704	-0.0194888
BR_1_S1	BR	BobWhite_rep_c50285_616	2A	7.5287e+08	0	1	0.53839	0.0182977
BR_1_S1	BR	BobWhite_c47503_82	2A	7.53253e+08	0	1	0.0258124	0.00250224
BR_1_S1	BR	CAP7_c6910_523	2A	753254477	0	1	0.143208	0.0121314
BR_1_S1	BR	RFL_Contig2656_871	2A	753540797	0	1	0.409441	0.0152889
BR_1_S1	BR	Excalibur_rep_c66606_2065	2A	753980276	0	1	0.179701	-0.0113005
BR_1_S1	BR	Excalibur_c20439_825	2A	753987295	0	1	0.23637	-0.0140948
BR_1_S1	BR	BS00023075_51	2A	754339185	0	1	0.398884	0.0172915
BR_1_S1	BR	Kukri_c27894_369	2A	754354409	0	1	0.117305	-0.00744725
BR_1_S1	BR	BS00063368_51	2A	754356931	0	1	0.118259	-0.00756268
BR_1_S1	BR	BS00102708_51a	2A	754450667	0	1	0.249894	0.0168395
BR_1_S1	BR	BS00102709_51	2A	754451080	0	1	0.161892	-0.00991163
BR_1_S1	BR	Excalibur_c35919_107	2A	754461555	0	1	0.142659	-0.00775759
BR_1_S1	BR	BS00067663_51	2A	7.55434e+08	0	1	0.0545025	0.00590668
BR_1_S1	BR	IAAV880	2A	755788435	0	1	0.0413637	0.0025676
BR_1_S1	BR	Tdurum_contig61938_424	2A	755788761	0	1	0.125156	0.005778
BR_1_S1	BR	BS00096927_51	2A	755789414	0	1	0.169726	0.00718168
BR_1_S1	BR	CAP12_c575_105	2A	755794967	0	1	0.209466	-0.00862705
BR_1_S1	BR	wsnp_Ra_c6586_11477949	2A	755929571	0	1	0.545824	-0.0188737
BR_1_S1	BR	BS00071350_51	2A	757918545	0	1	0.0851835	-0.00400363
BR_1_S1	BR	Excalibur_c39151_104	2A	757946889	0	1	0.0520716	-0.00249136
BR_1_S1	BR	Excalibur_c52319_257	2A	757948238	0	1	0.00874205	0.000444287
BR_1_S1	BR	Tdurum_contig25539_248	2A	758287054	0	1	0.244389	0.00954124
BR_1_S1	BR	BS00065245_51	2A	758391164	0	1	0.436052	0.0169765
BR_1_S1	BR	Excalibur_c4372_363	2A	758396922	0	1	0.451452	-0.0149537
BR_1_S1	BR	RAC875_rep_c102485_606	2A	758397712	0	1	0.39806	0.0157433
BR_1_S1	BR	Tdurum_contig53038_684	2A	758420918	0	1	0.246238	0.0105786
BR_1_S1	BR	IAAV3757a	2A	758421247	0	1	0.293233	-0.0105898
BR_1_S1	BR	IAAV3757b	2A	758421247	0	1	0.232925	-0.00880704
BR_1_S1	BR	Tdurum_contig56321_232	2A	758514633	0	1	0.187493	0.00790826
BR_1_S1	BR	Excalibur_c20478_641	2A	758554515	0	1	0.165895	0.00646766
BR_1_S1	BR	JD_c11825_1135	2A	758686719	0	1	0.170736	-0.00854266
BR_1_S1	BR	BS00070979_51	2A	758692139	0	1	0.13818	-0.00709143
BR_1_S1	BR	wsnp_Ra_c17622_26522072	2A	759537149	0	1	0.0506067	-0.00243994
BR_1_S1	BR	RAC875_c259_1339	2A	759830917	0	1	0.0683834	-0.00298056
BR_1_S1	BR	IAAV8933	2A	759967702	0	1	0.0806378	-0.00599401
BR_1_S1	BR	Tdurum_contig16904_167a	2A	760564780	0	1	0.0118276	0.000552061
BR_1_S1	BR	RAC875_c27530_860	2A	760571541	0	1	0.0401047	-0.00181966
BR_1_S1	BR	BS00086533_51	2A	761247294	0	1	0.0652572	-0.00377094
BR_1_S1	BR	BS00030136_51	2A	7.6125e+08	0	1	0.180208	0.00807786
BR_1_S1	BR	Ex_c6937_1992	2A	761540435	0	1	0.214616	-0.0102656
BR_1_S1	BR	Ku_c7283_915a	2A	761540688	0	1	0.0409119	0.00207227
BR_1_S1	BR	Ku_c7283_915b	2A	761540688	0	1	0.181977	-0.00818782
BR_1_S1	BR	TA001453_0801	2A	762019020	0	1	0.1153	-0.00577563
BR_1_S1	BR	RAC875_c26809_453a	2A	762285331	0	1	0.107108	-0.0059804
BR_1_S1	BR	RAC875_c26809_453b	2A	762285331	0	1	0.0715946	-0.00430381
BR_1_S1	BR	wsnp_Ku_c498_1036380a	2A	762289074	0	1	0.0374367	-0.00202966
BR_1_S1	BR	BS00011599_51	2A	762290086	0	1	0.601734	-0.0195744
BR_1_S1	BR	BS00012463_51	2A	762290609	0	1	0.187703	-0.00746026
BR_1_S1	BR	RAC875_c24364_391a	2A	762291442	0	1	0.103186	-0.00534677
BR_1_S1	BR	BS00094172_51	2A	762292207	0	1	0.103097	-0.00487072
BR_1_S1	BR	wsnp_BE489901D_Ta_2_1	2A	762292272	0	1	0.185847	0.00869824
BR_1_S1	BR	BobWhite_c18406_110	2A	7.62314e+08	0	1	0.500712	-0.0159737
BR_1_S1	BR	BS00075903_51	2A	762503117	0	1	0.0537558	0.00266553
BR_1_S1	BR	Excalibur_c12971_253	2A	762622391	0	1	0.132984	-0.00630965
BR_1_S1	BR	BS00024506_51a	2A	7.62763e+08	0	1	0.0293476	0.00149938
BR_1_S1	BR	BobWhite_c5756_163	2A	7.63047e+08	0	1	0.0385228	-0.00186434
BR_1_S1	BR	BobWhite_c5756_532	2A	7.63048e+08	0	1	0.1611	-0.00697475
BR_1_S1	BR	BobWhite_c5756_633	2A	763047687	0	1	0.307376	0.0182591
[truncated: 685,766+ more rows]

## Sheet: Supplementary Table S7
Genetic locus	Resistance	Number of Marker trait associations	Chromosome	Physical chromosome Interval within which significant markers lie (Mbp)	Peak marker significance (-log10P)	FDR significance threshold (-log10P)	Significance value above FDR significance threshold (-log10P)	Permutated significance threshold (-log10P)	Peak marker significance minus permutated significance threshold (-log10P)	Peak marker name	Notes on peak marker	Peak marker genetic map chromosome	Peak marker genetic position (cM)	Peak marker physical map chromosome	Peak marker physical map position (Mbp)	Reference allele code	Alternative allele code	Minor allele frequency (%)	Frequency of allele 0 (%)	Frequency of allele 1 (%)	Peak marker sequence	Peak marker polymorphism	Peak marker resistant allele	Peak marker resistant nucleotide	Peak marker effect on phenotype (change conferred by reference allele on log transformed disease infection % score)	Peak marker effect on phenotype (change conferred by reference allele on disease infection % score)	Names of trial-trait-score combinations GWAS hit identified in
YR_6A610	Yellow Rust	168	6A	596.58-11.13	12.91	3.05	9.86	4.92345	7.98655	GENE_4021_496		6A	277.839	6A	610.35	0	1	25.8333	25.8333	74.1667	GAGGATTGAGAGGATAGCTTGAGTGGCACATGCATTCGTGATCACCTGAA[T/C]ATTRATGARTTAGACCAAGRACTGRATGCTAANNNNNN	[T/C]	0	T	0.540086	2.46805	YR_12_S1	YR_7_S1	YR_13_S	YR_4_S2	ST_4_YR_S1	YR_10_S1
YR_2A010	Yellow Rust	242	2A	0.40-24.28	12.48	3.05	9.43	4.92345	7.55655	wsnp_Ra_c8771_14786376b		Un	82	2A	9.54468	0	1	31.25	68.75	31.25	TGCATATAGACACAAAAATAGTGGTCTTATGATTAAACATTGTGAAGGCCACTGTTGTGGCATGGCGAGGCACCAGTGAAGCGCCGCTTGCCTCCATCCC[A/G]AGGTGGGCTACACTGATCCACCCAGCACGCAGATAGCCGCGCAGATCTCTAATCCAGGGTCTTCCCCACAGCACAACTCCACCATGCTGACCAACTTTGC	[T/C]	1	C	-0.636942	-0.769295	YR_12_S1	YR_1_S2	YR_7_S1	YR_1_S1	ST_4_YR_S1	YR_2_S2	YR_2_S1
YR_2B034	Yellow Rust	19	2B	24.91-33.84	10.61	3.05	7.56	4.92345	5.68655	BobWhite_rep_c64429_660a		Un	594	2B	33.8398	0	1	22.0833	77.9167	22.0833	GGATCACTTCCAAAGTTGATGTTTACAGCTTTGGGGTGATCCTGCTGGAG[A/C]TTGTGTGCTGCAGGAGGAATGTGGAGCTAGAGATCGCGGATGAGGAACGT	[A/C]	0	A	0.47105	1.95835	YR_12_S1	YR_7_S1	YR_1_S2	ST_4_YR_S1	YR_1_S1
YR_4A738	Yellow Rust	35	4A	734.00-738.78	6.7	3.24	3.46	5.23692	1.46308	Excalibur_c65272_341		4A	217.796	4A	737.502	0	1	6.875	6.875	93.125	TTGTCCAGCTGCCTGGTCCCCTTGGCCGGTCCCTTCGTCGCGATGGGTCG[T/C]GTCTTCAGGATTTGTGGCGGTACCGGGCTCATCATGACCAGTGGATGTGT	[A/G]	1	G	-0.420877	-0.620578	YR_7_S1	YR_10_S1	YR_8_S1	YR_6_S1	YR_5_S1	YR_13_S	YR_1_S2	YR_12_S1	YR_6_S2
YR_2D014	Yellow Rust	5	2D	0.00-13.99	5.96	3.05	2.91	4.92345	1.03655	RAC875_c90426_151		2D	30.5502	2D	13.9892	0	1	43.5417	43.5417	56.4583	acggacgtccatcagtggctctccgccacgggtgcgctcctggatgaaga[T/C]ACTTCGCTATGGCTGTCGCCGGGAGATAACCCGGCTGATGGTGGATTGCT	[A/G]	0	A	0.350561	1.24162	YR_12_S1	YR_7_S1	YR_1_S2
YR_6A002	Yellow Rust	55	6A	0.29-13.07	5.83	3.67	2.16	4.94591	0.884095	Excalibur_c50323_215		Un	274	6A	1.88915	0	1	27.0833	72.9167	27.0833	ATTGCTGCCAAGGAAAGAAACAAGAGGGTGGTCAGGTTCCTTGTCGAGAA[T/C]GGCGCATTCCTGCCCCCTGACCTGAACGACCACRGGTTCAACCCACCCCT	[T/C]	1	C	-0.250715	-0.438584	YR_4_S2	YR_6_S1	YR_6_S2	PM_4_YR_S1	PM_4_YR_S2	YR_4_S1	YR_8_S1	ST_4_YR_S1
YR_2B047	Yellow Rust	21	2B	47.43-47.43	5.95	4	1.95	5.1036	0.846397	BS00041587_51	NULL	2B	90.2489	2B	47.4257	0	1	24.1667	24.1667	75.8333	GATAATTCTTGTGCCTAGTGTGGTGCTTCTGAAGATAAGCTCAGGCAGAG[A/G]ATGAGACTGCCCAGCCTTGAATGATTGCGTTGATGTGATTAGTGATCAGT	[T/C]	0	T	0.258413	0.813062	PM_4_YR_S1	YR_6_S2	YR_12_S1	PM_4_YR_S2	YR_2_S2	YR_1_S2	YR_4_S2
YR_5A030	Yellow Rust	3	5A	15.85-29.51	6.07	4.17	1.9	5.80794	0.262062	Excalibur_rep_c90275_262		5A	41.2592	5A	29.5144	0	1	20.4167	79.5833	20.4167	CAGCACCCATTCCTGATGCAGAGGTTCTCTGCTGCTCCAGCCGAGCCTTC[A/G]CCTATGTTTCCCTTCTTTCTTGGAGGCAACAGCGCTGCTGCTGTTGCTCC	[T/C]	0	T	0.246797	0.765213	YR_8_S1	YR_5_S1
YR_7A626	Yellow Rust	5	7A	625.74-632.59	5.73	3.95	1.78	5.6344	0.0956042	BS00105558_51		7A	264.184	7A	625.74	0	1	5.20833	5.20833	94.7917	GGTTCAGGAAACCTGATGGTGAAGAAGGTGGTGAGGCCCAGCTCTTTTGA[T/C]CTCGACATACATCTTGATAAAAGCTGGAAGGAGGATGTTACCTGCCCAAT	[A/G]	1	G	-0.284917	-0.481101	YR_9_S1	YR_11_S1	YR_8_S1
YR_6B004	Yellow Rust	4	6B	0.11-6.22	5.43	3.67	1.76	4.94591	0.484095	CAP11_c1087_327		Un	766	6B	3.88387	0	1	22.5	77.5	22.5	ACAGACATCATTCCAGACAGACATTTCTTATTTCCTGTTGTTACAGAGAT[A/G]ctacatatacaggtcccgacaacgacgaccaactcactatagccccctct	[A/G]	0	A	0.255597	0.801344	YR_4_S2
YR_7B701	Yellow Rust	16	7B	700.57-705.73	6.04	4.48	1.56	4.95974	1.08026	Excalibur_c7338_563		7B	184.769	7B	700.831	0	1	40.8333	40.8333	59.1667	TCGAAGTTGTTCCTGCAGGAAAGCTCGTGAATGAAGTAGTCCAGCAGCAA[T/C]GAGATGGACTGGAGCTCGGGTCTTGGTTCCTCCGACTCTTCCACCTCGTC	[T/C]	0	T	0.177538	0.505006	YR_1_S2	YR_3_S1	YR_3_S2	YR_1_S1	YR_12_S1
YR_3A746	Yellow Rust	2	3A	746.17	5.69	4.27	1.42	5.46	0.23	wsnp_Ex_c60462_60905848		3A	303.193	3A	746.2	0	1	3.54167	3.54167	96.4583	GAGCTTATCAAGAGCATCCGCACCCCCATGTTTATTCTCAACCCTAGTTATGATTCATGGCAGATACGAAATGTTCTTGTACCTGATTCATCTGCTCCTG[A/G]CAAGTCATGGTTGAGTTGCAAGGAAAATATCCGAAACTGCAATTCTACACAAGTTGAAGTCCTCGATGGATTAAGGAATAAGATGGTCAATGACTTGAAG	[T/C]	1	C	-0.490772	-0.676981	YR_10_S1	YR_9_S1
YR_5A677	Yellow Rust	17	5A	677.13-684.94	5.07	3.67	1.4	4.94591	0.124095	BS00022867_51		5A	294.577	5A	677.13	0	1	31.0417	31.0417	68.9583	GTTCCTCCAGAGGAAGCTCAACAACGACAAGCTGAAGGCGGAGGCCAAGG[T/C]GCGTGGTGAGGTCATCAGCACCAAGAGGCAGCCAGCAGGCCCCAAGCCTG	[T/C]	1	C	-0.269438	-0.462273	YR_4_S2	PM_4_YR_S2	YR_2_S2	PM_4_YR_S1	YR_5_S2
YR_6A450	Yellow Rust	2	6A	447.42-449.69	4.36	3.05	1.31	NA	NA	Excalibur_c34574_452		Un	725	6A	449.693	0	1	16.6667	16.6667	83.3333	AGACAGAGACACACAGAAAGAAAAGAGACACCCAGTACTGCAGAAGTGTA[T/C]AGGGAGGGCCAATGATAAGAAGCACCGAGGCGAGGTGCTGCTGAGGAACT	[T/C]	1	C	-0.421046	-0.620725	YR_12_S1
YR_5D550	Yellow Rust	7	5D	548.88-550.51	4.53	3.47	1.06	NA	NA	Excalibur_c50584_358		5D	190.079	5D	549.771	0	1	31.25	68.75	31.25	GATTCATTTTGTGAAATCATTTCAGCTAGATGATTATTAGTAAGTTATTA[T/C]ACTATATATGTACACAAACATACACAGAGTAGTAGTACTCCAGTATGCGT	[A/G]	0	A	0.126872	0.339282	YR_1_S1
YR_7A090	Yellow Rust	2	7A	89.84-90.65	4.17	3.24	0.93	NA	NA	Kukri_c5757_530		7A	161.651	7A	90.6528	0	1	6.25	93.75	6.25	GGTGGGATACTCTATCAGCAGTCTGTCAAAAGTAAAGGAAGTGCTCCAGC[A/G]CATCGTGAGGCTGTAGCTAACAAAGGCCGTGGTGACGATGATGAAGCTGA	[A/G]	0	A	0.347384	1.22527	YR_7_S1	YR_4_S1
YR_2B710	Yellow Rust	1	2B	709.82	4.88	3.97	0.91	NA	NA	Ku_c53298_1284		2B	265.301	2B	709.821	0	1	4.16667	95.8333	4.16667	AACAAATGGTCAGGGCCAAGAGAACAATACTAAAGTAAACTTATCTGGAA[A/G]TCATTGTGAAAGAGATACTTTGACTACTGTAGGCAGCGTCAACAGTAGCA	[T/C]	1	C	-0.684513	-0.79323	YR_6_S2
YR_3B739	Yellow Rust	4	3B	738.75-750.36	4.85	3.95	0.9	NA	NA	wsnp_Ex_rep_c101457_86817938		3B	214.776	3B	739.125	0	1	5.20833	5.20833	94.7917	TGCTGGGCGAGGTGGCAGCAGCCATAAAGATTGTCTTGAAATCAAGCCAGCCAAATTTGGTTGTGAAACTTGATATGCAACGAATAGAAGCTCAGGGGTA[T/C]GAAGGAATCTCTGCCGACTCTGTGCAGCTATCAATAATAAATTATCCAAAACTCAAGTTAAAATCTCAGCATGTTCGTGTAATTGATGAAGCSAAGTTGA	[T/C]	1	C	-0.28297	-0.478769	YR_9_S1	YR_6_S2
YR_1A004	Yellow Rust	4	1A	3.45-4.05	4.85	4.01	0.84	NA	NA	BS00082567_51		Un	520	1A	4.05357	0	1	25	25	75	TCCCCAAGCAGTCAAGATGTGAGGCCATCCACAACGTCGTGCACGCCATC[A/G]TTTTGCAACAGCAACAACAATTGGTACAAGGTATTTCCACCCAACCTCAG	[T/C]	1	C	-0.0874128	-0.182313	BR_2_YR_S1
YR_1B164	Yellow Rust	11	1B	14.85-163.78	4.82	4.01	0.81	NA	NA	Excalibur_rep_c92475_275		Un	41	1B	163.776	0	1	19.7917	80.2083	19.7917	CGCACGCATACACAAAATATAAGTAGCACAAGAACGAACAACACACAACC[T/C]CCGACCATATCCGAAACTTTTAAACGATCAGCACGACATACAGATATTTA	[T/C]	0	T	0.100137	0.259322	BR_2_YR_S1	YR_1_S2
YR_7A730	Yellow Rust	3	7A	730.43-730.43	4.97	4.17	0.8	NA	NA	Kukri_c11451_1882		Un	503	7A	730.431	0	1	3.75	3.75	96.25	CCCTTCCTCAGTACTGAACTTGGCTTAACTCCTTCACCAATACTCGATGT[A/G]TGATTCTTCTCCGTTTCCTGGTTCTGGCGATTTGTAAATTGTAAACATTG	[A/G]	1	G	-0.436929	-0.634345	YR_8_S1	YR_11_S1
YR_3A008	Yellow Rust	6	3A	7.43-8.87	4.86	4.2	0.66	NA	NA	BS00037189_51		3A	4.02013	3A	7.78245	0	1	31.6667	68.3333	31.6667	ATATATGTGGCTAGTGATCGCAAGAATCTTGTGCTTTTCCTCAGTGCCTC[A/C]TCCTTTTTCTTGTTATAATTGATGTACTCGTGTAGTGGCATATATACTCG	[A/C]	0	A	0.237398	0.72742	YR_5_S2	YR_4_S2
YR_1B652	Yellow Rust	1	1B	651.54	5.07	4.43	0.64	NA	NA	BS00077498_51		1B	282.521	1B	651.542	0	1	43.75	56.25	43.75	CCAGACAAGCATCTACTGCCGACCATAAATTCAGTTCCCCTTAACATCAA[T/C]AGTATTTCAAAATAGAATTTGCAGAGCCCTACATTCAATTCCCATGTTTG	[T/C]	0	T	0.130872	0.351675	YR_11_S1
YR_3B005	Yellow Rust	2	3B	2.49-4.47	4.99	4.37	0.62	NA	NA	BS00062676_51		Un	633	3B	4.46894	0	1	22.5	22.5	77.5	GGCTCGGCGATGGCTACACACGTTGTGAAGCTTGCACGCGTGGAAGATCT[A/G]ACCAGTGCTATCGCATCTGTAACAGTGACTGCAACAACAACTGCAAGAAG	[T/C]	0	T	0.294926	0.972087	YR_3_S2	YR_1_S1
YR_4A628	Yellow Rust	1	4A	627.82	3.86	3.24	0.62	NA	NA	RAC875_c88582_131		4A	170.64	4A	627.82	0	1	10.2083	10.2083	89.7917	CACTGTCATCTGACCCAGCTCAGGCCGCCGCTGTGGTGGATGCCGCCGGT[A/G]ACAGCAAGACATGGGTAGAGTGCAAGCAGATACTCACAACACTGAATTTC	[T/C]	1	C	-0.233605	-0.416025	YR_7_S1
YR_1A354	Yellow Rust	10	1A	341.87-362.86	4.56	3.95	0.61	NA	NA	GENE_0126_140		Un	539	1A	353.255	0	1	9.16667	90.8333	9.16667	ACTTACTCTGAATGTTCTGAACATCRACTCRCCTCCATCTTT[A/G]AGAAGTATATTCACATCTGTCTTATTCTTGCCATATGTGTTTCCTTATTT	[T/C]	1	C	-0.226932	-0.406982	YR_9_S1
YR_2B763	Yellow Rust	3	2B	763.09	4.54	3.95	0.59	NA	NA	BS00070301_51a		Un	615	2B	763.091	0	1	24.7917	24.7917	75.2083	CGGGAAGAAGCTCATCCACTATCTTCGCGACCTCCAGCAGGAGTACGGGC[A/C]CATCCTAACGCTTCAGATGGGGGTGCGCACAGTCATCATCATCAGCGGTG	[T/G]	1	G	-0.156514	-0.302593	YR_9_S1	YR_5_S1	YR_5_S2
YR_5A560	Yellow Rust	2	5A	559.52-568.27	4.21	3.67	0.54	NA	NA	BS00021955_51		5A	181.645	5A	559.517	0	1	5.83333	94.1667	5.83333	GCGTGCGTCACCGAGGAGCAGGTGCTGCAGAAGATCGAGGAGCGGACCGC[T/C]GCGAGGAAGGCGAAGCAGTTCGGTCGGTCGGACGAGATCCGGGATGAGCT	[A/G]	1	G	-0.400883	-0.602702	YR_4_S2	YR_3_S1
YR_3B545	Yellow Rust	1	3B	545.01	3.52	3.05	0.47	NA	NA	BS00094923_51b		Un	642	3B	545.012	0	1	27.0833	27.0833	72.9167	ACAAACCAACTGTCAGCAATTGATGAGCAGTATCCACTGATGTTTTTTCT[A/C]ACATCATGCCAGTTGCCAAACTTTAAGTCACACACAAAGCATACCAGCGC	[T/G]	1	G	-0.244444	-0.430418	YR_12_S1
YR_2A768	Yellow Rust	2	2A	767.76-768.25	4.36	3.95	0.41	NA	NA	BS00098312_51		2A	250.781	2A	767.763	0	1	2.70833	2.70833	97.2917	GAATGCCCGCGTTTCGCCCCCGTAGATGATAACTCTGCTGGCAGCATCAC[A/G]AAACACCAAAGATGTGTTGATCCTCTAGGCACAGGTTGTCTCTATGATCT	[T/C]	1	C	-0.414381	-0.61486	YR_9_S1
YR_7B743	Yellow Rust	1	7B	743.3	4.52	4.12	0.4	NA	NA	tplb0040b02_1219a		Un	817	7B	743.302	0	1	7.91667	7.91667	92.0833	ATGCTGGTGATCTTGGAGTGAGAGCACGGCTCTCAAACGCTGCACTGCTA[T/C]GCGTCGCCACCGACTGACCGAGCACCTCAAGTCATGCTGGTGATCTTGGA	[T/C]	0	T	0.372004	1.35507	YR_6_S1
YR_1A592	Yellow Rust	2	1A	591.10-592.10	4.39	4	0.39	NA	NA	BS00063399_51		1A	234.663	1A	592.1	0	1	47.2917	52.7083	47.2917	caactgcctccgggccggtcattatgggcatgtccctatcacaaaaaact[A/C]TATCAAACGTGTTGCCCTCGAGGAACATGTCAACAGCTTCTTTCCCATTC	[T/G]	0	T	0.152076	0.419305	PM_4_YR_S1
YR_2B003	Yellow Rust	1	2B	3.4	3.62	3.24	0.38	NA	NA	Kukri_c7339_113		Un	586	2B	3.39955	0	1	6.45833	6.45833	93.5417	TGCTGAAACTACGGGCCCATCAAATCTGGAAAGGTCAAAAACTGAGAGGC[A/G]CAAACAAAATAATCCAGCCGATGATCCTGCTAAACAGTTATTGGATGATA	[A/G]	0	A	0.280727	0.908651	YR_7_S1
YR_1D421	Yellow Rust	2	1D	420.55-420.65	3.61	3.24	0.37	NA	NA	IAAV6648		1D	85.419	1D	420.554	0	1	5.41667	94.5833	5.41667	GGTCTGGCAGGCAAATCAGAGACGTGATGGACATGCTGGAAGAGTACAAGCGACTAGCCAAGATGTGGAGCAAGATGAAGGGGCTAAAGATGCCGAAGAA[T/C]GGAAAGATGAGCGATCTGTCCCAGAACCTGAACATCCAGCAGATGACCAAGGCCCTCCCGCCGCAAGTGCTGAAGCAGATGGGCGGCATGGGTGGCCTGC	[T/C]	1	C	-0.284776	-0.480932	YR_7_S1
YR_4A046	Yellow Rust	2	4A	46.05-46.12	4.46	4.17	0.29	NA	NA	BS00004170_51		4A	59.1881	4A	46.05	0	1	31.875	68.125	31.875	GCCGAGTTTTGGCTGGGTTGCTGTGGTCCACGACTGCTTTAAAGTTTGAT[T/C]GACCCCATTTCGATTGTCGTTGAACCCTGACCCCTAAGCGACTGGAACTT	[T/C]	1	C	-0.180137	-0.339515	YR_2_S2
YR_5B679	Yellow Rust	1	5B	678.34	3.29	3.05	0.24	NA	NA	Excalibur_c4699_215		5B	263.523	5B	678.339	0	1	24.7917	75.2083	24.7917	TCTGAGTTGCTCGCACGACTCTGGAGTCACAGAGTTTGAATAGCCCTGGA[T/C]AAGCGAACAATTCCACGGATGCCTGGATCGTACGCTGAGGGAGACATTCG	[T/C]	1	C	-0.268142	-0.460665	YR_12_S1
YR_2A032	Yellow Rust	1	2A	31.96	3.65	3.45	0.2	NA	NA	RAC875_rep_c78744_228		2A	55.8349	2A	31.9577	0	1	48.3333	51.6667	48.3333	ATCGTGCTACTGGAGCTCGTTACCCGAAAGAAGGCTAGGTACGGGGAGAA[T/G]CGTAGCCTTCCGATGGACTACGTCAAGGCTTCCAAGGATGGCACGGCAAG	[T/G]	1	G	-0.165086	-0.316223	YR_1_S2
YR_2B155	Yellow Rust	3	2B	133.70-154.99	4.17	3.97	0.2	NA	NA	Kukri_c36783_91		2B	158.235	2B	154.985	0	1	15	85	15	GTCGCCGTCCGAAGCTTAGCACGACACTCTTTGGTCAACCTGAATCCAGC[T/G]CGGATCCTGAACCCAGAGATGCTCGTCAGTGGGAGATAGAGGACTCAGAT	[A/C]	1	C	-0.369844	-0.573267	YR_4_S2	YR_6_S2
YR_3B067	Yellow Rust	1	3B	66.58	3.44	3.24	0.2	NA	NA	BobWhite_rep_c63085_120		3B	78.0416	3B	66.5815	0	1	9.58333	9.58333	90.4167	TCCCACGGCCACCTGCCACCAGCGCCACCACCATCATAAGCTCATCGGAA[T/C]GCGCTACGGCGCCATCTACGCACGCGCCTCCCCCGCGGACCCTGTCGCCC	[T/C]	0	T	0.254212	0.795608	YR_7_S1
YR_7B034	Yellow Rust	1	7B	33.91	4.11	4	0.11	NA	NA	wsnp_Ex_c24376_33618864		7B	42.0786	7B	33.9081	0	1	6.45833	93.5417	6.45833	tcagttgatgagagatgcaggataaatcatttggcctccagcatgatggcattatcccagggaataccctttttccatgctggtgacgagatactaagat[T/C]TAAGTCCATTGATCGAGATTCGTATAACTCTGGTGATTGGTTTAACAAGCTTGATTTTACCTATGAAACAAACAATTGGGGTGTTGGGCTTCCTCCAAGT	[A/G]	0	A	0.410783	1.57503	PM_4_YR_S1
YR_5A439	Yellow Rust	1	5A	438.47	4.3	4.2	0.1	NA	NA	BS00022500_51		5A	88.6347	5A	438.472	0	1	12.7083	87.2917	12.7083	AAGGGGCCTGACGTGAAGCAGTGCGGCATCAACTGCTGATCGCATTAAGA[A/G]CTCTGGACATTGTGCATAGGGAGAAGAACAATTTGGACGCAAGTTTTGTA	[T/C]	0	T	0.269184	0.858593	YR_5_S2
YR_4A582	Yellow Rust	1	4A	581.94	4.51	4.43	0.08	NA	NA	wsnp_Ku_c13640_21686670		4A	90.1128	4A	581.941	0	1	8.125	91.875	8.125	AGCTTTTCCACAGATTTTGCGACCACCTGAGTTAACCTTCTTGCAGGTATCTTTGAAATTTCAAAACAATCATCTGCTATGTAGAAGTGTCTGGGTAGAC[A/G]AATATCAGTATAAGATAATTTCAGAAGAAGATGACCAACACGACGCAGTACAATCGGATCCTTTGCGAACCAGCCTATAGTGTCTAGGCTAGGAGCTACA	[A/G]	0	A	0.286838	0.9357	YR_11_S1
YR_2A640	Yellow Rust	1	2A	639.7	3.12	3.05	0.07	NA	NA	RAC875_c11459_655		2A	145.316	2A	639.695	0	1	23.75	76.25	23.75	AATTCGTCTTGACACAGCATGAGTCTCTCACCATTGGCAAATCTGTCGCG[T/C]GTGCGATGGCAACCCAGAAGTTTGGCGCAGCCGAGTTTGAGGTCACAACG	[A/G]	0	A	0.246224	0.762883	YR_12_S1
ST_7D015	Septoria	8	7D	12.47-15.32	5.9	4.4	1.5	4.8092	1.0908	wsnp_Ra_c8297_14095831		7D	38.5218	7D	14.8816	0	1	17.0833	82.9167	17.0833	GCTGCAGCTGTTGCTTCCCGAAGAAGCGCAAGATCAAGAGCACTGTTTCCTCAGGTACATCTGAAGAGACACGGGCTCTGCGCATGGCAGATTTTGATGA[T/C]GAGGAGATGAACATGTCAACATTTCCCAAGAGGTTCGGTAACTCAAACTTCCTCATCAACTCTATCCCGATTGCCGAGTTCCAAGGGCGCCCGCTTGCTG	[A/G]	0	A	0.145562	0.398177	ST_5_S2
ST_2B683	Septoria	1	2B	683.02	5.57	4.77	0.8	5.08	0.49	BobWhite_c22728_257		Un	455	2B	683.024	0	1	6.66667	6.66667	93.3333	GGTGTTGATTCGCTTAATCGGCGCTGATGAAACTATGTATTCAAGTTATG[T/C]GGATTCAATGCAATGGTTAGATGACATACAAGTCCTTGAGATGATTGTTG	[T/C]	1	C	-0.194584	-0.361124	YR_11_ST_S1
ST_2B150	Septoria	2	2B	148.24-150.60	4.49	4.4	0.09	NA	NA	IAAV539		2B	130.127	2B	150.597	0	1	26.875	73.125	26.875	NNNNNNNNNNNNNNNNNGTGAGGGACTGGTACTTGGACTCGTTCCGCGACATCCGATATTTCCCAGAAGTGAGGAATCGGGACGACGAGCTTGCTTTCAC[A/G]CAGATGATTAAGATGATCAAAGTGCGGCACAATAACGTGGTACCGACTATGGCTTTGGGAGTGCAACAGCTGAAAAACGAACAGTTCAGCTCAAGGAAGC	[T/C]	1	C	0.134719	0.363701	ST_5_S2
ST_3A730	Septoria	1	3A	729.68	4.03	3.94	0.09	NA	NA	RAC875_c99055_69		3A	283.736	3A	729.682	0	1	44.5833	44.5833	55.4167	TAACTCAAACCCTACCTTCCACACCTCCTCGACATACCTGGCATTTATCA[T/G]TTGGTCAGCAAAATGAGGTCTACATATCATCGGAACACCCTCACATATGC	[T/G]	0	T	-0.120865	-0.242932	ST_3_S1
ST_6D460	Septoria	1	6D	459.7	3.98	3.94	0.04	NA	NA	tplb0025h02_630		Un	494	6D	459.699	0	1	10.2083	10.2083	89.7917	TGGAACCCCAGCGAGGTCTGCTCCGAGAACCTCGACGTCAGCAAGGGCCC[T/C]gtccacatcagttggttcaaagggggcaaaaccaacatatgctacaatgc	[T/C]	0	T	-0.169924	-0.323798	ST_3_S1
BR_4A714	Brown Rust	71	4A	698.04-743.98	16.27	3.51	12.76	5.22191	11.0481	BobWhite_c20306_111		Un	207	4A	713.523	0	1	2.91667	97.0833	2.91667	CTCCCTGATGGGGTGAGCTGTGAGGATGTCAACATGGAGGAGGCAGGGGC[A/G]CTGACTTTCCGAAAGAAGACGCCACTCATGCTGGTGCCGACAAGGTACAA	[T/C]	1	C	-0.609418	-0.7542	BR_4_S2	BR_4_S1	PM_4_BR_S1
BR_2A015	Brown Rust	216	2A	2.23-24.28	13.95	2.91	11.04	4.96496	8.98504	BS00004089_51		Un	91	2A	14.812	0	1	32.0833	67.9167	32.0833	caacacagcaaggtcttagaagatggagtccttgaccctgagaccactat[T/C]GTGTCTATATTCCCCTCTCCAATGCATTATGCTGGTCCAACAGAAGTGCA	[A/G]	1	G	-0.478172	-0.667472	BR_7_S3	BR_7_S1	BR_7_S2	PM_4_BR_S1
BR_4A628	Brown Rust	8	4A	628.33-669.20	8.32	3.51	4.81	5.22191	3.09809	Kukri_c20012_1362		4A	170.137	4A	628.329	0	1	5.20833	5.20833	94.7917	GCTTGTCCCTCTCTCGAGGTAACATGGGCAGAGGACACACGTGCTGCCAT[A/G]CCATGTGTCCCCAGAAGCTCGGTGTTCCCTGGATCGATCAGGACTTACCA	[T/C]	0	T	0.267701	0.852258	BR_4_S2	BR_4_S1
BR_1B117	Brown Rust	585	1B	1.20-11.31	6.44	2.91	3.53	4.96496	1.47504	BS00009715_51		1B	114.485	1B	112.369	0	1	26.4583	73.5417	26.4583	GAGACACGTCCGCGCGACGAGGGAGCCTAGCCGCTCACTGCTGACAGCTC[A/G]CGCTACTGCGGCCTGTGCAGCAGAGGCGCGTCCGCATGACTACGAAGCTA	[T/C]	1	C	-0.298817	-0.497445	BR_7_S3	BR_7_S2	BR_7_S1	BR_4_S1	PM_4_BR_S1	BR_6_S1	BR_3_S1	BR_3_S2
BR_1D002	Brown Rust	3	1D	2.23	5.96	2.91	3.05	4.96496	0.995037	Kukri_c54820_382		Un	60	1D	2.2261	0	1	44.5833	55.4167	44.5833	aagaaagcttgtttagatgcgaagatgacaggtttgagttggacatgctg[T/C]TGGAATCAGTTAATGTGGCGATTAAGCGTGTTGAGGAGTTGATAGAAAAA	[A/G]	0	A	0.241047	0.741996	BR_7_S3	BR_7_S1	BR_7_S2
BR_2B026	Brown Rust	10	2B	26.30-33.84	5.8	2.91	2.89	4.96496	0.835037	Kukri_c40764_367		2B	57.7516	2B	26.2976	0	1	38.125	61.875	38.125	CTTGCAAAGAAGGCTACTGAGGGGGCGCTGTCAATTGACGAGATGGCGGG[A/G]GGAACATTCACCATCTCCAACGGCGGTGTCTATGGAAGCCTTATCAGCAC	[T/C]	1	C	-0.279875	-0.475042	BR_7_S3	BR_7_S1	BR_7_S2	PM_4_BR_S1
BR_2A032	Brown Rust	3	2A	31.69	5.29	2.91	2.38	4.96496	0.325037	BS00004724_51		Un	110	2A	31.6933	0	1	37.9167	37.9167	62.0833	TCATGCGTGGGGCAATAGACTCTCCACAATGATCTACAGATACATGAATT[A/G]TCTACTGACATAGCAGTACAGGATCAAATCTGCATCGGGTCACACTACTC	[A/G]	1	G	-0.19912	-0.367763	BR_7_S3	BR_7_S2	BR_7_S1
BR_6B021	Brown Rust	14	6B	18.73-21.42	4.57	2.92	1.65	NA	NA	BS00022499_51		6B	24.4896	6B	20.6963	0	1	21.875	21.875	78.125	AGCCCGGAGAATCCATTCAGATTTTTGCACTGACCAATTTGTAGCAACTC[T/G]AGCTTAGGCATTGCGTCTTTTTCAAACAGCGCCGACTGGAGGTTGTCTAA	[T/G]	0	T	0.192307	0.557067	BR_7_S2	BR_7_S3	BR_7_S1
BR_7B703	Brown Rust	1	7B	702.45	4.65	3.26	1.39	NA	NA	CAP11_c8077_69		7B	196.911	7B	702.455	0	1	18.5417	18.5417	81.4583	cgtcgattcggtaggaataaatgtgcaagtgcaatcaggatttacacgaa[T/C]GCCTCTTAAGCTGTTGCTGATGTGCTTACGCTCTAAAGGATGACAACGTT	[A/G]	1	G	-0.123715	-0.247883	PM_4_BR_S1
BR_6A016	Brown Rust	36	6A	11.41-23.72	4.3	2.92	1.38	NA	NA	Excalibur_rep_c105463_330		6A	51.9379	6A	15.7351	0	1	17.2917	82.7083	17.2917	CAGCTCATCATGCCTCTTGTCTTCCACGCAATCCAGAAGTGTGGTGCCAC[A/G]CCATTTGTAGCATGGCGTATTGCCTACTTTGTGCCGGGAATGATGCACAT	[T/C]	1	C	-0.20501	-0.376279	BR_7_S2	BR_7_S3	BR_4_S1	BR_7_S1	BR_2_S1
BR_2A559	Brown Rust	2	2A	558.53	4.36	3.51	0.85	NA	NA	wsnp_Ex_c28204_37349164		2A	129.138	2A	558.527	0	1	40	40	60	AGGTTCCATGCCGCTCTTGGGTGTCATCAGTTTAGCAATTCGATCCAGCAACTCACGTACTGGTGGTGCCGATGATGCAGCTTTAGAGCGCAGCTCATGC[A/G]ATAATTTAGCAAGGACAGCAGGAACTTGCTCTGGTACAAACTTCAAGGCTTCATCAATAGCTGATTTCACCTGAGCTAGTTGATCTTCCATAGCTGCCGA	[T/C]	0	T	0.0935485	0.240362	BR_4_S2	BR_4_S1
BR_5B701	Brown Rust	2	5B	701.15-701.28	4.09	3.24	0.85	NA	NA	BS00060460_51		5B	294.672	5B	701.275	0	1	39.5833	39.5833	60.4167	AGTGGAAGGTACCCGGGATATGCATCCACTGATCCAACTCATGGATGAGT[T/G]CGTGCATTTGGTTGCCCATTCTTTCTGCTCTTCTTGCTTGCCTGCTTCTT	[A/C]	1	C	-0.113924	-0.230736	BR_4_S1
BR_5A010	Brown Rust	1	5A	9.66	3.62	2.91	0.71	NA	NA	wsnp_BE399966A_Ta_2_3a		Un	251	5A	9.65908	0	1	33.3333	66.6667	33.3333	GCTGGCTGGGGTGTCATGACCAGCCACAGGAGGTACTTGATAGGAGATACTTATTACACG[A/G]CTGTTATCCCTTTGTTTCTCTTGTTACCATCTGTATGCTTATTTTACATCCATTGTCT	[A/G]	0	A	0.161287	0.449728	BR_7_S3
BR_6B716	Brown Rust	7	6B	715.71-717.87	3.63	2.92	0.71	NA	NA	RAC875_c86296_278		Un	307	6B	715.706	0	1	15.2083	84.7917	15.2083	CAGACAAAGCTAAGCTTCCTAGCATCAACTAGTGTCACTGATAGCTCTCC[A/G]ACAAAGTCCTTGTTTCCATCTTGAACATCTTGAACTAAGTCACTTGCAAC	[A/G]	1	G	-0.172821	-0.328295	BR_7_S2	BR_7_S3	BR_7_S1
BR_3A686	Brown Rust	2	3A	659.53-686.14	3.92	3.24	0.68	NA	NA	Ex_c24554_1583		3A	210.834	3A	686.141	0	1	43.9583	43.9583	56.0417	ATTATTACTCCAAGACTGTACAAGTCATATTTATGTGTAATTATGCGGTC[A/G]ccgaattctggtgctagatatccaaggcttccagcaaatgttgtagcaat	[A/G]	0	A	0.112122	0.29456	BR_4_S1
BR_2B777	Brown Rust	4	2B	777.33	3.57	2.92	0.65	NA	NA	RAC875_c19685_944		2B	321.333	2B	777.33	0	1	21.4583	78.5417	21.4583	AGCTCCTTCCTCAGCGTGAGATTCAGAGAGCGGTGGCCTTTTCCGATGGG[T/C]GTGGCCATGGGGCCTTTCAAGCCAACTTTGTTCCTCCGCACGGACTCCAG	[T/C]	0	T	0.166557	0.467429	BR_7_S2	BR_7_S3	PM_4_BR_S1	BR_7_S1
BR_1A583	Brown Rust	1	1A	583.29	3.87	3.24	0.63	NA	NA	Kukri_c44201_497		1A	216.765	1A	583.291	0	1	34.5833	34.5833	65.4167	GTGATACTTGTTCATCCAACCCTTGAGATGAATATGTGCTACAATATGAT[A/G]CAAAATCCTCCAATCCTTGAGGGGGATCCCATGTAGATTCCTGTGTCAGG	[T/C]	0	T	0.117441	0.310512	BR_4_S1
BR_1B679	Brown Rust	5	1B	679.05	3.51	2.91	0.6	NA	NA	Excalibur_c6726_357a		Un	58	1B	679.048	0	1	38.3333	61.6667	38.3333	CCGCCTCGCCCCATACGCCCATGAGTGATATATACTACTTGCCTGCTGCT[A/G]TATCATATTGCTTACTTTTTTACATCAGATCAACTATGAAGAGAATTGGT	[A/G]	1	G	-0.16903	-0.322405	BR_7_S3	BR_7_S1	BR_7_S2
BR_2B640	Brown Rust	4	2B	214.59-640.79	3.83	3.26	0.57	NA	NA	BS00069685_51		Un	143	2B	640.795	0	1	5.625	5.625	94.375	CGGCGCGCCCCGGTGGTCGCCGGATCCGGGCGCCACCATCTTCCAGAGGT[T/C]GCCGGATATGCCCCTCGCTCGTTTTCGTTGCCGGATCCAGCTTCTGTAGG	[A/G]	1	G	-0.190528	-0.355131	PM_4_BR_S1	BR_7_S3
BR_2B094	Brown Rust	6	2B	91.55-98.3	3.48	2.91	0.57	NA	NA	BS00023221_51		2B	123.558	2B	94.1997	0	1	44.375	55.625	44.375	ATTATGGAGCAGAGATGATGTCTTCTTCATGCCTTGGTAGCCGATACAAG[A/G]TCTCAACCACATTTTGGCTGCTTAACCGAAGTGCAGGGATGAATTTGGTG	[A/G]	1	G	-0.161265	-0.310181	BR_7_S3
BR_3B826	Brown Rust	3	3B	810.33-826.10	3.47	2.92	0.55	NA	NA	Tdurum_contig42131_1300		3B	282.632	3B	826.096	0	1	3.95833	96.0417	3.95833	caaaacttggccagcagtggggtcatagaacctctcgatcaaggaaatta[T/C]CGTGCTCTTCCCTGACCCAGATACACCCACCACAGCGATAGTCTGTCCTC	[A/G]	0	A	0.338351	1.17947	BR_7_S2	BR_4_S1	BR_7_S1
BR_3A134	Brown Rust	4	3A	134.25-471.36	4.04	3.51	0.53	NA	NA	BobWhite_c35303_192		3A	107.221	3A	134.245	0	1	4.16667	95.8333	4.16667	CCGAAGGCTCGTGTGTTCTACATACGACTAAATCTAAGCTCATAGCTCTG[T/C]ATGTTTTCTGTGCATGATGTGTTTGACAACTTCATACGACGAAACAACAA	[T/C]	1	C	-0.251267	-0.439297	BR_4_S2	BR_7_S3
BR_2A603	Brown Rust	2	2A	603.08-603.08	3.36	2.91	0.45	NA	NA	Excalibur_c34262_617		2A	138.748	2A	603.083	0	1	17.9167	17.9167	82.0833	TGGCGTTTGGGATGATCCTCGCCATTGTTGGGATGATATGGTACAGCAGC[A/G]CGTCTTCGAAACCCGGAGGCAAGGAGCGGCAGGGTCTGGCGAGCGAGAAG	[A/G]	1	G	-0.180357	-0.339849	BR_7_S3	BR_7_S2
BR_2D014	Brown Rust	2	2D	14.4	3.34	2.94	0.4	NA	NA	BobWhite_c15073_502		2D	40.699	2D	14.3956	0	1	25.625	25.625	74.375	AGGATGGTTATCTCAGCTATGAATTCCTTCATCCCCTGCTTTGACTCTGG[T/C]GAAACCCGCTTGATGGCAACATCTTGCTTCGAGTTTTGTAGCAGCCCTTT	[T/C]	1	C	-0.138761	-0.273494	BR_7_S1	BR_7_S2
BR_2B135	Brown Rust	7	2B	126.73-135.00	3.28	2.91	0.37	NA	NA	Excalibur_c13239_85		2B	142.6	2B	134.996	0	1	28.3333	71.6667	28.3333	CGTTCTTTGTTTAGTGCCACATTGCCTGAAACAATAGAGGCTCTTGCACG[T/C]acaataatgcatgatgctgttcggatcattgtgggacgaaagaattcagc	[T/C]	0	T	0.194592	0.565281	BR_7_S3
BR_3A741	Brown Rust	4	3A	736.39-741.24	3.61	3.26	0.35	NA	NA	Tdurum_contig5009_349b		Un	172	3A	741.24	0	1	14.1667	14.1667	85.8333	TGGAAGAGGACGTGGAGAGCAGCAACGCGATCATGTCAGTCCACCTCTGC[T/C]caaagccaaaacctttcgaaacttccaacatgtagctccaatgcacggag	[T/C]	1	C	-0.140685	-0.276706	PM_4_BR_S1	BR_3_S2
BR_2A704	Brown Rust	3	2A	703.98-717.17	3.58	3.24	0.34	NA	NA	Excalibur_c40617_983		2A	174.322	2A	703.976	0	1	3.54167	3.54167	96.4583	GAGCACTGGTCGGCGTCGTAATGGGAACGGCTATTGATCGGTTTCAGCAC[A/G]GATGAAGAGGCTCTGGCTTTTGCTGCGGCTTTCATGGCCTCGTTTGAATC	[T/C]	0	T	0.263445	0.834194	BR_4_S1	BR_7_S2
BR_6B659	Brown Rust	1	6B	658.62	3.55	3.24	0.31	NA	NA	Ex_c21929_441	NULL	6B	178.391	6B	658.622	0	1	21.4583	21.4583	78.5417	ACGATTTCAGGAGTTCCGCCGATAAGCAGTGAGGGGGATTTCCAGTTTGA[T/C]TATACCGGTCGGATGTCAAACACAAGCCTCTTATCTGGCAGGTGAAAGGA	[A/G]	1	G	-0.123005	-0.246653	BR_4_S1
BR_7D130	Brown Rust	1	7D	130.11	3.56	3.26	0.3	NA	NA	RAC875_c8842_724		7D	60.1695	7D	130.114	0	1	13.3333	86.6667	13.3333	CTGAGACATGCTCTGATCTTCGTGAGCTGCGAGTATTTCCGCTGGATGCC[A/G]CCGAGGACTCTGATGGGTCTGTGTCAGATGTTGGGCTTCAGGCTATATCC	[A/G]	0	A	0.129966	0.348857	PM_4_BR_S1
BR_7A028	Brown Rust	1	7A	28.44	3.13	2.94	0.19	NA	NA	BS00064143_51		Un	323	7A	28.4442	0	1	24.375	24.375	75.625	GAACAGAGTATTTGACTTTACCTTTGACAACTTGGCAGGTCGAGCCAAGC[A/G]CATCCGCATTGGCGAATATTCAAGCCGTAACTTTCATTCCCTTGACTGAT	[A/G]	0	A	0.116292	0.30705	BR_7_S1
BR_1A009	Brown Rust	2	1A	3.12-9.19	3.73	3.58	0.15	NA	NA	BobWhite_c39996_126		1A	10.1598	1A	9.19474	0	1	41.4583	41.4583	58.5417	ACCCAGAACCGAGCAATGGCACGCTCGTATGGGTCAACGGGCAGGAAGGA[A/G]GGGCCTACGGTACCATAGGCATCGTCGATGTACTCTAGGATGACGACGGA	[T/C]	1	C	-0.154086	-0.298683	BR_6_S1
BR_6A552	Brown Rust	1	6A	551.65	3.35	3.22	0.13	NA	NA	BS00063096_51		6A	161.803	6A	551.654	0	1	4.16667	95.8333	4.16667	CTTACTGCTCTGAATAATGAACTGCAAGCTCTGCAGACGGACAAGGAGAT[A/G]CTGAAGGCCAGTACCCAGTAGAAACAAACCAGAGGAGGAGGCAAGATGTT	[A/G]	0	A	0.265635	0.843465	BR_2_S1
BR_5B438	Brown Rust	2	5B	437.62-437.72	3.32	3.22	0.1	NA	NA	BS00063785_51		5B	59.645	5B	437.715	0	1	27.5	27.5	72.5	ggatcacctcatctgaggtagatgcacttatcttggattctacctcggtt[A/G]ACAGCACTGTGGATACATGTGGACCGTGCAAAATTCTTGTGTCTGAAATT	[T/C]	0	T	0.123174	0.327925	BR_2_S1
BR_2B047	Brown Rust	1	2B	47.43	3.3	3.26	0.04	NA	NA	BS00041585_51		2B	90.2489	2B	47.4269	0	1	23.9583	23.9583	76.0417	CAGGGGCGCTTGAGGGATGCCGTCATTGACTTTAACTTTATTGGTACCCT[T/G]GGGAACCTCCCTTCGCTTCGCGAGGTTGTCGCACATATGGATTGCGGTTG	[T/G]	0 / 1	T	-0.114709	-0.232124	PM_4_BR_S1
PM_2A762	Powdery Mildew	7	2A	761.25-770.36	6.88	4.14	2.74	4.98	1.9	RAC875_c26809_453a		Un	118	2A	762.3	0	1	26.5	26.5	73.5	ACCATCATGCCATTCATCATCGTCGTCGTCATCATCATCATTTGTGTGCA[T/C]GCCCAAATGGTTGGTATCATCATCGTTGGTGGCCGGCTCTGGCGGTACCC	[T/C]	0	T	0.271092	0.866775	BR_4_PM_S1
PM_4B010	Powdery Mildew	4	4B	4.52-7.04	6.41	4.43	1.98	4.96	1.45	Tdurum_contig49608_1185		4B	10.4209	4B	7	0	1	24.4	75.6	24.4	GAGGAGTACGACTACCTGCCCTACTTCTACTCGCGGTCGTTCGACCTGTC[A/G]TGGCAGTTCTACGGGGACAATGTCGGCGACGCCATCCTGTTCGGCGATGC	[A/G]	0	A	0.192836	0.558964	ST_5_PM_S1
PM_5A396	Powdery Mildew	6	5A	395.87-396.22	5.5	4.25	1.25	5.1	0.4	Kukri_c24771_821		Un	415	5A	395.9	0	1	12.5	12.5	87.5	ACAGGCATCGCTATTGTAGTAGGGAAGTGTTCAACCGGTATCACTAGAAC[A/G]tggtccggaacaagtggtccctttgcaagcgcacagtagtaaccatctcc	[A/G]	0	A	0.294089	0.968287	PM_2_S5	PM_2_S4	PM_2_S2
PM_7B490	Powdery Mildew	5	7B	111.9-599.42	4.92	3.8	1.12	NA	NA	BobWhite_c13098_526		Un	801	7B	489.8	0	1	7.1	7.1	92.9	GGGACTTCCTTTTCTATGACCAAAAGAGGACGTTACACGGCCCAGCACCA[T/C]GGAAGAACAAACAAAAGAATGGACAGCGAAAGGAAAAGCCTCCCATCTTA	[A/G]	1	G	-0.190701	-0.355387	PM_1_S1
PM_5B438	Powdery Mildew	6	5B	432.16-439.73	5.36	4.25	1.11	5.1	0.26	BS00064767_51		5B	60.1475	5B	438.2	0	1	24	24	76	GGAATATGCGTGGTTGTTCTGCTCGGCCACTGGGGGTGATTGTCCAACAA[A/G]GGGATGCACTTGATTCAGTCTGGCGACAGTGACAGATCGGTTTACTCTTC	[T/C]	0	T	0.243817	0.75314	PM_2_S5
PM_4A734	Powdery Mildew	6	4A	610.49-742.09	5.22	4.27	0.95	5.15	0.07	BS00110758_51a		Un	228	4A	734	0	1	6	94	6	TTGCTTGTTGATTTCAAAGAGAATGTCATTGAGAAGTTTCTTCACGCTAG[A/G]TTTCAGTCCCACCGGAACAAAAGCGCTGCAATCGAATTGCCATTGGAGCT	[T/C]	1	C	-0.414895	-0.615316	PM_2_S4	PM_1_S1	PM_2_S5
PM_1A003	Powdery Mildew	4	1A	3.76-9.98	5.13	4.27	0.86	NA	NA	BS00059422_51		1A	2.52799	1A	3.8	0	1	8.3	91.7	8.3	TGTACAATTCTTCTTTGTGCATCATTTCAGCTACTATTTAATCTATATTC[T/C]GTAACTCAAATGGAAGATGTAGACCAGACCTCAGCCAAAGATCTGATAAA	[A/G]	1	G	-0.412946	-0.613585	PM_2_S4	PM_2_S5
PM_1D415	Powdery Mildew	15	1D	66.2-416.46	4.49	3.8	0.69	NA	NA	BobWhite_c6998_365		1D	81.8963	1D	66.2	0	1	26.7	26.7	73.3	CCATAAGTTTCTTCGGGAACAAGATTATAAATGAAGAGCTGCCTGACGAC[A/G]TTTATCTTCGCTGCTTCTTGACTGTCGCACTAGCAACCTTCCTGTGTCCC	[A/G]	0	A	0.116227	0.306855	PM_1_S1
PM_5A549	Powdery Mildew	1	5A	549.36	4.47	3.8	0.67	NA	NA	Ex_c21738_1159		5A	181.142	5A	549.4	0	1	7.7	7.7	92.3	TGTGTGTTTGGCTGCTTGGAGAAGGCGTCGTCTATGTAGAAGGTCGTTTC[A/G]TTTGAGTCTAGTTTCATTTCGTACTGAATTTTTGCTGGTTTAAAACCTCA	[A/G]	1	G	-0.169708	-0.323462	PM_1_S1
PM_5B587	Powdery Mildew	1	5B	587.07	4.94	4.43	0.51	NA	NA	BobWhite_c28333_454		5B	195.166	5B	587.1	0	1	30.4	69.6	30.4	GCAATTCRTCTYGATGYSSACTGTTCCCTCAGAGCCATTCTGAAATCCAG[T/C]GGTGGCCGCTTGGCCAAAGTAATTGCTCGACACATCGACCACCTGAAACC	[A/G]	1	G	-0.163525	-0.313762	ST_5_PM_S1
PM_6B664	Powdery Mildew	2	6B	663.68-681.92	5.04	4.55	0.49	NA	NA	RAC875_c5129_280		6B	186.601	6B	663.7	0	1	9.2	90.8	9.2	AGGGGTGGCCTGTACACAGATCAGATGTTGAATCCTTATGTTTATATATC[A/G]CATGCATGATGATTTACATTACAAAATGTATTACTTCCCCGCCGCAGAAG	[A/G]	0	A	0.224397	0.676474	ST_6_PM_S1	PM_2_S5
PM_6A521	Powdery Mildew	1	6A	521.44	4.77	4.29	0.48	NA	NA	Kukri_c10879_164		6A	154.229	6A	521.4	0	1	11.3	88.8	11.3	GCACATGGACTTGATGCAGGGAGGGTCGTCGAAGAGAAGGACGGCGGCCC[A/G]GCCTACACATGATGGAACACACATTGCCGACGATGCGGTACCAGGCCTGG	[T/C]	0	T	0.302573	1.00712	PM_2_S2
PM_4A042	Powdery Mildew	3	4A	25.21-41.95	4.02	3.8	0.22	NA	NA	BS00110459_51		4A	66.7723	4A	41.9	0	1	5.8	94.2	5.8	TTTCAGGATGGCGACGGGGTACGTGCTCTGGAAAACCGCGAGCTGGCGTG[A/G]GGGGAGCGCCGTCCTCGAGCTGGATGCCTTCGTCTACGTGAGTCCGGCGG	[A/G]	1	G	-0.200664	-0.370006	PM_1_S1
PM_3B732	Powdery Mildew	1	3B	723.03	3.85	3.8	0.05	NA	NA	wsnp_JD_c16245_15468917		Un	647	3B	723	0	1	4.6	4.6	95.4	ACGCGTCCAGAGCTTGGTCGGGCATCGTAGAGACGGTGTCAGGTCCGATGAGAGGATCGACGTAAAGAGTGTCCAAGTAAGCCGGGTTCTTCACGCTGGT[A/G]GATGCCCACAACAACCTCTGCTTCTTGGCTCCCTTCTTCACCAAAGCCTCCCACCTCGGGCCAGAGAATTTCTTCAGGTAAAGCTGATTTGCTATCTTTG	[A/G]	0	A	0.235354	0.719309	PM_1_S1

## Sheet: Supplementary Table S8
Chromosome	From (Mbp)	To (Mbp)
1A	59	498
1B	88	406
1D	37	308
2A	107	474
2B	154	605
2D	109	417
3A	86	480
3B	106	452
3D	51	469
4A	102	545
4B	140	405
4D	94	375
5A	46	435
5B	37	341
5D	44	347
6A	74	452
6B	192	515
6D	13	384
7A	139	480
7B	109	612
7D	198	526

## Sheet: Supplementary Table S9
Genetic locus	Resistance	Multi-trait locus number (for hits within 25 Mbp)	Multi-trait locus number (for hits within 50 Mbp)	Number of Marker trait associations	Chromosome	Physical chromosome interval within which significant markers lie (Mbp)	Peak marker significance (-log10P)	FDR significance threshold (-log10P)	Significance value above FDR significance threshold (-Log10P)	Permutated significance threshold (-log10P)	Peak marker significance minus permutated significance threshold (-log10P)	Peak marker name	Notes on peak marker	Peak marker genetic map chromosome	Peak marker genetic position (cM)	Peak marker physical map chromosome	Peak marker physical map position (Mbp)	Reference allele code	Alternative allele code	Minor allele frequency (%)	Frequency of allele 0 (%)	Frequency of allele 1 (%)	Peak marker effect on phenotype (log transformed effect reported)	No. trial-trait-score combinations in which locus identified	No. trials locus identified	Names of trial-trait-score combinations HWAS hit identified in
BR_1B117	Brown Rust		MT50Mb-1	585	1B	1.20-11.31	6.44	2.91	3.53	4.96496	1.47504	BS00009715_51		1B	114.485	1B	112.369	0	1	26.4583	73.5417	26.4583	-0.298817	8	5	BR_7_S1	BR_7_S2	BR_7_S3	BR_4_S1	PM_4_BR_S1	BR_6_S1	BR_3_S1	BR_3_S2
YR_1B164	Yellow Rust		MT50Mb-1	11	1B	14.85-163.78	4.82	4.01	0.81	NA	NA	Excalibur_rep_c92475_275		Un	41	1B	163.776	0	1	19.7917	80.2083	19.7917	0.100137	2	2	BR_2_YR_S1	YR_1_S2
YR_2A010	Yellow Rust	MT25Mb-1		242	2A	0.40-24.28	12.48	3.05	9.43	4.92345	7.55655	wsnp_Ra_c8771_14786376b		Un	82	2A	9.54468	0	1	31.25	68.75	31.25	-0.636942	7	5	YR_12_S1	YR_1_S1	YR_1_S2	YR_7_S1	ST_4_YR_S1	YR_2_S1	YR_2_S2
BR_2A015	Brown Rust	MT25Mb-1		216	2A	2.23-24.28	13.95	2.91	11.04	4.96496	8.98504	BS00004089_51		Un	91	2A	14.812	0	1	32.0833	67.9167	32.0833	-0.478172	4	2	BR_7_S1	BR_7_S2	BR_7_S3	PM_4_BR_S1
BR_2A704	Brown Rust			3	2A	703.98-717.17	3.58	3.24	0.34	NA	NA	Excalibur_c40617_983		2A	174.322	2A	703.976	0	1	3.54167	3.54167	96.4583	0.263445	2	2	BR_4_S1	BR_7_S2
BR_2B026	Brown Rust	MT250Mb-2		10	2B	26.30-33.84	5.8	2.91	2.89	4.96496	0.835037	Kukri_c40764_367		2B	57.7516	2B	26.2976	0	1	38.125	61.875	38.125	-0.279875	4	2	BR_7_S1	BR_7_S2	BR_7_S3	PM_4_BR_S1
YR_2B034	Yellow Rust	MT25Mbp-2		19	2B	24.91-33.84	10.61	3.05	7.56	4.92345	5.68655	BobWhite_rep_c64429_660a		Un	594	2B	33.8398	0	1	22.0833	77.9167	22.0833	0.47105	5	4	YR_12_S1	YR_7_S1	YR_1_S1	YR_1_S2	ST_4_YR_S1
YR_2B047	Yellow Rust			21	2B	47.43-47.43	5.95	4	1.95	5.1036	0.846397	BS00041587_51	Null	2B	90.2489	2B	47.4257	0	1	24.1667	24.1667	75.8333	0.258413	7	6	PM_4_YR_S1	PM_4_YR_S2	YR_12_S1	YR_6_S2	YR_2_S2	YR_1_S2	YR_4_S2
YR_2B155	Yellow Rust			3	2B	133.7-154.99	4.17	3.97	0.2	NA	NA	Kukri_c36783_91		2B	158.235	2B	154.985	0	1	15	85	15	-0.369844	2	2	YR_4_S2	YR_6_S2
BR_2B640	Brown Rust			4	2B	214.59-640.79	3.83	3.26	0.57	NA	NA	BS00069685_51		Un	143	2B	640.795	0	1	5.625	5.625	94.375	-0.190528	2	2	PM_4_BR_S1	BR_7_S3
YR_2B763	Yellow Rust	MT25Mb-3		3	2B	0.00-763.09	4.54	3.95	0.59	NA	NA	BS00070301_51a		Un	615	2B	763.091	0	1	24.7917	24.7917	75.2083	-0.156514	3	2	YR_9_S1	YR_5_S1	YR_5_S2
BR_2B777	Brown Rust	MT25Mb-3		4	2B	777.33	3.57	2.92	0.65	NA	NA	RAC875_c19685_944		2B	321.333	2B	777.33	0	1	21.4583	78.5417	21.4583	0.166557	4	2	BR_7_S1	BR_7_S2	BR_7_S3	PM_4_BR_S1
BR_2D014	Brown Rust	MT25Mb-4		2	2D	14.4	3.34	2.94	0.4	NA	NA	BobWhite_c15073_502		2D	40.699	2D	14.3956	0	1	25.625	25.625	74.375	-0.138761	3	2	BR_7_S1	BR_7_S2	BR_1_S2
YR_2D014	Yellow Rust	MT25Mb-4		5	2D	0.00-13.99	5.96	3.05	2.91	4.92345	1.03655	RAC875_c90426_151		2D	30.5502	2D	13.9892	0	1	43.5417	43.5417	56.4583	0.350561	3	3	YR_12_S1	YR_7_S1	YR_1_S2
YR_3A008	Yellow Rust			6	3A	7.43-8.87	4.86	4.2	0.66	NA	NA	BS00037189_51		3A	4.02013	3A	7.78245	0	1	31.6667	68.3333	31.6667	0.237398	2	2	YR_5_S2	YR_4_S2
BR_3A134	Brown Rust			4	3A	134.25-471.36	4.04	3.51	0.53	NA	NA	BobWhite_c35303_192		3A	107.221	3A	134.245	0	1	4.16667	95.8333	4.16667	-0.251267	2	2	BR_4_S2	BR_7_S3
BR_3A741	Brown Rust	MT25Mb-5		4	3A	736.39-741.24	3.61	3.26	0.35	NA	NA	Tdurum_contig5009_349b		Un	172	3A	741.24	0	1	14.1667	14.1667	85.8333	-0.140685	2	2	PM_4_BR_S1	BR_3_S2
YR_3A746	Yellow Rust	MT25Mb-5		3	3A	746.17	5.69	4.27	1.42	5.46	0.23	wsnp_Ex_c60462_60905848		3A	303.193	3A	746.2	0	1	3.54167	3.54167	96.4583	-0.490772	2	2	YR_10_S1	YR_9_S1
YR_3B726	Yellow Rust			4	3B	738.75-750.36	4.85	3.95	0.9	NA	NA	wsnp_Ex_rep_c101457_86817938		3B	214.776	3B	739.125	0	1	5.20833	5.20833	94.7917	-0.28297	2	2	YR_9_S1	YR_6_S2
BR_3B826	Brown Rust			3	3B	810.33-826.1	3.47	2.92	0.55	NA	NA	Tdurum_contig42131_1300		3B	282.632	3B	826.096	0	1	3.95833	96.0417	3.95833	0.338351	3	2	BR_7_S1	BR_7_S2	BR_4_S1
BR_4A714	Brown Rust	MT25Mb-6		71	4A	698.04-743.98	16.27	3.51	12.76	5.22191	11.0481	BobWhite_c20306_111		Un	207	4A	713.523	0	1	2.91667	97.0833	2.91667	-0.609418	3	2	BR_4_S1	BR_4_S2	PM_4_BR_S1
PM_4A734	Powdery Mildew	MT25Mb-6		6	4A	610.49-742.09	5.22	4.27	0.95	5.15	0.07	BS00110758_51a		Un	228	4A	734	0	1	6	94	6	-0.414895	3	2	PM_2_S4	PM_1_S1	PM_2_S5
YR_4A738	Yellow Rust	MT25Mb-6		35	4A	734.00-738.78	6.7	3.24	3.46	5.23692	1.46308	Excalibur_c65272_341		4A	217.796	4A	737.502	0	1	6.875	6.875	93.125	-0.420877	9	8	YR_7_S1	YR_10_S1	YR_8_S1	YR_6_S1	YR_6_S2	YR_13_S1	YR_1_S2	YR_12_S1	YR_5_S1
YR_5A030	Yellow Rust			3	5A	15.85-29.51	6.07	4.17	1.9	5.80794	0.262062	Excalibur_rep_c90275_262		5A	41.2592	5A	29.5144	0	1	20.4167	79.5833	20.4167	0.246797	2	2	YR_8_S1	YR_5_S1
YR_5A560	Yellow Rust			2	5A	559.52-568.27	4.21	3.67	0.54	NA	NA	BS00021955_51		5A	181.645	5A	559.517	0	1	5.83333	94.1667	5.83333	-0.400883	2	2	YR_4_S2	YR_3_S1
YR_5A677	Yellow Rust			17	5A	677.13-684.94	5.07	3.67	1.4	4.94591	0.124095	BS00022867_51		5A	294.577	5A	677.13	0	1	31.0417	31.0417	68.9583	-0.269438	5	4	YR_4_S2	PM_4_YR_S1	PM_4_YR_S2	YR_2_S2	YR_5_S2
YR_6A002	Yellow Rust	MT25Mbp-7		55	6A	0.29-13.07	5.83	3.67	2.16	4.94591	0.884095	Excalibur_c50323_215		Un	274	6A	1.88915	0	1	27.0833	72.9167	27.0833	-0.250715	8	5	YR_4_S1	YR_4_S2	YR_6_S1	YR_6_S2	PM_4_YR_S1	PM_4_YR_S2	YR_8_S1	ST_4_YR_S1
BR_6A016	Brown Rust	MT25Mbp-7		36	6A	11.41-23.72	4.3	2.92	1.38	NA	NA	Excalibur_rep_c105463_330		6A	51.9379	6A	15.7351	0	1	17.2917	82.7083	17.2917	-0.20501	5	3	BR_7_S1	BR_7_S2	BR_7_S3	BR_4_S1	BR_2_S1
YR_6A610	Yellow Rust			168	6A	596.58-11.13	12.91	3.05	9.86	4.92345	7.98655	GENE_4021_496		6A	277.839	6A	610.35	0	1	25.8333	25.8333	74.1667	0.540086	6	6	YR_12_S1	YR_7_S1	YR_13_S1	YR_4_S2	ST_4_YR_S1	YR_10_S1
PM_6B664	Powdery Mildew			2	6B	663.68-681.92	5.04	4.55	0.49	NA	NA	RAC875_c5129_280		6B	186.601	6B	663.7	0	1	9.2	90.8	9.2	0.224397	2	2	ST_6_PM_S1	PM_2_S5
YR_7A090	Yellow Rust			2	7A	89.84-90.65	4.17	3.24	0.93	NA	NA	Kukri_c5757_530		7A	161.651	7A	90.6528	0	1	6.25	93.75	6.25	0.347384	2	2	YR_7_S1	YR_4_S1
YR_7A626	Yellow Rust			5	7A	625.74-632.59	5.73	3.95	1.78	5.6344	0.0956042	BS00105558_51		7A	264.184	7A	625.74	0	1	5.20833	5.20833	94.7917	-0.284917	3	3	YR_9_S1	YR_11_S1	YR_8_S1
YR_7A730	Yellow Rust			3	7A	730.43-730.43	4.97	4.17	0.8	NA	NA	Kukri_c11451_1882		Un	503	7A	730.431	0	1	3.75	3.75	96.25	-0.436929	2	2	YR_8_S1	YR_11_S1
YR_7B701	Yellow Rust			16	7B	700.57-705.73	6.04	4.48	1.56	4.95974	1.08026	Excalibur_c7338_563		7B	184.769	7B	700.831	0	1	40.8333	40.8333	59.1667	0.177538	5	3	YR_3_S1	YR_3_S2	YR_1_S1	YR_1_S2	YR_12_S1
	ST_3A730

## Sheet: Supplementary Table 10
					1	2	3	4	5	6	7	8	9	10	11	12	13	14	15	16	17	18	19	20	21	22	23	24	25	26	27	28	29	30	31	32	33	34	35	36	37	38	39	40	41	42	43	44	45
				Haploblock	Block 1	Block 1	Block 1	Block 1	Block 1	Block 1	Block 1	Block 1	Block 1	Block 1	Block 1	Block 1	Block 1	Block 1	Block 1	Block 1	Block 1	Block 1	Block 1	Block 1	Block 1	Block 1	Block 1	Block 1	Block 1	Block 1	Block 1	Block 1	Block 1	Block 1	Block 1	Block 1	Block 1	Block 1	Block 1	Block 1	Block 1	Block 1	Block 1	Block 1	Block 1	Block 1	Block 1	Block 1	Block 1
[truncated: 484 more rows]
[truncated: 166 more columns]

[truncated: 1 more sheets: Supplementary Table S11]
